# Supplementary material for: Activity-dependent extracellular proteolytic cascade cleaves the ECM component brevican to promote structural plasticity
Source: EMBO Rep. 2025 Nov 19;27(1):163–85. doi: 10.1038/s44319-025-00644-w (PMC12796228; doi:10.1038/s44319-025-00644-w)
Supplement: Supplementary file 10 — Source data Fig. 1 [file 44319_2025_644_MOESM10_ESM.zip]

Archive with 14 entries (13 files):
- Figure 1/
- Figure 1/Data 1K.xlsx
- Figure 1/Figure 1C MsBC.tif
- Figure 1/Figure 1C Neo.tif
- Figure 1/Figure 1c.pdf
- Figure 1/Figure 1D.xlsx
- Figure 1/Figure 1E Ms BC.tif
- Figure 1/Figure 1E Neo.tif
- Figure 1/Figure 1E.pdf
- Figure 1/Figure 1F.xlsx
- Figure 1/Figure 1G.xlsx
- Figure 1/Figure 1H.xlsx
- Figure 1/Figure 1I.pdf
- Figure 1/Figure 1I.tif
