# Supplementary material for: Activity-dependent extracellular proteolytic cascade cleaves the ECM component brevican to promote structural plasticity
Source: EMBO Rep. 2025 Nov 19;27(1):163–85. doi: 10.1038/s44319-025-00644-w (PMC12796228; doi:10.1038/s44319-025-00644-w)
Supplement: Supplementary file 10 — Source data Fig. 1 [file 44319_2025_644_MOESM10_ESM.zip › Figure 1/Data 1K.xlsx]

## Sheet: Sheet1
			Neo Aggrecan
			Ctl	PFR	PFR+TIMP3
		Rat1 2025	1	1.213	1.298
		Rat2 2025	1	1.183	0.8072
		Rat3 2025	1	1.378	0.7248
		4-4-14	1	1.45203	1.19288
			1	1.20786	0.844453
			1	1.24474	1.2258
		2-9-14	1	1.15075	0.939844
