# Supplementary material for: Activity-dependent extracellular proteolytic cascade cleaves the ECM component brevican to promote structural plasticity
Source: EMBO Rep. 2025 Nov 19;27(1):163–85. doi: 10.1038/s44319-025-00644-w (PMC12796228; doi:10.1038/s44319-025-00644-w)
Supplement: Supplementary file 10 — Source data Fig. 1 [file 44319_2025_644_MOESM10_ESM.zip › Figure 1/Figure 1D.xlsx]

## Sheet: Tabelle1
			Normaized intensites
		time min	53 kDa (ms anti brevican)				neo epitope					145 kDa (ms anti Brevican)
		0	1	1	1		1	1	1	1		1	1	1
		15	2.19702	2.10621	1.52945		1.55344	1.06341	1.68277	1.6514		1.3615	1.0191	1.56062
		45	1.97006	1.92644	1.36526		1.43647	1.22111	1.63965	1.43099		1.2513	1.03488	1.56897
		90	1.66534	1.73559	1.27574		1.34699	1.31608	1.50995	1.45127		1.11206	1.4039	1.70344
		180	0.931176	1.32887	0.837601		0.748029	0.986589	1.037	0.96084		0.824449	0.908859	1.12898
