# Supplementary material for: Activity-dependent extracellular proteolytic cascade cleaves the ECM component brevican to promote structural plasticity
Source: EMBO Rep. 2025 Nov 19;27(1):163–85. doi: 10.1038/s44319-025-00644-w (PMC12796228; doi:10.1038/s44319-025-00644-w)
Supplement: Supplementary file 10 — Source data Fig. 1 [file 44319_2025_644_MOESM10_ESM.zip › Figure 1/Figure 1F.xlsx]

## Sheet: Sheet1
		Ms anti Brevican 53 kDa
		Ctl	PFR	PFR+Pic.	PFR+TIMP3	PFR+GM6001
	27-02-2014	1	1.33293	1.12982	0.713082	0.63579
	3-3-14	1	1.23492	0.683984	1.12444	0.774791
		1	1.33384		1.18848	0.744214
	4-3-14	1	1.17593	1.08088	1.019	0.907725
	4-3-14			1.04202	0.926143
	20-3-14
	20-3-14		1.27402	0.865603	0.66281
	20-3-14		1.36956		1.15519
	20-3-14				1.0411
	2-9-14n1
	2-9-14n2
	2-9-14n3
	2-9-14n4
