# Supplementary material for: Activity-dependent extracellular proteolytic cascade cleaves the ECM component brevican to promote structural plasticity
Source: EMBO Rep. 2025 Nov 19;27(1):163–85. doi: 10.1038/s44319-025-00644-w (PMC12796228; doi:10.1038/s44319-025-00644-w)
Supplement: Supplementary file 10 — Source data Fig. 1 [file 44319_2025_644_MOESM10_ESM.zip › Figure 1/Figure 1G.xlsx]

## Sheet: Sheet1
			Normalized to loading and Ctl.			Brevican 145 kDa , Mouse anti brevican
	Blot/ sample	Ctl	PFR	PFR+TIMP3	PFR+GM6001	PFR + Pic.
	3-3-14	1	1.35834	1.42912		1.28916
	4-3-14n1	1	1.14341	1.32108		1.40344
	5-9-13	1	1.25175	1.67014	1.31889
	2-9-13n1	1	1.27055	1.2582	1.44622
	2-9-13n2	1	1.15811	1.43429	1.25855
	8-08-12
	201114n1
	160115n1
	160115n2	1	1.42444		1.28456
	230115n1
	230115n2	1	1.24533		1.5951
	230115n3	1	1.10796		1.3411
	27-02-2014	1	1.29887		1.20218	1.19477
	200314	1	1.27744		1.28079	1.10908
	2-9-14n1	1	1.13655
	2-9-14n3	1	1.21243
	2-9-14n4	1	1.11335
