# Supplementary material for: Activity-dependent extracellular proteolytic cascade cleaves the ECM component brevican to promote structural plasticity
Source: EMBO Rep. 2025 Nov 19;27(1):163–85. doi: 10.1038/s44319-025-00644-w (PMC12796228; doi:10.1038/s44319-025-00644-w)
Supplement: Supplementary file 10 — Source data Fig. 1 [file 44319_2025_644_MOESM10_ESM.zip › Figure 1/Figure 1H.xlsx]

## Sheet: Sheet1
			Rb anti neo
			Ctl	PFR	PFR+Pic.	PFR+TIMP3	PFR+GM6001
		27-02-2014	1	1.43708	1.32434	0.831628	0.756397
			1	1.48734	0.740438	1.0966	0.866258
		4-3-14	1	1.15564	1.00103	0.823865	0.788406
			1				0.77067
		20-3-14	1	1.28363	0.93001	0.76447
		20-3-14	1	1.68321		1.14987
		20-3-14	1			1.14081
		2-9-14n1	1	1.4098
		2-9-14n2	1	2.1963
		2-9-14n3	1	1.24448
		2-9-14n4	1	1.11848
