# Supplementary material for: Activity-dependent extracellular proteolytic cascade cleaves the ECM component brevican to promote structural plasticity
Source: EMBO Rep. 2025 Nov 19;27(1):163–85. doi: 10.1038/s44319-025-00644-w (PMC12796228; doi:10.1038/s44319-025-00644-w)
Supplement: Supplementary file 11 — Source data Fig. 2 [file 44319_2025_644_MOESM11_ESM.zip]

Archive with 15 entries (14 files):
- Figure 2/
- Figure 2/Data 2C.xlsx
- Figure 2/Figure 2A MsBC-Ctl-PFR-PFR+Furini II.tif
- Figure 2/Figure 2A Neo-Ctl-PFR-PFR+Furini I.tif
- Figure 2/Figure 2A Neo-Ctl-PFR-PFR+Furini II.tif
- Figure 2/Figure 2A PCi MS BC.tif
- Figure 2/Figure 2A PCi Neo.tif
- Figure 2/Figure 2A_msBC-Ctl-PFR-PFRFurini.tif
- Figure 2/Figure 2B Brevican ms 145 kda.xlsx
- Figure 2/Figure 2B Brevican ms 53 kda.xlsx
- Figure 2/Figure 2B Brevican neo.xlsx
- Figure 2/Figure 2C_Neo-APMA-PFR APMA-Ctl.tif
- Figure 2/Figure 2C_image.pdf
- Figure 2/figure 2A ms BC.pdf
- Figure 2/figure 2A neo.pdf
