# Supplementary material for: Activity-dependent extracellular proteolytic cascade cleaves the ECM component brevican to promote structural plasticity
Source: EMBO Rep. 2025 Nov 19;27(1):163–85. doi: 10.1038/s44319-025-00644-w (PMC12796228; doi:10.1038/s44319-025-00644-w)
Supplement: Supplementary file 11 — Source data Fig. 2 [file 44319_2025_644_MOESM11_ESM.zip › Figure 2/Data 2C.xlsx]

## Sheet: Sheet1
			Brevican anti Neo
			240316n1	1	1.10432	1.44228
			240316n2	1	1.1473	1.15572	1.45114
			300316n1	1	1.71871	1.48296	1.53005
			300316n2	1	1.25038	1.32046	1.29418
