# Supplementary material for: Activity-dependent extracellular proteolytic cascade cleaves the ECM component brevican to promote structural plasticity
Source: EMBO Rep. 2025 Nov 19;27(1):163–85. doi: 10.1038/s44319-025-00644-w (PMC12796228; doi:10.1038/s44319-025-00644-w)
Supplement: Supplementary file 11 — Source data Fig. 2 [file 44319_2025_644_MOESM11_ESM.zip › Figure 2/Figure 2B Brevican ms 145 kda.xlsx]

## Sheet: Sheet1
		Ms anti brevican 145 kDa
			Ctl	PFR	PFR+Furini-II	PFR+Furini-I	PFR+PCi
		230315n1	1	1.16019			1.45878
		230315n2	1	1.20448			1.27759
		230315n3	1				1.2279
		230315n4	1				1.16027
		050315n2		1.35285			1.31254
							1.40041
		240315n1	1	1.3522	1.4666
		240315n	1	1.46804	1.60453
		240315n			1.0588
		300115n1	1	1.4284		1.56286
		300115n2	1	1.63248	1.35707	1.35844
		050215 n1	1	1.70231		1.41094
		050215 n2	1	1.07756	1.54487	1.4391
		050215n3	1	1.2525	1.21145	1.17938
		120215n3	1	1.57145		1.7391
		120215n1	1	1.09379		1.40701
		120215n2	1	1.08981		1.75187
		130215n1	1	1.08076		1.15812
		130215n2	1	1.11454		1.14939
