# Supplementary material for: Activity-dependent extracellular proteolytic cascade cleaves the ECM component brevican to promote structural plasticity
Source: EMBO Rep. 2025 Nov 19;27(1):163–85. doi: 10.1038/s44319-025-00644-w (PMC12796228; doi:10.1038/s44319-025-00644-w)
Supplement: Supplementary file 11 — Source data Fig. 2 [file 44319_2025_644_MOESM11_ESM.zip › Figure 2/Figure 2B Brevican ms 53 kda.xlsx]

## Sheet: Sheet1
		53 kDa Ms anti brevican
			Ctl	PFR	PFR+Furini-II	PFR+PCi	PFR+Furini-I
		050315n1	1	1.37038	1.08581	0.928498
		n2
		050315n2	1	1.17724	0.677245	1.08121
		n4				1.10739
		090315n2	1	1.18791	1.05216
				2.19633
		090315n1	1	1.30102	0.881986
		120315n1	1	1.15657
				1.98967
		120315n2	1	1.25046
				1.7192
		230315n1	1	1.16641		1.06088
		230315n2	1	1.1772		1.09695
		230315n3				1.14758
		230315n4				0.971161
		300115n1	1	1.69662			1.31607
		300115n2	1	1.62405			1.31766
		050215 n1	1	1.0997			1.1008
		050215 n2	1	1.02134			0.965383
		050215n3	1	1.40027			1.35421
		120215n3	1	1.4082			0.978696
		120215n1	1	1.13242			0.922331
		120215n2	1	1.08943			1.0539
		130215n1	1	1.12634			0.812045
		130215n2	1	1.2168			1.0485
