# Supplementary material for: Activity-dependent extracellular proteolytic cascade cleaves the ECM component brevican to promote structural plasticity
Source: EMBO Rep. 2025 Nov 19;27(1):163–85. doi: 10.1038/s44319-025-00644-w (PMC12796228; doi:10.1038/s44319-025-00644-w)
Supplement: Supplementary file 11 — Source data Fig. 2 [file 44319_2025_644_MOESM11_ESM.zip › Figure 2/Figure 2B Brevican neo.xlsx]

## Sheet: Sheet1
	Brevican anti Neo
		Ctl	PFR	PFR+Furini- II	PFR+Furini-I	PFR+PCi
	050315n2	1	1.60414	0.84949
	n4					1.24168
	050315n1	1	1.4265	1.12009		1.1618
	n2					1.29629
	090315n2	1	1.17965	1.13383
			1.71702
	120315n2	1	1.26742	0.948192
			1.36413
	120315n1	1	1.24285	1.47111
			1.54852
	230315n1	1		1.32041		1.09388
	230315n2	1				1.00164
	230315n3	1		0.951368		1.07477
	230315n4	1				1.05311
	230115	1	1.24114	1.03852
	230115	1	1.11499		1.14142
	270115				1.00755
	270115	1	1.14533		0.955648
	270115				1.1327
	300115n1	1	1.74414		0.964198
	300115n2	1	1.75506		1.58048
	300115n3				1.55199
	120215n3	1	1.30513		1.03955
					1.17341
