# Supplementary material for: Activity-dependent extracellular proteolytic cascade cleaves the ECM component brevican to promote structural plasticity
Source: EMBO Rep. 2025 Nov 19;27(1):163–85. doi: 10.1038/s44319-025-00644-w (PMC12796228; doi:10.1038/s44319-025-00644-w)
Supplement: Supplementary file 12 — Source data Fig. 3 [file 44319_2025_644_MOESM12_ESM.zip]

Archive with 7 entries (6 files):
- Figure 3/
- Figure 3/Figure 3A -Neo_ PFR-PFR+CBX-PFR+Endo.tif
- Figure 3/Figure 3A.pdf
- Figure 3/Figure 3B.xlsx
- Figure 3/Figure 3C.pdf
- Figure 3/Figure 3C.tif
- Figure 3/Figure 3D.xlsx
