# Supplementary material for: Activity-dependent extracellular proteolytic cascade cleaves the ECM component brevican to promote structural plasticity
Source: EMBO Rep. 2025 Nov 19;27(1):163–85. doi: 10.1038/s44319-025-00644-w (PMC12796228; doi:10.1038/s44319-025-00644-w)
Supplement: Supplementary file 12 — Source data Fig. 3 [file 44319_2025_644_MOESM12_ESM.zip › Figure 3/Figure 3B.xlsx]

## Sheet: Sheet1
	anti neo brevican
		PFR	PFR+CBX	PFR+Endo
	50515n2	1.19295	0.798553	0.898648
	50515n1	1.18542	0.908806	1.00166
	60515n1	1.21832	0.939487	1.15012
	60515n2	1.07209	0.983534	0.716987
	60515n3	1.17857	1.00911	0.996905
	200515n2	1.09771		1.06824
	200515n3	1.20703	0.919194	0.829555
