# Supplementary material for: Activity-dependent extracellular proteolytic cascade cleaves the ECM component brevican to promote structural plasticity
Source: EMBO Rep. 2025 Nov 19;27(1):163–85. doi: 10.1038/s44319-025-00644-w (PMC12796228; doi:10.1038/s44319-025-00644-w)
Supplement: Supplementary file 12 — Source data Fig. 3 [file 44319_2025_644_MOESM12_ESM.zip › Figure 3/Figure 3D.xlsx]

## Sheet: Sheet1
		Anti neo Brevican
		Ctl	D-Ser	D-Ser+PFR	D-Ser+PFR+CBX	D-Ser+PFR+D-APV
		1	1.07116	1.91228	1.32248	1.18037
		1	1.13354	1.06391	0.881179	0.940936
						1.04881
		1	1.40436	1.33271	1.30383	1.02858
		1	1.35857	1.27177
		1	1.34662	1.66484	1.16035
		1	1.26415	1.2912	1.13437
		1	1.39803	1.28963	1.18295
		1		1.55665	1.33949	0.860193
		1		1.5691	1.72917	0.793526
		1			1.56538
