# Supplementary material for: Activity-dependent extracellular proteolytic cascade cleaves the ECM component brevican to promote structural plasticity
Source: EMBO Rep. 2025 Nov 19;27(1):163–85. doi: 10.1038/s44319-025-00644-w (PMC12796228; doi:10.1038/s44319-025-00644-w)
Supplement: Supplementary file 13 — Source data Fig. 4 [file 44319_2025_644_MOESM13_ESM.zip]

Archive with 15 entries (14 files):
- Figure 4/
- Figure 4/figure 4 A ms BC.pdf
- Figure 4/Figure 4A Ms BC_PFR-PFR+CNQX-PFR+MK801-PFR+Nifedipine.tif
- Figure 4/Figure 4A msBC ctl-PFR-RO.tif
- Figure 4/Figure 4A MsBC_Ctl-PFR-PFR+RO.tif
- Figure 4/Figure 4A neo.pdf
- Figure 4/Figure 4A Neo_Ctl-PFR-PFR+RO.tif
- Figure 4/Figure 4A Neo_PFR-PFR+CNQX-PFR+MK801-PFR+Nifedipine.tif
- Figure 4/Figure 4B.xlsx
- Figure 4/Figure 4C.xlsx
- Figure 4/Figure 4D MsBC_Ctl-PFR-AIP-PFR+AIP.tif
- Figure 4/Figure 4D Neo_Ctl-PFR-AIP-PFR+AIP.tif
- Figure 4/Figure 4D.pdf
- Figure 4/Figure 4E.xlsx
- Figure 4/Figure 4F.xlsx
