# Supplementary material for: Activity-dependent extracellular proteolytic cascade cleaves the ECM component brevican to promote structural plasticity
Source: EMBO Rep. 2025 Nov 19;27(1):163–85. doi: 10.1038/s44319-025-00644-w (PMC12796228; doi:10.1038/s44319-025-00644-w)
Supplement: Supplementary file 13 — Source data Fig. 4 [file 44319_2025_644_MOESM13_ESM.zip › Figure 4/Figure 4B.xlsx]

## Sheet: Sheet1
		Brevican 145 kda
		Ctl	PFR	PFR+CNQX	PFR+MK801	PFR+Nifedipine	PFR+RO
		1	1.10315	1.22121	1.57787	0.881213
		1	1.16694	0.825446	1.0386	1.04295
		1	1.30368	0.773336	1.13649
		1	1.57702	0.576513		1.16687
		1	1.15495	1.07992	1.48698	1.18523
		1					1.76484
		1	1.20948				1.40967
		1	1.31577				1.52105
		1	1.35435				1.24437
		1	1.82507
		1	1.09386
		1	1.42025
		1	1.61688
		1	1.36479
		1	1.88457
		1	1.46769
