# Supplementary material for: Activity-dependent extracellular proteolytic cascade cleaves the ECM component brevican to promote structural plasticity
Source: EMBO Rep. 2025 Nov 19;27(1):163–85. doi: 10.1038/s44319-025-00644-w (PMC12796228; doi:10.1038/s44319-025-00644-w)
Supplement: Supplementary file 13 — Source data Fig. 4 [file 44319_2025_644_MOESM13_ESM.zip › Figure 4/Figure 4C.xlsx]

## Sheet: Sheet1
	Neo Brevican
	Ctl	PFR	PFR+CNQX	PFR+MK801	PFR+Nifedipine	PFR+RO
	1	1.37291	0.762703	0.893071	0.870781
	1
	1	1.14659	1.02297	0.744706	0.785274
	1	1.49985	0.552816	1.13721	1.33415
	1	1.75257
	1	1.71351		1.13974	0.958259
		1.47661				0.854406
		1.40973				0.99357
		1.30999				1.10571
		1.23696				0.719269
