# Supplementary material for: Activity-dependent extracellular proteolytic cascade cleaves the ECM component brevican to promote structural plasticity
Source: EMBO Rep. 2025 Nov 19;27(1):163–85. doi: 10.1038/s44319-025-00644-w (PMC12796228; doi:10.1038/s44319-025-00644-w)
Supplement: Supplementary file 13 — Source data Fig. 4 [file 44319_2025_644_MOESM13_ESM.zip › Figure 4/Figure 4E.xlsx]

## Sheet: Sheet1
		Brevican 145 kda
			PFR	AIP	PFR+AIP
		1	1.31405		0.952806
		1	1.17124		1.20609
		1	1.12231		1.18894
		1	1.12231	0.692613	0.891137
		1	1.27197	0.833022	0.681732
		1			0.750118
		1	1.26895	1.02743	0.411021
			1.33581		0.806709
