# Supplementary material for: Activity-dependent extracellular proteolytic cascade cleaves the ECM component brevican to promote structural plasticity
Source: EMBO Rep. 2025 Nov 19;27(1):163–85. doi: 10.1038/s44319-025-00644-w (PMC12796228; doi:10.1038/s44319-025-00644-w)
Supplement: Supplementary file 13 — Source data Fig. 4 [file 44319_2025_644_MOESM13_ESM.zip › Figure 4/Figure 4F.xlsx]

## Sheet: Sheet1
		Brevican neo
		CTL	PFR	AIP	PFR+AIP
		1	1.12626	1.10032	0.857614
		1			0.870562
		1			1.23362
		1	1.34478	0.70299	0.932652
		1	1.21698	0.714244	0.718965
		1			0.718965
		1	1.73193	1.26441	1.08668
		1	1.24656	1.16305	1.0383
