# Supplementary material for: Activity-dependent extracellular proteolytic cascade cleaves the ECM component brevican to promote structural plasticity
Source: EMBO Rep. 2025 Nov 19;27(1):163–85. doi: 10.1038/s44319-025-00644-w (PMC12796228; doi:10.1038/s44319-025-00644-w)
Supplement: Supplementary file 14 — Source data Fig. 5 [file 44319_2025_644_MOESM14_ESM.zip]

Archive with 9 entries (8 files):
- Figure 5/
- Figure 5/Figure 5A CamKII .tif
- Figure 5/Figure 5A pCaMKII.tif
- Figure 5/Figure 5A.pdf
- Figure 5/Figure 5A_ERK&B-Tubulin.tif
- Figure 5/Figure 5A_pERK.tif
- Figure 5/Figure 5B.xlsx
- Figure 5/Figure 5C.xlsx
- Figure 5/Figure 5E.xlsx
