# Supplementary material for: Activity-dependent extracellular proteolytic cascade cleaves the ECM component brevican to promote structural plasticity
Source: EMBO Rep. 2025 Nov 19;27(1):163–85. doi: 10.1038/s44319-025-00644-w (PMC12796228; doi:10.1038/s44319-025-00644-w)
Supplement: Supplementary file 14 — Source data Fig. 5 [file 44319_2025_644_MOESM14_ESM.zip › Figure 5/Figure 5B.xlsx]

## Sheet: Sheet1
			pERK/ERK
			Ctl	PFR	PFR+TIMP3
			1	1.33032	1.26411
			1	1.45917	1.67541
			1	1.42472	1.64195
				1.33032	1.58863
