# Supplementary material for: Activity-dependent extracellular proteolytic cascade cleaves the ECM component brevican to promote structural plasticity
Source: EMBO Rep. 2025 Nov 19;27(1):163–85. doi: 10.1038/s44319-025-00644-w (PMC12796228; doi:10.1038/s44319-025-00644-w)
Supplement: Supplementary file 14 — Source data Fig. 5 [file 44319_2025_644_MOESM14_ESM.zip › Figure 5/Figure 5C.xlsx]

## Sheet: Sheet1
			Ratio pCamKii / CamkII
			ctl	PFR	PFR+TIMP3
			1	1.06785	1.20788
			1	1.1137	1.53202
			1	1.08779	1.15603
			1	1.05487	1.33504
				1.5033	1.21595
			1	1.21738	1.19902
			1	1.59127	1.08089
