# Supplementary material for: Activity-dependent extracellular proteolytic cascade cleaves the ECM component brevican to promote structural plasticity
Source: EMBO Rep. 2025 Nov 19;27(1):163–85. doi: 10.1038/s44319-025-00644-w (PMC12796228; doi:10.1038/s44319-025-00644-w)
Supplement: Supplementary file 14 — Source data Fig. 5 [file 44319_2025_644_MOESM14_ESM.zip › Figure 5/Figure 5E.xlsx]

## Sheet: Sheet5
LTP profiles	Time (min)		Control_1	Control_2	Control_3	Control_4	Control_5	Control_6	Control_7	Control_8	Control_9	Control_10		TIMP3_1	TIMP3_2	TIMP3_3	TIMP3_4	TIMP3_5	TIMP3_6	LTP profiles	Time	Control_1	Control_2	Control_3	Control_4	Control_5	Control_6	Control_7	Control_8	Control_9	Control_10		TIMP3_1	TIMP3_2	TIMP3_3	TIMP3_4	TIMP3_5	TIMP3_6	LTP profiles	Time	Control_1	Control_2	Control_3	Control_4	Control_5	Control_6	Control_7	Control_8	Control_9
from individual slices	-20		105.773	102.635	97.7458	85.4655	126.336	92.9612	79.9454	89.2682	93.388	91.993		103.384	92.9239	103.611	93.7725	83.114	124.365	from individual slices	-20	103.553	104.45	102.765	91.4728	95.2017	80.0711	96.2912	96.2343	93.388	94.8025		101.501	99.8635	106.599	99.9933	89.5034	91.6514	from individual slices	-20	103.553	104.45	102.765	91.4728	95.2017	80.0711	96.2912	96.2343	93.388
before compression	-19.6667		105.773	105.357	109.017	98.9543	71.4013	77.5312	102.225	99.7173	93.388	96.2072		103.384	103.333	99.072	103.104	95.8404	78.5123	after time compression																			after time compression	-19	94.779	96.3503	105.26	97.5169	98.846	87.8179	106.667	92.7083	91.4275
and normalization	-19.3333		99.1118	105.357	101.534	89.9986	87.8681	69.7209	106.703	99.7173	93.388	96.2072		97.7344	103.333	117.115	103.104	89.5558	72.0769	(averaging 3 time points)																			(averaging 3 time points)	-18	83.7305	99.0722	104.028	102.013	95.1567	85.3415	93.3424	97.9973	99.2218
	-19		92.6127	97.2576	109.017	94.5317	98.801	69.7209	97.7474	94.4283	87.5064	100.421		97.7344	103.333	94.6442	93.7725	89.5558	85.1087		-19	94.779	96.3503	105.26	97.5169	98.846	87.8179	106.667	92.7083	91.4275	100.421		95.8042	101.598	97.5961	93.7725	83.114	91.6514	formated to skip empty lines	-17	81.51	106.264	101.472	97.4801	84.2238	80.1346	96.2912	99.7603	101.134
	-18.6667		92.6127	99.9795	101.534	89.9986	93.402	92.9612	120.027	94.4283	87.5064	100.421		91.9437	92.9239	99.072	98.4957	76.6723	104.737																					-16	81.51	103.564	102.765	91.5097	93.357	85.278	102.225	90.9883	95.3485
	-18.3333		99.1118	91.8139	105.229	108.02	104.335	100.772	102.225	89.2682	99.2696	100.421		97.7344	108.538	99.072	89.0493	83.114	85.1087																					-15	74.9567	102.679	102.765	101.976	100.691	69.7844	103.718	104.963	99.2218
	-18		85.951	99.9795	109.017	108.02	98.801	85.3415	88.901	105.006	93.388	104.533		86.1531	87.8461	90.1057	93.7725	76.6723	78.5123		-18	83.7305	99.0722	104.028	102.013	95.1567	85.3415	93.3424	97.9973	99.2218	105.938		88.0833	92.9662	99.1089	90.6237	83.0617	85.1087		-14	81.51	107.172	98.9776	95.969	91.5124	72.3878	96.2912	97.9543	95.3485
	-17.6667		85.951	97.2576	101.534	108.02	104.335	85.3415	97.7474	99.7173	105.008	108.747		86.1531	98.1286	99.072	89.0493	95.8404	85.1087																					-13	81.51	102.657	104.028	89.9986	86.0684	69.7844	91.8862	92.7513	97.3091
	-17.3333		79.2894	99.9795	101.534	89.9986	82.3342	85.3415	93.3788	89.2682	99.2696	104.533		91.9437	92.9239	108.149	89.0493	76.6723	91.705																					-12	74.9567	93.6506	100.271	100.502	102.49	69.7844	84.4596	92.7083	95.3485
	-17		79.2894	110.734	93.9579	98.9543	93.402	77.5312	93.3788	105.006	105.008	100.421		91.9437	98.1286	135.159	93.7725	95.8404	85.1087		-17	81.51	106.264	101.472	97.4801	84.2238	80.1346	96.2912	99.7603	101.134	100.387		95.7571	99.8635	106.636	95.3469	95.8927	98.1941		-11	70.5156	98.1649	97.7458	103.487	93.357	77.5312	97.7838	94.4283	97.2612
	-16.6667		85.951	108.079	105.229	98.9543	76.9352	85.3415	97.7474	105.006	105.008	104.533		91.9437	103.333	94.6442	98.4957	89.5558	124.365																					-10	81.5641	99.9574	99.0084	97.5169	86.0234	69.7209	94.7986	94.4713	97.3091
	-16.3333		79.2894	99.9795	105.229	94.5317	82.3342	77.5312	97.7474	89.2682	93.388	96.2072		103.384	98.1286	90.1057	93.7725	102.282	85.1087																					-9	72.7361	90.9287	99.0084	86.9766	100.691	69.7844	90.3572	96.1913	91.4275
	-16		85.951	105.357	109.017	94.5317	87.8681	77.5312	102.225	83.9792	93.388	100.421		91.9437	108.538	81.0287	89.0493	95.8404	72.0769		-16	81.51	103.564	102.765	91.5097	93.357	85.278	102.225	90.9883	95.3485	104.601		93.8739	96.436	88.5929	87.4749	89.5034	78.566		-8	66.1287	90.0657	103.997	98.9543	95.1567	72.3878	91.8134	89.2682	97.3091
	-15.6667		79.2894	99.9795	101.534	89.9986	93.402	92.9612	102.225	99.7173	99.2696	100.421		91.9437	82.6413	108.149	89.0493	89.5558	85.1087																					-7	68.2951	88.2289	102.765	106.509	95.2017	69.7844	91.8862	89.2682	95.3485
	-15.3333		79.2894	105.357	97.7458	89.9986	98.801	85.3415	102.225	89.2682	93.388	112.961		97.7344	98.1286	76.6009	84.3261	83.114	78.5123																					-6	74.9567	97.2576	100.24	91.4728	93.357	62.0377	94.835	94.5143	97.3091
	-15		72.7903	108.079	101.534	98.9543	93.402	62.1012	120.027	105.006	99.2696	104.533		91.9437	98.1286	90.1057	89.0493	89.5558	72.0769		-15	74.9567	102.679	102.765	101.976	100.691	69.7844	103.718	104.963	99.2218	101.758		91.9437	98.1286	82.5785	82.8285	95.8927	87.3074		-5	74.9567	94.5358	102.735	97.4801	98.846	72.3878	94.835	90.9883	99.2218
	-14.6667		72.7903	99.9795	101.534	98.9543	109.869	69.7209	93.3788	94.4283	105.008	108.747		97.7344	103.333	76.6009	79.7181	102.282	91.705																					-4	63.9081	90.9508	102.765	103.487	104.335	82.738	96.2912	82.2592	95.3485
	-14.3333		79.2894	99.9795	105.229	108.02	98.801	77.5312	97.7474	115.455	93.388	91.993		86.1531	92.9239	81.0287	79.7181	95.8404	98.1404																					-3	66.1287	94.5358	103.997	98.9911	86.0684	80.0711	94.7986	97.9973	89.467
	-14		79.2894	113.456	105.229	98.9543	104.335	62.1012	93.3788	94.4283	99.2696	96.2072		91.9437	87.8461	63.0961	84.3261	115.008	98.1404		-14	81.51	107.172	98.9776	95.969	91.5124	72.3878	96.2912	97.9543	95.3485	101.792		84.3171	91.2313	88.5929	90.6237	93.7455	89.4526		-2	72.7361	90.9287	95.2205	98.9911	87.8681	67.181	96.2912	71.7242	97.3091
	-13.6667		85.951	99.9795	93.9579	89.9986	87.8681	77.5312	97.7474	94.4283	93.388	100.421		80.5037	92.9239	121.654	93.7725	83.114	85.1087																					-1	66.1287	104.45	101.503	96.0059	97.0013	77.5312	96.3276	77.0132	89.5148
	-13.3333		79.2894	108.079	97.7458	98.9543	82.3342	77.5312	97.7474	105.006	93.388	108.747		80.5037	92.9239	81.0287	93.7725	83.114	85.1087																					0.333333	185.144	156.674	171.009	265.463	222.437	244.214	186.648	146.996	248.031
	-13		79.2894	97.2576	97.7458	89.9986	87.8681	77.5312	88.901	89.2682	93.388	96.2072		86.1531	92.9239	90.1057	89.0493	95.8404	130.961		-13	81.51	102.657	104.028	89.9986	86.0684	69.7844	91.8862	92.7513	97.3091	96.2072		91.9437	99.8635	88.5929	87.4749	95.8404	106.936		1	207.16	162.981	189.24	310.388	245.293	377.242	213.297	143.491	264.575
	-12.6667		79.2894	97.2576	101.534	89.9986	93.402	69.7209	93.3788	99.7173	99.2696	96.2072		97.7344	98.1286	81.0287	89.0493	95.8404	98.1404																					2	213.767	164.774	196.754	320.929	238.004	403.086	228.114	171.484	266.584
	-12.3333		85.951	113.456	112.805	89.9986	76.9352	62.1012	93.3788	89.2682	99.2696	96.2072		91.9437	108.538	94.6442	84.3261	95.8404	91.705																					3	220.375	166.588	196.754	310.425	208.715	428.93	231.099	190.749	249.082
	-12		72.7903	97.2576	97.7458	103.487	82.3342	69.7209	93.3788	94.4283	99.2696	100.421		103.384	103.333	94.6442	84.3261	102.282	85.1087		-12	74.9567	93.6506	100.271	100.502	102.49	69.7844	84.4596	92.7083	95.3485	103.162		97.6873	96.436	91.6185	84.3645	106.577	106.936		4	215.988	155.767	188.008	320.892	225.182	418.58	237.033	180.17	235.454
	-11.6667		79.2894	97.2576	101.534	94.5317	98.801	77.5312	84.4232	99.7173	93.388	104.533		97.7344	98.1286	90.1057	89.0493	108.724	85.1087																					5	204.885	157.56	195.492	316.432	223.382	392.736	231.063	185.46	235.407
	-11.3333		72.7903	86.4365	101.534	103.487	126.336	62.1012	75.5768	83.9792	93.388	104.533		91.9437	87.8461	90.1057	79.7181	108.724	150.589																					6	198.332	153.067	187.977	307.44	226.981	395.339	226.621	181.977	231.533
	-11		79.2894	94.5358	97.7458	98.9543	87.8681	69.7209	97.7474	94.4283	105.008	104.533		97.7344	108.538	85.5672	74.995	89.5558	98.1404		-11	70.5156	98.1649	97.7458	103.487	93.357	77.5312	97.7838	94.4283	97.2612	107.342		90.0606	99.8635	82.5785	81.2541	89.5558	89.4526		7	204.885	165.681	194.26	301.433	210.514	384.989	229.606	162.712	214.032
	-10.6667		66.1287	99.9795	101.534	108.02	98.801	77.5312	102.225	94.4283	99.2696	108.747		80.5037	98.1286	85.5672	79.7181	89.5558	85.1087																					8	209.326	165.681	195.492	301.433	216.048	333.302	210.348	166.238	225.747
	-10.3333		66.1287	99.9795	93.9579	103.487	93.402	85.3415	93.3788	94.4283	87.5064	108.747		91.9437	92.9239	76.6009	89.0493	89.5558	85.1087																					9	193.891	167.496	190.472	298.411	197.737	330.698	201.429	180.213	212.119
	-10		72.7903	99.9795	101.534	94.5317	98.801	69.7209	88.901	99.7173	99.2696	100.421		91.9437	118.821	90.1057	93.7725	102.282	85.1087		-10	81.5641	99.9574	99.0084	97.5169	86.0234	69.7209	94.7986	94.4713	97.3091	108.747		82.3869	105.026	79.5528	87.4749	93.7979	87.3074		10	204.885	163.866	191.765	286.433	195.892	310.061	199.973	164.475	204.277
	-9.66667		85.951	102.635	93.9579	103.487	82.3342	69.7209	97.7474	89.2682	99.2696	117.073		80.5037	98.1286	81.0287	84.3261	89.5558	91.705																					11	209.326	159.374	189.209	284.922	184.914	268.724	195.568	153.983	214.08
	-9.33333		85.951	97.2576	101.534	94.5317	76.9352	69.7209	97.7474	94.4283	93.388	108.747		74.7131	98.1286	67.5239	84.3261	89.5558	85.1087																					12	193.945	171.988	195.492	286.433	214.249	297.171	189.597	141.728	212.119
	-9		79.2894	91.8139	93.9579	89.9986	93.402	62.1012	84.4232	94.4283	87.5064	100.421		80.5037	98.1286	90.1057	89.0493	102.282	98.1404		-9	72.7361	90.9287	99.0084	86.9766	100.691	69.7844	90.3572	96.1913	91.4275	100.387		88.1304	91.2736	82.5785	81.2541	95.8927	95.9953		13	209.326	165.681	188.008	289.418	223.337	245.42	188.105	157.466	212.119
	-8.66667		72.7903	94.5358	101.534	80.9324	98.801	77.5312	88.901	94.4283	87.5064	96.2072		91.9437	103.333	90.1057	74.995	89.5558	104.737																					14	196.166	163.889	185.483	278.951	216.003	183.51	198.48	164.518	206.238
	-8.33333		66.1287	86.4365	101.534	89.9986	109.869	69.7209	97.7474	99.7173	99.2696	104.533		91.9437	72.3587	67.5239	79.7181	95.8404	85.1087																					15	189.504	163.003	189.24	290.929	212.404	227.323	192.582	143.491	217.953
	-8		72.7903	72.9598	101.534	98.9543	98.801	62.1012	79.9454	89.2682	99.2696	100.421		91.9437	113.616	58.5576	79.7181	95.8404	111.333		-8	66.1287	90.0657	103.997	98.9543	95.1567	72.3878	91.8134	89.2682	97.3091	105.972		93.8739	99.8635	67.5608	74.995	95.8404	93.8501		16	189.504	161.189	194.229	277.44	210.514	204.146	199.973	159.272	210.111
	-7.66667		66.1287	99.9795	105.229	98.9543	87.8681	77.5312	97.7474	89.2682	93.388	104.533		91.9437	98.1286	76.6009	70.2718	95.8404	91.705																					17	193.945	162.981	187.977	281.937	203.226	173.096	201.465	140.008	214.032
	-7.33333		59.4671	97.2576	105.229	98.9543	98.801	77.5312	97.7474	89.2682	99.2696	112.961		97.7344	87.8461	67.5239	74.995	95.8404	78.5123																					18	191.724	159.374	186.715	283.485	206.87	209.226	205.87	166.195	223.739
	-7		66.1287	94.5358	101.534	116.976	82.3342	77.5312	88.901	89.2682	93.388	104.533		86.1531	87.8461	103.611	89.0493	83.114	78.5123		-7	68.2951	88.2289	102.765	106.509	95.2017	69.7844	91.8862	89.2682	95.3485	98.9824		86.2002	84.3762	94.6073	79.6797	83.114	80.7111		19	180.73	160.281	185.483	278.951	190.358	193.796	164.441	171.441	216.04
	-6.66667		59.4671	94.5358	101.534	108.02	115.403	77.5312	93.3788	89.2682	93.388	96.2072		91.9437	72.3587	108.149	79.7181	76.6723	98.1404																					20	189.504	160.259	184.189	271.433	217.848	165.413	167.39	138.202	206.238
	-6.33333		79.2894	75.6153	105.229	94.5317	87.8681	54.2909	93.3788	89.2682	99.2696	96.2072		80.5037	92.9239	72.0624	70.2718	89.5558	65.4806																					21	178.564	152.182	181.695	268.411	203.226	211.893	170.339	146.974	210.159
	-6		72.7903	99.9795	93.9579	89.9986	87.8681	62.1012	93.3788	89.2682	99.2696	96.2072		80.5037	92.9239	67.5239	74.995	76.6723	137.557		-6	74.9567	97.2576	100.24	91.4728	93.357	62.0377	94.835	94.5143	97.3091	100.387		78.5735	87.7614	93.0945	81.2157	85.2089	102.592		22	169.682	152.182	184.189	271.433	205.026	173.096	164.405	136.482	202.317
	-5.66667		79.2894	94.5358	101.534	85.4655	93.402	69.7209	102.225	89.2682	99.2696	100.421		80.5037	77.4366	121.654	84.3261	76.6723	91.705																					23	176.343	153.067	184.189	262.441	206.915	157.602	170.375	169.721	196.483
	-5.33333		72.7903	97.2576	105.229	98.9543	98.801	54.2909	88.901	105.006	93.388	104.533		74.7131	92.9239	90.1057	84.3261	102.282	78.5123																					24	178.564	151.275	186.715	259.455	190.358	175.763	177.766	136.482	215.993
	-5		72.7903	91.8139	109.017	98.9543	98.801	77.5312	88.901	89.2682	93.388	104.533		80.5037	92.9239	72.0624	84.3261	83.114	72.0769		-5	74.9567	94.5358	102.735	97.4801	98.846	72.3878	94.835	90.9883	99.2218	105.938		82.3869	91.2313	73.5753	82.7901	78.8195	74.222		25	165.24	147.668	185.483	260.93	206.915	170.556	168.919	145.211	204.277
	-4.66667		79.2894	97.2576	93.9579	89.9986	93.402	62.1012	93.3788	99.7173	105.008	104.533		80.5037	87.8461	90.1057	84.3261	76.6723	78.5123																					26	174.123	153.067	192.966	257.908	203.226	175.699	165.898	143.448	204.277
	-4.33333		72.7903	94.5358	105.229	103.487	104.335	77.5312	102.225	83.9792	99.2696	108.747		86.1531	92.9239	58.5576	79.7181	76.6723	72.0769																					27	171.848	154.882	187.977	254.922	188.514	183.446	182.171	157.466	202.365
	-4		72.7903	97.2576	101.534	98.9543	104.335	77.5312	102.225	83.9792	87.5064	108.747		97.7344	92.9239	76.6009	79.7181	89.5558	78.5123		-4	63.9081	90.9508	102.765	103.487	104.335	82.738	96.2912	82.2592	95.3485	108.747		90.0135	87.7614	82.5785	74.995	87.4085	78.566		28	160.854	152.16	194.229	245.93	195.892	152.459	183.663	164.475	208.198
	-3.66667		59.4671	86.4365	105.229	108.02	109.869	85.3415	97.7474	89.2682	99.2696	100.421		86.1531	77.4366	85.5672	70.2718	83.114	85.1087																					29	176.289	151.275	185.483	250.426	194.048	168.016	195.495	146.974	202.317
	-3.33333		59.4671	89.1584	101.534	103.487	98.801	85.3415	88.901	73.5302	99.2696	117.073		86.1531	92.9239	85.5672	74.995	89.5558	72.0769																					30	169.682	149.482	195.492	236.974	184.869	157.666	192.582	136.482	198.444
	-3		66.1287	99.9795	109.017	103.487	93.402	92.9612	97.7474	83.9792	93.388	108.747		86.1531	87.8461	81.0287	79.7181	76.6723	85.1087		-3	66.1287	94.5358	103.997	98.9911	86.0684	80.0711	94.7986	97.9973	89.467	101.792		84.27	93.0085	81.0287	78.1437	83.114	98.1941		31	163.074	142.268	187.977	235.426	188.559	139.505	180.751	143.491	204.277
	-2.66667		59.4671	91.8139	97.7458	98.9543	76.9352	69.7209	88.901	83.9792	87.5064	100.421		80.5037	103.333	81.0287	79.7181	83.114	85.1087																					32	165.295	143.176	190.503	241.434	188.559	142.109	180.714	143.491	200.404
	-2.33333		72.7903	91.8139	105.229	94.5317	87.8681	77.5312	97.7474	126.033	87.5064	96.2072		86.1531	87.8461	81.0287	74.995	89.5558	124.365																					33	165.24	136.869	186.746	233.952	186.759	149.856	179.258	157.466	204.277
	-2		66.1287	91.8139	93.9579	94.5317	82.3342	62.1012	88.901	78.6902	99.2696	104.533		80.5037	98.1286	76.6009	74.995	89.5558	91.705		-2	72.7361	90.9287	95.2205	98.9911	87.8681	67.181	96.2912	71.7242	97.3091	103.162		78.5735	94.7011	76.564	76.5694	119.355	104.79		34	165.295	140.476	181.695	233.915	181.225	139.505	179.258	145.211	202.317
	-1.66667		79.2894	91.8139	93.9579	98.9543	93.402	69.7209	102.225	73.5302	99.2696	100.421		74.7131	82.6413	81.0287	79.7181	89.5558	130.961																					35	169.682	136.891	182.958	242.945	192.248	142.109	176.273	139.965	196.483
	-1.33333		72.7903	89.1584	97.7458	103.487	87.8681	69.7209	97.7474	62.9522	93.388	104.533		80.5037	103.333	72.0624	74.995	178.954	91.705																					36	160.908	132.377	179.201	241.434	192.203	139.505	176.273	141.728	202.317
	-1		66.1287	97.2576	105.229	98.9543	87.8681	69.7209	93.3788	83.9792	99.2696	112.961		86.1531	92.9239	81.0287	74.995	172.67	104.737		-1	66.1287	104.45	101.503	96.0059	97.0013	77.5312	96.3276	77.0132	89.5148	107.342		82.3398	96.3937	76.5271	76.5694	172.67	113.478		37	163.074	126.977	180.432	232.478	186.714	134.362	171.832	131.279	210.159
	-0.666667		66.1287	83.7146	97.7458	94.5317	98.801	85.3415	102.225	73.5302	93.388	104.533		86.1531	98.1286	81.0287	74.995	172.67	150.589																					38	163.074	133.262	179.17	236.937	179.38	142.045	171.832	131.193	202.317
	-0.333333		66.1287	132.377	101.534	94.5317	104.335	77.5312	93.3788	73.5302	75.8867	104.533		74.7131	98.1286	67.5239	79.7181	172.67	85.1087																					39	156.467	136.891	180.432	239.959	173.937	129.155	168.883	134.762	196.531
	0.333333		171.902	148.575	165.373	238.485	208.67	178.303	182.171	152.22	239.28	209.168		281.622	278.899	189.178	243.762	178.954	196.442		0.333333	185.144	156.674	171.009	265.463	222.437	244.214	186.648	146.996	248.031	204.954		304.572	294.386	195.93	264.844	166.228	176.814		40	165.295	127.862	181.695	230.967	177.581	126.615	179.258	154.026	206.238
	0.666667		198.386	164.774	176.644	292.44	236.205	310.125	191.126	141.771	256.781	200.74		327.523	309.873	202.683	285.925	153.502	157.186																					41	165.295	130.562	181.695	224.96	175.736	121.408	189.597	132.956	190.697
	1		198.386	153.953	188.008	301.396	258.07	325.555	208.819	120.744	262.663	204.954		321.874	325.487	180.211	314.034	153.502	183.249		1	207.16	162.981	189.24	310.388	245.293	377.242	213.297	143.491	264.575	214.719		344.848	342.667	193.679	324.978	166.228	185.448		42	147.693	130.562	190.472	226.434	184.869	126.552	186.648	122.507	198.396
	1.33333		211.547	175.595	188.008	314.885	230.671	395.276	217.775	110.295	274.282	217.494		350.544	351.257	211.649	328.089	166.228	202.877																					43	156.521	127.862	184.22	220.463	177.581	124.012	180.714	150.5	204.277
	1.66667		211.547	159.396	191.704	314.885	247.137	410.896	213.297	199.435	256.781	221.708		362.126	351.257	189.178	332.812	178.954	170.217																					44	160.908	126.048	187.977	221.974	172.047	118.868	179.222	132.999	190.697
	2		218.208	164.774	199.279	319.418	252.671	403.086	239.945	99.7173	268.544	217.494		373.566	356.462	198.144	314.034	108.724	183.249		2	213.767	164.774	196.754	320.929	238.004	403.086	228.114	171.484	266.584	214.719		385.053	352.992	199.657	309.388	132.134	183.249		45	154.3	123.348	187.977	220.463	179.38	124.012	182.207	127.753	198.396
	2.33333		211.547	162.052	195.492	323.951	230.671	395.276	213.297	225.751	268.544	217.494		396.587	346.053	189.178	295.372	147.06	202.877																					46	160.908	132.354	182.958	208.449	172.092	126.615	180.751	122.507	196.483
	2.66667		211.547	167.496	195.492	319.418	230.671	410.896	231.099	188.986	262.663	209.168		385.006	356.462	211.649	318.757	140.618	163.621																					47	165.24	123.37	177.938	206.975	159.269	113.662	176.309	111.972	190.697
	3		218.208	172.873	199.279	305.929	186.669	387.656	239.945	188.986	251.043	209.168		373.566	361.54	184.639	328.089	166.228	150.589		3	220.375	166.588	196.754	310.425	208.715	428.93	231.099	190.749	249.082	209.168		373.566	346.095	184.676	340.607	149.155	150.589		48	158.687	124.255	182.958	209.923	164.803	121.408	176.273	131.236	190.697
	3.33333		224.708	156.674	195.492	310.462	219.738	418.516	217.775	188.986	245.161	209.168		367.775	335.77	189.178	346.866	140.618	130.961																					49	158.687	132.354	184.22	220.427	170.247	118.868	179.222	145.211	192.658
	3.66667		218.208	170.217	195.492	314.885	219.738	480.617	235.577	194.275	251.043	209.168		379.356	340.975	180.211	346.866	140.618	170.217																					50	165.295	123.37	175.413	214.456	181.27	118.805	171.868	132.999	194.57
	4		218.208	153.953	188.008	314.885	219.738	449.567	239.945	178.407	233.542	204.954		350.544	325.487	216.187	337.535	166.228	124.365		4	215.988	155.767	188.008	320.892	225.182	418.58	237.033	180.17	235.454	209.134		348.614	332.342	202.683	317.221	159.839	181.158		51	163.074	129.677	171.656	220.463	162.914	124.012	182.207	146.974	190.697
	4.33333		218.208	151.297	188.008	319.418	230.671	418.516	235.577	178.407	227.66	209.168		350.544	335.77	193.716	309.426	159.786	176.814																					52	160.908	132.377	172.949	211.471	166.603	118.868	128.874	125.99	202.365
	4.66667		211.547	162.052	188.008	328.373	225.137	387.656	235.577	183.697	245.161	213.28		344.754	335.77	198.144	304.703	153.502	242.294																					53	169.682	136.869	175.443	218.952	168.448	105.978	152.573	113.735	198.444
	5		204.885	162.052	202.975	319.418	219.738	403.086	239.945	225.751	239.28	217.494		339.104	335.77	175.673	285.925	140.618	163.621		5	204.885	157.56	195.492	316.432	223.382	392.736	231.063	185.46	235.407	209.134		339.104	322.018	189.178	267.186	136.429	150.589		54	158.687	134.191	170.424	221.974	155.625	121.472	137.793	134.762	184.863
	5.33333		204.885	153.953	195.492	310.462	214.204	403.086	226.621	178.407	239.28	204.954		339.104	289.308	207.221	257.817	134.334	137.557																					55	156.467	137.798	176.675	215.93	173.892	121.472	131.823	122.507	196.483
	5.66667		204.885	156.674	188.008	319.418	236.205	372.035	226.621	152.22	227.66	204.954		339.104	340.975	184.639	257.817	134.334	150.589																					56	163.074	135.984	179.201	220.463	162.959	105.978	151.081	105.006	200.404
	6		198.386	153.953	188.008	305.929	230.671	372.035	226.621	183.697	239.28	204.954		339.104	330.565	166.707	281.202	134.334	143.993		6	198.332	153.067	187.977	307.44	226.981	395.339	226.621	181.977	231.533	204.954		346.778	323.71	172.684	289.036	129.987	148.39		57	156.521	135.076	180.432	214.419	172.092	108.518	151.081	139.965	190.649
	6.33333		204.885	143.198	184.22	310.462	225.137	403.086	226.621	173.247	233.542	209.168		339.104	325.487	175.673	285.925	140.618	143.993																					58	154.246	135.054	177.938	211.434	175.736	113.725	149.625	152.263	192.61
	6.66667		191.724	162.052	191.704	305.929	225.137	410.896	226.621	188.986	221.779	200.74		362.126	315.078	175.673	299.98	115.008	157.186																					59	158.687	138.661	176.675	220.427	170.247	108.582	148.132	122.507	202.365
	7		204.885	164.774	195.492	310.462	208.67	395.276	231.099	162.669	216.04	196.526		350.544	309.873	171.134	299.98	153.502	130.961		7	204.885	165.681	194.26	301.433	210.514	384.989	229.606	162.712	214.032	200.74		339.057	308.181	168.183	287.5	138.576	137.504		60	158.741	126.933	176.644	215.93	175.736	92.9612	146.676	141.771	186.776
	7.33333		204.885	164.774	188.008	292.44	197.737	387.656	231.099	188.986	204.277	209.168		333.314	315.078	166.707	276.594	134.334	111.333
	7.66667		204.885	167.496	199.279	301.396	225.137	372.035	226.621	136.482	221.779	196.526		333.314	299.591	166.707	285.925	127.892	170.217																					Baseline	82.8531	101.402	102.008	97.1926	94.0904	77.7915	96.8956	96.0494	96.5009
	8		211.547	170.217	195.492	301.396	219.738	356.605	217.775	167.958	227.66	196.526		310.292	309.873	175.673	281.202	147.06	170.217		8	209.326	165.681	195.492	301.433	216.048	333.302	210.348	166.238	225.747	202.145		310.292	304.753	174.16	268.722	144.913	130.908		10 min
	8.33333		204.885	164.774	195.492	305.929	214.204	340.985	204.451	157.509	216.04	200.74		310.292	304.795	175.673	267.148	147.06	98.1404
	8.66667		211.547	162.052	195.492	296.973	214.204	302.315	208.819	173.247	233.542	209.168		310.292	299.591	171.134	257.817	140.618	124.365
	9		191.724	170.217	191.704	301.396	192.203	317.745	208.819	167.958	216.04	192.414		293.062	299.591	193.716	257.817	127.892	143.993		9	193.891	167.496	190.472	298.411	197.737	330.698	201.429	180.213	212.119	189.605		291.179	296.163	177.186	254.706	132.134	137.504
	9.33333		185.063	170.217	191.704	301.396	197.737	348.795	208.819	167.958	216.04	179.875		287.412	289.308	175.673	248.486	127.892	130.961
	9.66667		204.885	162.052	188.008	292.44	203.271	325.555	186.648	204.724	204.277	196.526		293.062	299.591	162.168	257.817	140.618	137.557
	10		204.885	162.052	188.008	287.907	170.202	310.125	199.973	173.247	204.277	204.954		304.643	294.386	184.639	257.817	127.892	143.993		10	204.885	163.866	191.765	286.433	195.892	310.061	199.973	164.475	204.277	192.38		308.409	287.531	177.149	259.353	136.429	148.39
	10.3333		204.885	162.052	199.279	287.907	197.737	317.745	208.819	167.958	198.396	196.526		310.292	284.103	175.673	253.094	134.334	137.557
	10.6667		204.885	167.496	188.008	283.485	219.738	302.315	191.126	152.22	210.159	175.66		310.292	284.103	171.134	267.148	147.06	163.621
	11		218.208	153.953	195.492	287.907	164.803	271.264	191.126	157.509	210.159	192.414		304.643	299.591	157.63	248.486	140.618	143.993		11	209.326	159.374	189.209	284.922	184.914	268.724	195.568	153.983	214.08	193.785		298.852	296.163	172.647	239.078	134.229	159.277
	11.3333		204.885	167.496	180.432	269.885	192.203	279.074	191.126	146.931	216.04	183.986		298.852	304.795	184.639	243.762	140.618	189.845
	11.6667		204.885	156.674	191.704	296.973	197.737	255.834	204.451	157.509	216.04	204.954		293.062	284.103	175.673	224.985	121.45	143.993
	12		198.386	172.873	195.492	287.907	203.271	286.884	191.126	146.931	210.159	188.2		270.041	263.411	171.134	224.985	153.502	137.557		12	193.945	171.988	195.492	286.433	214.249	297.171	189.597	141.728	212.119	195.155		273.901	272.043	168.146	218.726	142.818	126.564
	12.3333		191.724	167.496	195.492	287.907	219.738	325.555	182.171	136.482	216.04	196.526		281.622	278.899	162.168	206.207	127.892	163.621
	12.6667		191.724	175.595	195.492	283.485	219.738	279.074	195.495	141.771	210.159	200.74		270.041	273.821	171.134	224.985	147.06	78.5123
	13		211.547	164.774	188.008	292.44	219.738	271.264	186.648	173.247	216.04	204.954		270.041	299.591	198.144	257.817	140.618	143.993		13	209.326	165.681	188.008	289.418	223.337	245.42	188.105	157.466	212.119	188.2		266.274	289.266	177.149	259.353	147.008	143.993
	13.3333		211.547	162.052	188.008	287.907	225.137	224.783	195.495	146.931	210.159	200.74		264.391	289.308	180.211	253.094	159.786	143.993
	13.6667		204.885	170.217	188.008	287.907	225.137	240.213	182.171	152.22	210.159	158.906		264.391	278.899	153.091	267.148	140.618	143.993
	14		198.386	175.595	188.008	283.485	208.67	201.543	195.495	210.013	204.277	196.526		264.391	284.103	193.716	243.762	147.06	157.186		14	196.166	163.889	185.483	278.951	216.003	183.51	198.48	164.518	206.238	195.155		281.622	285.838	165.157	237.542	151.354	139.703
	14.3333		198.386	159.396	184.22	278.951	230.671	162.873	195.495	141.771	204.277	188.2		281.622	273.821	157.63	234.431	153.502	91.705
	14.6667		191.724	156.674	184.22	274.418	208.67	186.113	204.451	141.771	210.159	200.74		298.852	299.591	144.125	234.431	153.502	170.217
	15		191.724	170.217	184.22	292.44	219.738	216.973	191.126	167.958	216.04	200.74		287.412	294.386	162.168	220.262	166.228	143.993		15	189.504	163.003	189.24	290.929	212.404	227.323	192.582	143.491	217.953	202.145		285.482	291.001	159.142	212.467	155.597	150.589
	15.3333		191.724	159.396	184.22	287.907	203.271	224.783	195.495	136.482	216.04	200.74		281.622	289.308	153.091	210.931	147.06	157.186
	15.6667		185.063	159.396	199.279	292.44	214.204	240.213	191.126	126.033	221.779	204.954		287.412	289.308	162.168	206.207	153.502	150.589
	16		185.063	159.396	195.492	278.951	197.737	201.543	199.973	194.275	198.396	192.414		270.041	294.386	157.63	210.931	159.786	170.217		16	189.504	161.189	194.229	277.44	210.514	204.146	199.973	159.272	210.111	197.965		268.157	278.899	160.618	237.503	153.449	176.76
	16.3333		191.724	167.496	191.704	278.951	225.137	186.113	204.451	141.771	221.779	200.74		270.041	263.411	126.082	248.486	153.502	216.07
	16.6667		191.724	156.674	195.492	274.418	208.67	224.783	195.495	141.771	210.159	200.74		264.391	278.899	198.144	253.094	147.06	143.993
	17		185.063	159.396	188.008	274.418	203.271	170.492	195.495	157.509	210.159	192.414		264.391	273.821	171.134	243.762	166.228	170.217		17	193.945	162.981	187.977	281.937	203.226	173.096	201.465	140.008	214.032	196.594		268.205	284.103	165.157	240.652	155.544	192.044
	17.3333		198.386	162.052	191.704	278.951	214.204	155.062	204.451	141.771	210.159	192.414		264.391	284.103	162.168	243.762	159.786	176.814
	17.6667		198.386	167.496	184.22	292.44	192.203	193.733	204.451	120.744	221.779	204.954		275.831	294.386	162.168	234.431	140.618	229.102
	18		198.386	164.774	188.008	283.485	214.204	193.733	208.819	178.407	227.66	175.66		281.622	284.103	126.082	224.985	159.786	170.217		18	191.724	159.374	186.715	283.485	206.87	209.226	205.87	166.195	223.739	189.571		270.135	285.838	147.151	217.19	153.449	189.845
	18.3333		191.724	159.396	180.432	283.485	208.67	216.973	208.819	183.697	221.779	196.526		264.391	289.308	166.707	215.654	153.502	143.993
	18.6667		185.063	153.953	191.704	283.485	197.737	216.973	199.973	136.482	221.779	196.526		264.391	284.103	148.663	210.931	147.06	255.326
	19		185.063	159.396	188.008	278.951	208.67	186.113	177.802	162.669	216.04	200.74		264.391	268.616	157.63	239.039	140.618	137.557		19	180.73	160.281	185.483	278.951	190.358	193.796	164.441	171.441	216.04	193.785		262.461	273.778	159.142	242.188	142.818	144.047
	19.3333		178.564	162.052	184.22	283.485	192.203	193.733	155.522	199.435	216.04	188.2		264.391	284.103	157.63	234.431	153.502	163.621
	19.6667		178.564	159.396	184.22	274.418	170.202	201.543	160	152.22	216.04	192.414		258.601	268.616	162.168	253.094	134.334	130.961
	20		185.063	162.052	180.432	274.418	225.137	162.873	160	146.931	210.159	188.2		247.161	278.899	157.63	253.094	147.06	143.993		20	189.504	160.259	184.189	271.433	217.848	165.413	167.39	138.202	206.238	193.785		247.114	275.471	157.667	246.873	147.06	176.706
	20.3333		198.386	164.774	191.704	274.418	225.137	162.873	146.676	120.744	204.277	200.74		241.37	278.899	166.707	243.762	140.618	163.621
	20.6667		185.063	153.953	180.432	265.463	203.271	170.492	195.495	146.931	204.277	192.414		252.81	268.616	148.663	243.762	153.502	222.505
	21		178.564	148.575	176.644	274.418	197.737	224.783	182.171	162.669	204.277	196.526		264.391	294.386	162.168	229.708	134.334	196.442		21	178.564	152.182	181.695	268.411	203.226	211.893	170.339	146.974	210.159	196.56		272.018	282.368	165.157	220.3	140.671	168.072
	21.3333		178.564	156.674	184.22	260.93	197.737	186.113	120.027	141.771	216.04	192.414		275.831	273.821	175.673	210.931	140.618	157.186
	21.6667		178.564	151.297	184.22	269.885	214.204	224.783	208.819	136.482	210.159	200.74		275.831	278.899	157.63	220.262	147.06	150.589
	22		171.902	137.754	191.704	274.418	208.67	178.303	182.171	146.931	204.277	192.414		270.041	273.821	162.168	220.262	147.06	196.442		22	169.682	152.182	184.189	271.433	205.026	173.096	164.405	136.482	202.317	193.785		260.484	268.616	163.681	237.465	136.429	200.786
	22.3333		171.902	167.496	180.432	274.418	208.67	170.492	128.874	152.22	204.277	200.74		258.601	278.899	162.168	239.039	127.892	157.186
	22.6667		165.24	151.297	180.432	265.463	197.737	170.492	182.171	110.295	198.396	188.2		252.81	253.129	166.707	253.094	134.334	248.73
	23		171.902	145.853	180.432	260.93	214.204	155.062	173.324	188.986	204.277	183.986		247.161	273.821	148.663	243.762	140.618	150.589		23	176.343	153.067	184.189	262.441	206.915	157.602	170.375	169.721	196.483	185.391		250.927	273.821	165.194	246.873	134.281	163.675
	23.3333		178.564	153.953	191.704	265.463	203.271	147.252	173.324	188.986	186.776	188.2		252.81	273.821	180.211	267.148	127.892	157.186
	23.6667		178.564	159.396	180.432	260.93	203.271	170.492	164.478	131.193	198.396	183.986		252.81	273.821	166.707	229.708	134.334	183.249
	24		178.564	148.575	191.704	260.93	186.669	201.543	164.478	136.482	216.04	179.875		241.37	242.719	162.168	234.431	147.06	117.769		24	178.564	151.275	186.715	259.455	190.358	175.763	177.766	136.482	215.993	185.425		250.974	258.249	178.662	220.338	134.281	148.337
	24.3333		178.564	148.575	180.432	265.463	197.737	162.873	186.648	126.033	221.779	188.2		264.391	263.411	198.144	215.654	147.06	117.769
	24.6667		178.564	156.674	188.008	251.974	186.669	162.873	182.171	146.931	210.159	188.2		247.161	268.616	175.673	210.931	108.724	209.474
	25		165.24	143.198	184.22	260.93	203.271	193.733	177.802	146.931	204.277	188.2		258.601	273.821	166.707	215.654	127.892	170.217		25	165.24	147.668	185.483	260.93	206.915	170.556	168.919	145.211	204.277	182.65		264.344	270.351	160.655	228.134	134.281	146.245
	25.3333		165.24	145.853	184.22	256.397	219.738	162.873	164.478	141.771	210.159	179.875		264.391	273.821	171.134	229.708	134.334	157.186
	25.6667		165.24	153.953	188.008	265.463	197.737	155.062	164.478	146.931	198.396	179.875		270.041	263.411	144.125	239.039	140.618	111.333
	26		171.902	148.575	202.975	260.93	214.204	155.062	146.676	131.193	198.396	188.2		258.601	278.899	171.134	253.094	134.334	150.589		26	174.123	153.067	192.966	257.908	203.226	175.699	165.898	143.448	204.277	182.616		254.787	270.309	163.644	246.873	134.281	135.305
	26.3333		178.564	148.575	191.704	256.397	203.271	178.303	168.846	152.22	210.159	183.986		264.391	263.411	157.63	253.094	147.06	137.557
	26.6667		171.902	162.052	184.22	256.397	192.203	193.733	182.171	146.931	204.277	175.66		241.37	268.616	162.168	234.431	121.45	117.769
	27		185.063	151.297	191.704	256.397	186.669	170.492	195.495	152.22	192.658	179.875		247.161	273.821	139.586	229.708	134.334	176.814		27	171.848	154.882	187.977	254.922	188.514	183.446	182.171	157.466	202.365	188.2		233.743	265.188	154.641	223.449	130.039	144.047
	27.3333		165.24	156.674	184.22	251.974	192.203	216.973	168.846	162.669	210.159	200.74		224.139	247.924	166.707	229.708	127.892	124.365
	27.6667		165.24	156.674	188.008	256.397	186.669	162.873	182.171	157.509	204.277	183.986		229.93	273.821	157.63	210.931	127.892	130.961
	28		165.24	153.953	202.975	247.441	197.737	162.873	186.648	141.771	216.04	183.986		224.139	247.924	157.63	206.207	121.45	137.557		28	160.854	152.16	194.229	245.93	195.892	152.459	183.663	164.475	208.198	183.986		237.51	254.821	166.67	209.356	125.745	141.901
	28.3333		152.08	153.953	191.704	242.908	197.737	147.252	182.171	199.435	204.277	183.986		252.81	253.129	166.707	196.876	121.45	150.589
	28.6667		165.24	148.575	188.008	247.441	192.203	147.252	182.171	152.22	204.277	183.986		235.579	263.411	175.673	224.985	134.334	137.557
	29		185.063	167.496	188.008	247.441	192.203	155.062	182.171	167.958	198.396	196.526		252.81	258.333	162.168	234.431	134.334	157.186		29	176.289	151.275	185.483	250.426	194.048	168.016	195.495	146.974	202.317	184.02		260.484	256.599	159.179	239.078	132.186	150.589
	29.3333		165.24	140.476	180.432	247.441	197.737	162.873	195.495	131.193	204.277	179.875		270.041	253.129	148.663	239.039	127.892	150.589
	29.6667		178.564	145.853	188.008	256.397	192.203	186.113	208.819	141.771	204.277	175.66		258.601	258.333	166.707	243.762	134.334	143.993
	30		171.902	151.297	191.704	238.485	186.669	155.062	195.495	136.482	192.658	179.875		247.161	258.333	139.586	234.431	127.892	157.186		30	169.682	149.482	195.492	236.974	184.869	157.666	192.582	136.482	198.444	182.65		247.114	253.129	148.626	220.338	123.597	163.675
	30.3333		171.902	148.575	195.492	224.997	192.203	162.873	191.126	136.482	198.396	188.2		241.37	258.333	157.63	224.985	121.45	163.621
	30.6667		165.24	148.575	199.279	247.441	175.736	155.062	191.126	136.482	204.277	179.875		252.81	242.719	148.663	201.599	121.45	170.217
	31		158.741	140.476	184.22	229.419	170.202	147.252	191.126	157.509	198.396	175.66		241.37	253.129	153.091	215.654	127.892	170.217		31	163.074	142.268	187.977	235.426	188.559	139.505	180.751	143.491	204.277	175.66		245.23	249.659	159.142	204.71	132.186	163.675
	31.3333		165.24	137.754	188.008	233.952	197.737	139.442	173.324	136.482	210.159	175.66		247.161	263.411	157.63	196.876	134.334	163.621
	31.6667		165.24	148.575	191.704	242.908	197.737	131.822	177.802	136.482	204.277	175.66		247.161	232.437	166.707	201.599	134.334	157.186
	32		158.741	140.476	188.008	247.441	203.271	131.822	195.495	157.509	204.277	179.875		212.699	263.411	148.663	224.985	134.334	111.333		32	165.295	143.176	190.503	241.434	188.559	142.109	180.714	143.491	200.404	175.66		231.813	256.556	151.652	229.708	132.186	144.047
	32.3333		171.902	140.476	184.22	242.908	186.669	139.442	177.802	136.482	204.277	183.986		229.93	258.333	144.125	234.431	127.892	143.993
	32.6667		165.24	148.575	199.279	233.952	175.736	155.062	168.846	136.482	192.658	163.121		252.81	247.924	162.168	229.708	134.334	176.814
	33		165.24	135.099	184.22	238.485	214.204	147.252	177.802	157.509	198.396	171.446		270.041	268.616	171.134	215.654	153.502	176.814		33	165.24	136.869	186.746	233.952	186.759	149.856	179.258	157.466	204.277	172.851		247.066	261.719	157.63	210.969	149.207	185.501
	33.3333		165.24	137.754	188.008	233.952	164.803	147.252	177.802	162.669	204.277	171.446		252.81	253.129	148.663	215.654	153.502	222.505
	33.6667		165.24	137.754	188.008	229.419	181.27	155.062	182.171	152.22	210.159	175.66		218.349	263.411	153.091	201.599	140.618	157.186
	34		158.741	140.476	180.432	242.908	192.203	131.822	177.802	152.22	198.396	171.446		241.37	268.616	153.091	196.876	127.892	117.769		34	165.295	140.476	181.695	233.915	181.225	139.505	179.258	145.211	202.317	170.076		235.626	265.188	151.615	192.191	123.597	141.848
	34.3333		165.24	145.853	184.22	229.419	175.736	139.442	164.478	136.482	204.277	175.66		241.37	253.129	148.663	192.153	121.45	150.589
	34.6667		171.902	135.099	180.432	229.419	175.736	147.252	195.495	146.931	204.277	163.121		224.139	273.821	153.091	187.545	121.45	157.186
	35		171.902	135.099	188.008	233.952	181.27	131.822	182.171	146.931	198.396	171.446		224.139	242.719	184.639	215.654	140.618	196.442		35	169.682	136.891	182.958	242.945	192.248	142.109	176.273	139.965	196.483	172.885		231.766	246.189	168.146	226.598	138.523	163.675
	35.3333		171.902	140.476	184.22	251.974	203.271	139.442	177.802	131.193	198.396	179.875		235.579	247.924	153.091	234.431	140.618	150.589
	35.6667		165.24	135.099	176.644	242.908	192.203	155.062	168.846	141.771	192.658	167.335		235.579	247.924	166.707	229.708	134.334	143.993
	36		165.24	140.476	172.949	247.441	197.737	131.822	186.648	152.22	198.396	167.335		224.139	242.719	139.586	220.262	127.892	255.326		36	160.908	132.377	179.201	241.434	192.203	139.505	176.273	141.728	202.317	170.076		231.813	244.496	148.626	223.41	119.355	183.303
	36.3333		158.741	124.277	180.432	233.952	186.669	147.252	168.846	141.771	204.277	171.446		229.93	237.641	157.63	229.708	108.724	130.961
	36.6667		158.741	132.377	184.22	242.908	192.203	139.442	173.324	131.193	204.277	171.446		241.37	253.129	148.663	220.262	121.45	163.621
	37		165.24	113.456	180.432	233.952	192.203	131.822	173.324	126.033	210.159	175.66		229.93	247.924	153.091	201.599	108.724	157.186		37	163.074	126.977	180.432	232.478	186.714	134.362	171.832	131.279	210.159	178.436		228	246.231	156.117	201.561	123.65	146.245
	37.3333		158.741	135.099	184.22	238.485	181.27	139.442	173.324	126.033	216.04	183.986		224.139	232.437	171.134	196.876	127.892	143.993
	37.6667		165.24	132.377	176.644	224.997	186.669	131.822	168.846	141.771	204.277	175.66		229.93	258.333	144.125	206.207	134.334	137.557
	38		165.24	129.655	176.644	242.908	181.27	139.442	164.478	131.193	198.396	171.446		224.139	232.437	144.125	192.153	127.892	163.621		38	163.074	133.262	179.17	236.937	179.38	142.045	171.832	131.193	202.317	171.48		227.953	234.172	136.635	209.356	125.745	135.251
	38.3333		165.24	140.476	176.644	229.419	186.669	139.442	168.846	115.455	204.277	175.66		241.37	237.641	135.159	210.931	134.334	98.1404
	38.6667		158.741	129.655	184.22	238.485	170.202	147.252	182.171	146.931	204.277	167.335		218.349	232.437	130.62	224.985	115.008	143.993
	39		152.08	135.099	184.22	238.485	181.27	116.202	160	126.033	192.658	179.875		218.349	232.437	139.586	224.985	127.892	157.186		39	156.467	136.891	180.432	239.959	173.937	129.155	168.883	134.762	196.531	172.885		218.349	237.599	144.125	215.615	123.597	146.245
	39.3333		165.24	143.198	180.432	238.485	181.27	131.822	168.846	136.482	192.658	171.446		218.349	242.719	148.663	220.262	127.892	111.333
	39.6667		152.08	132.377	176.644	242.908	159.269	139.442	177.802	141.771	204.277	167.335		218.349	237.641	144.125	201.599	115.008	170.217
	40		158.741	113.456	180.432	238.485	181.27	124.012	177.802	126.033	210.159	175.66		235.579	237.641	153.091	196.876	102.282	111.333		40	165.295	127.862	181.695	230.967	177.581	126.615	179.258	154.026	206.238	175.66		243.3	239.334	162.131	189.081	112.914	126.564
	40.3333		171.902	137.754	180.432	224.997	181.27	131.822	182.171	141.771	204.277	175.66		247.161	242.719	148.663	187.545	115.008	143.993
	40.6667		165.24	132.377	184.22	229.419	170.202	124.012	177.802	194.275	204.277	175.66		247.161	237.641	184.639	182.822	121.45	124.365
	41		158.741	126.933	180.432	229.419	175.736	124.012	182.171	131.193	192.658	171.446		247.161	247.924	184.639	182.822	115.008	143.993		41	165.295	130.562	181.695	224.96	175.736	121.408	189.597	132.956	190.697	172.885		235.674	246.231	144.125	204.71	115.061	150.589
	41.3333		171.902	132.377	184.22	224.997	175.736	124.012	199.973	131.193	192.658	167.335		229.93	237.641	148.663	201.599	121.45	157.186
	41.6667		165.24	132.377	180.432	220.463	175.736	116.202	186.648	136.482	186.776	179.875		229.93	253.129	99.072	229.708	108.724	150.589
	42		152.08	135.099	188.008	229.419	170.202	116.202	182.171	126.033	198.396	163.121		241.37	242.719	130.62	210.931	115.008	137.557		42	147.693	130.562	190.472	226.434	184.869	126.552	186.648	122.507	198.396	171.48		233.696	237.557	142.612	207.782	110.766	137.504
	42.3333		152.08	129.655	191.704	229.419	175.736	139.442	191.126	115.455	198.396	179.875		218.349	242.719	139.586	206.207	115.008	130.961
	42.6667		138.919	126.933	191.704	220.463	208.67	124.012	186.648	126.033	198.396	171.446		241.37	227.232	157.63	206.207	102.282	143.993
	43		152.08	132.377	172.949	215.93	181.27	131.822	177.802	110.295	204.277	171.446		229.93	232.437	148.663	196.876	134.334	104.737		43	156.521	127.862	184.22	220.463	177.581	124.012	180.714	150.5	204.277	174.256		233.696	227.274	165.157	185.932	117.208	120.021
	43.3333		158.741	118.834	180.432	220.463	192.203	124.012	182.171	141.771	204.277	179.875		235.579	227.232	202.683	178.099	95.8404	137.557
	43.6667		158.741	132.377	199.279	224.997	159.269	116.202	182.171	199.435	204.277	171.446		235.579	222.154	144.125	182.822	121.45	117.769
	44		165.24	126.933	188.008	206.975	175.736	100.772	182.171	167.958	192.658	163.121		235.579	232.437	148.663	178.099	127.892	117.769		44	160.908	126.048	187.977	221.974	172.047	118.868	179.222	132.999	190.697	168.671		226.07	239.334	148.626	189.081	125.745	128.709
	44.3333		158.741	129.655	191.704	224.997	170.202	124.012	182.171	126.033	192.658	171.446		229.93	253.129	153.091	187.545	121.45	124.365
	44.6667		158.741	121.555	184.22	233.952	170.202	131.822	173.324	105.006	186.776	171.446		212.699	232.437	144.125	201.599	127.892	143.993
	45		158.741	126.933	184.22	224.997	186.669	124.012	177.802	126.033	198.396	167.335		229.93	237.641	135.159	206.207	121.45	209.474		45	154.3	123.348	187.977	220.463	179.38	124.012	182.207	127.753	198.396	170.076		228	237.641	147.151	204.671	129.987	187.647
	45.3333		158.741	129.655	180.432	215.93	181.27	124.012	182.171	131.193	198.396	171.446		229.93	237.641	162.168	201.599	108.724	163.621
	45.6667		145.418	113.456	199.279	220.463	170.202	124.012	186.648	126.033	198.396	171.446		224.139	237.641	144.125	206.207	159.786	189.845
	46		152.08	129.655	188.008	215.93	175.736	131.822	191.126	105.006	192.658	167.335		224.139	222.154	144.125	206.207	153.502	150.589		46	160.908	132.354	182.958	208.449	172.092	126.615	180.751	122.507	196.483	161.75		212.652	225.539	148.626	195.302	155.597	146.245
	46.3333		158.741	140.476	180.432	202.442	175.736	124.012	177.802	126.033	198.396	154.795		201.118	227.232	144.125	192.153	166.228	157.186
	46.6667		171.902	126.933	180.432	206.975	164.803	124.012	173.324	136.482	198.396	163.121		212.699	227.232	157.63	187.545	147.06	130.961
	47		165.24	129.655	172.949	206.975	164.803	116.202	173.324	105.006	192.658	150.581		224.139	242.719	148.663	178.099	166.228	189.845		47	165.24	123.37	177.938	206.975	159.269	113.662	176.309	111.972	190.697	156.131		222.256	227.232	141.136	181.247	147.06	152.734
	47.3333		165.24	124.277	180.432	206.975	137.269	108.582	177.802	115.455	192.658	171.446		212.699	211.745	135.159	178.099	147.06	117.769
	47.6667		165.24	116.178	180.432	206.975	175.736	116.202	177.802	115.455	186.776	146.367		229.93	227.232	139.586	187.545	127.892	150.589
	48		165.24	121.555	184.22	215.93	164.803	131.822	168.846	146.931	186.776	163.121		224.139	237.641	175.673	215.654	121.45	117.769		48	158.687	124.255	182.958	209.923	164.803	121.408	176.273	131.236	190.697	170.076		222.256	232.479	162.131	217.19	132.134	133.106
	48.3333		158.741	124.277	184.22	202.442	164.803	116.202	182.171	120.744	192.658	171.446		212.699	237.641	153.091	220.262	134.334	130.961
	48.6667		152.08	126.933	180.432	211.397	164.803	116.202	177.802	126.033	192.658	175.66		229.93	222.154	157.63	215.654	140.618	150.589
	49		158.741	132.377	188.008	215.93	170.202	116.202	182.171	152.22	192.658	163.121		212.699	242.719	153.091	196.876	134.334	183.249		49	158.687	132.354	184.22	220.427	170.247	118.868	179.222	145.211	192.658	165.896		216.513	230.702	144.088	195.302	140.671	148.39
	49.3333		165.24	126.933	176.644	229.419	159.269	131.822	173.324	152.22	192.658	163.121		229.93	222.154	139.586	192.153	147.06	104.737
	49.6667		152.08	137.754	188.008	215.93	181.27	108.582	182.171	131.193	192.658	171.446		206.909	227.232	139.586	196.876	140.618	157.186
	50		171.902	124.277	169.161	206.975	181.27	116.202	173.324	136.482	198.396	167.335		212.699	216.949	135.159	187.545	134.334	157.186		50	165.295	123.37	175.413	214.456	181.27	118.805	171.868	132.999	194.57	164.525		214.582	223.847	133.646	179.711	134.281	154.987
	50.3333		165.24	121.555	176.644	224.997	164.803	116.202	177.802	120.744	192.658	163.121		206.909	222.154	130.62	168.767	127.892	150.589
	50.6667		158.741	124.277	180.432	211.397	197.737	124.012	164.478	141.771	192.658	163.121		224.139	232.437	135.159	182.822	140.618	157.186
	51		158.741	132.377	176.644	215.93	170.202	116.202	186.648	120.744	192.658	163.121		224.139	227.232	135.159	182.822	140.618	143.993		51	163.074	129.677	171.656	220.463	162.914	124.012	182.207	146.974	190.697	161.716		231.813	223.847	142.649	201.561	136.429	150.589
	51.3333		165.24	124.277	172.949	220.463	159.269	131.822	182.171	199.435	186.776	158.906		247.161	222.154	130.62	215.654	134.334	170.217
	51.6667		165.24	132.377	165.373	224.997	159.269	124.012	177.802	120.744	192.658	163.121		224.139	222.154	162.168	206.207	134.334	137.557
	52		158.741	135.099	172.949	206.975	164.803	108.582	168.846	136.482	186.776	167.335		212.699	227.232	135.159	187.545	121.45	137.557		52	160.908	132.377	172.949	211.471	166.603	118.868	128.874	125.99	202.365	167.335		216.513	227.232	141.136	189.081	127.84	146.245
	52.3333		165.24	135.099	172.949	202.442	164.803	131.822	102.225	126.033	216.04	167.335		224.139	227.232	162.168	196.876	140.618	130.961
	52.6667		158.741	126.933	172.949	224.997	170.202	116.202	115.549	115.455	204.277	167.335		212.699	227.232	126.082	182.822	121.45	170.217
	53		171.902	140.476	169.161	215.93	164.803	108.582	137.72	120.744	204.277	167.335		212.699	201.462	144.125	187.545	115.008	176.814		53	169.682	136.869	175.443	218.952	168.448	105.978	152.573	113.735	198.444	161.75		220.326	216.949	160.655	179.711	117.156	185.501
	53.3333		171.902	132.377	184.22	220.463	164.803	100.772	146.676	99.7173	198.396	154.795		229.93	227.232	171.134	182.822	115.008	183.249
	53.6667		165.24	137.754	172.949	220.463	175.736	108.582	173.324	120.744	192.658	163.121		218.349	222.154	166.707	168.767	121.45	196.442
	54		158.741	135.099	169.161	220.463	148.336	108.582	173.324	141.771	192.658	163.121		229.93	222.154	153.091	178.099	127.892	183.249		54	158.687	134.191	170.424	221.974	155.625	121.472	137.793	134.762	184.863	160.345		224.186	227.274	144.088	187.507	127.892	185.448
	54.3333		165.24	135.099	169.161	224.997	153.735	124.012	120.027	126.033	186.776	163.121		212.699	232.437	139.586	182.822	134.334	183.249
	54.6667		152.08	132.377	172.949	220.463	164.803	131.822	120.027	136.482	175.156	154.795		229.93	227.232	139.586	201.599	121.45	189.845
	55		145.418	135.099	176.644	220.463	170.202	124.012	124.396	152.22	192.658	167.335		206.909	237.641	148.663	187.545	121.45	170.217		55	156.467	137.798	176.675	215.93	173.892	121.472	131.823	122.507	196.483	165.93		212.652	230.744	144.162	184.396	117.156	185.448
	55.3333		158.741	135.099	172.949	215.93	186.669	131.822	120.027	110.295	198.396	163.121		218.349	216.949	148.663	187.545	115.008	202.877
	55.6667		165.24	143.198	180.432	211.397	164.803	108.582	151.044	105.006	198.396	167.335		212.699	237.641	135.159	178.099	115.008	183.249
	56		158.741	137.754	172.949	224.997	164.803	108.582	155.522	110.295	192.658	171.446		195.327	227.232	144.125	182.822	115.008	183.249		56	163.074	135.984	179.201	220.463	162.959	105.978	151.081	105.006	200.404	164.491		197.305	220.377	163.681	176.563	106.524	185.501
	56.3333		165.24	135.099	184.22	211.397	164.803	108.582	151.044	105.006	204.277	158.906		183.887	222.154	166.707	168.767	102.282	176.814
	56.6667		165.24	135.099	180.432	224.997	159.269	100.772	146.676	99.7173	204.277	163.121		212.699	211.745	180.211	178.099	102.282	196.442
	57		158.741	135.099	180.432	211.397	159.269	100.772	151.044	131.193	198.396	154.795		218.349	222.154	130.62	168.767	108.724	196.442		57	156.521	135.076	180.432	214.419	172.092	108.518	151.081	139.965	190.649	161.716		220.326	234.172	138.11	176.563	112.914	189.845
	57.3333		152.08	137.754	184.22	215.93	192.203	108.582	142.198	178.407	186.776	171.446		229.93	253.129	153.091	168.767	115.008	183.249
	57.6667		158.741	132.377	176.644	215.93	164.803	116.202	160	110.295	186.776	158.906		212.699	227.232	130.62	192.153	115.008	189.845
	58		145.418	137.754	172.949	211.397	153.735	124.012	155.522	136.482	186.776	150.581		229.93	237.641	117.115	182.822	121.45	189.845		58	154.246	135.054	177.938	211.434	175.736	113.725	149.625	152.263	192.61	156.131		224.186	232.437	129.144	185.932	119.303	174.561
	58.3333		152.08	126.933	184.22	215.93	197.737	108.582	146.676	126.033	192.658	158.906		212.699	227.232	135.159	182.822	115.008	143.993
	58.6667		165.24	140.476	176.644	206.975	175.736	108.582	146.676	194.275	198.396	158.906		229.93	232.437	135.159	192.153	121.45	189.845
	59		145.418	137.754	169.161	211.397	164.803	108.582	142.198	126.033	192.658	154.795		218.349	227.232	139.586	182.822	134.334	143.993		59	158.687	138.661	176.675	220.427	170.247	108.582	148.132	122.507	202.365	158.941		216.466	223.804	136.598	181.247	125.745	148.39
	59.3333		171.902	140.476	184.22	215.93	186.669	108.582	155.522	120.744	210.159	158.906		201.118	232.437	130.62	178.099	127.892	157.186
	59.6667		158.741	137.754	176.644	233.952	159.269	108.582	146.676	120.744	204.277	163.121		229.93	211.745	139.586	182.822	115.008	143.993
	60		158.741	126.933	176.644	215.93	175.736	92.9612	146.676	141.771	186.776	167.335		224.139	201.462	126.082	178.099	127.892	176.814		60	158.741	126.933	176.644	215.93	175.736	92.9612	146.676	141.771	186.776	167.335		224.139	201.462	126.082	178.099	127.892	176.814
																					Baseline	82.8531	101.402	102.008	97.1926	94.0904	77.7915	96.8956	96.0494	96.5009	101.641	TIMP3	93.0972	97.6251	93.2495	89.3757	92.2686	92.5255
																					10 min
[truncated: 36 more columns]
