# Supplementary material for: Activity-dependent extracellular proteolytic cascade cleaves the ECM component brevican to promote structural plasticity
Source: EMBO Rep. 2025 Nov 19;27(1):163–85. doi: 10.1038/s44319-025-00644-w (PMC12796228; doi:10.1038/s44319-025-00644-w)
Supplement: Supplementary file 15 — Source data Fig. 6 [file 44319_2025_644_MOESM15_ESM.zip]

Archive with 276 entries (241 files):
- Figure 6/
- Figure 6/6G/
- Figure 6/6G/Ctl/
- Figure 6/6G/Ctl/Ctl3_2-1-1-3/
- Figure 6/6G/Ctl/Ctl3_2-1-1-3/AVG_C2-ctl1_exp14aug_rb399-ctl3_2-1-1-3.tif512-1.tif
- Figure 6/6G/Ctl/Ctl3_2-1-1-3/AVG_C2-ctl1_exp14aug_rb399-ctl3_2-1-1-3.tif512-2.tif
- Figure 6/6G/Ctl/Ctl3_2-1-1-3/AVG_C2-ctl1_exp14aug_rb399-ctl3_2-1-1-3.tif512-3.tif
- Figure 6/6G/Ctl/Ctl3_2-1-1-3/AVG_C2-ctl1_exp14aug_rb399-ctl3_2-1-1-3.tif512-4.tif
- Figure 6/6G/Ctl/Slice1_3-6-1/
- Figure 6/6G/Ctl/Slice1_3-6-1/AVG_C3-ctl_exp14aug_rb399- slice1_3-6-1.tif512-1.tif
- Figure 6/6G/Ctl/Slice1_3-6-1/AVG_C3-ctl_exp14aug_rb399- slice1_3-6-1.tif512-2.tif
- Figure 6/6G/Ctl/Slice1_3-6-1/AVG_C3-ctl_exp14aug_rb399- slice1_3-6-1.tif512-3.tif
- Figure 6/6G/Ctl/Slice1_3-6-1/AVG_C3-ctl_exp14aug_rb399- slice1_3-6-1.tif512-4.tif
- Figure 6/6G/Ctl/Slice1_3-6-8/
- Figure 6/6G/Ctl/Slice1_3-6-8/AVG_C3-ctl_exp14aug_rb399- slice1_3-6-8.tif512-1.tif
- Figure 6/6G/Ctl/Slice1_3-6-8/AVG_C3-ctl_exp14aug_rb399- slice1_3-6-8.tif512-2.tif
- Figure 6/6G/Ctl/Slice1_3-6-8/AVG_C3-ctl_exp14aug_rb399- slice1_3-6-8.tif512-3.tif
- Figure 6/6G/Ctl/Slice1_3-6-8/AVG_C3-ctl_exp14aug_rb399- slice1_3-6-8.tif512-4.tif
- Figure 6/6G/Ctl/Slice1_3-6-8/AVG_C3-ctl_exp14aug_rb399- slice1_3-6-8.tif512-5.tif
- Figure 6/6G/Ctl/Slice2_1-1-3/
- Figure 6/6G/Ctl/Slice2_1-1-3/AVG_C2-ctl1_exp14aug_homer-slice2_1-1-3.tif512-1_deconv.tif
- Figure 6/6G/Ctl/Slice2_1-1-3/AVG_C3-ctl1_exp14aug_rb399 - slice2_1-1-3.tif512-2.tif
- Figure 6/6G/Ctl/Slice2_1-1-3/AVG_C3-ctl1_exp14aug_rb399 - slice2_1-1-3.tif512-3.tif
- Figure 6/6G/Ctl/Slice2_1-1-3/AVG_C3-ctl1_exp14aug_rb399 - slice2_1-1-3.tif512-4.tif
- Figure 6/6G/Ctl/Slice2_1-1-3/AVG_C3-ctl1_exp14aug_rb399- slice2_1-1-3.tif512-1.tif
- Figure 6/6G/Ctl/Slice2_1-6-9/
- Figure 6/6G/Ctl/Slice2_1-6-9/AVG_C3-ctl1_exp14aug_homer- slice2_1-6-9.tif512-1.tif
- Figure 6/6G/Ctl/Slice2_1-6-9/AVG_C3-ctl1_exp14aug_homer- slice2_1-6-9.tif512-2.tif
- Figure 6/6G/Ctl/Slice2_1-6-9/AVG_C3-ctl1_exp14aug_homer- slice2_1-6-9.tif512-3.tif
- Figure 6/6G/Ctl/Slice2_1-6-9/AVG_C3-ctl1_exp14aug_homer- slice2_1-6-9.tif512-3_deconv.tif
- Figure 6/6G/Ctl/Slice2_1-6-9/AVG_C3-ctl1_exp14aug_homer- slice2_1-6-9.tif512-4.tif
- Figure 6/6G/Ctl/Slice2_1-6-9/AVG_C3-ctl1_exp14aug_rb399- slice2_1-6-9.tif512-1.tif
- Figure 6/6G/Ctl/Slice2_1-6-9/AVG_C3-ctl1_exp14aug_rb399- slice2_1-6-9.tif512-2.tif
- Figure 6/6G/Ctl/Slice2_1-6-9/AVG_C3-ctl1_exp14aug_rb399- slice2_1-6-9.tif512-3.tif
- Figure 6/6G/Ctl/Slice2_1-6-9/AVG_C3-ctl1_exp14aug_rb399- slice2_1-6-9.tif512-4.tif
- Figure 6/6G/Ctl/Slice2_2-6/
- Figure 6/6G/Ctl/Slice2_2-6/AVG_C2-ctl1_exp14aug_rb399-slice2_2-6-8tif512-1.tif
- Figure 6/6G/Ctl/Slice2_2-6/AVG_C2-ctl1_exp14aug_rb399-slice2_2-6-8tif512-2.tif
- Figure 6/6G/Ctl/Slice2_2-6/AVG_C2-ctl1_exp14aug_rb399-slice2_2-6-8tif512-3.tif
- Figure 6/6G/Ctl/Slice2_2-6/AVG_C2-ctl1_exp14aug_rb399-slice2_2-6-8tif512-4.tif
- Figure 6/6G/Ctl/Slice2_2_1-3/
- Figure 6/6G/Ctl/Slice2_2_1-3/AVG_C2-ctl1_exp14aug_homer- slice2_2-1-3.tif512-3_deconv.tif
- Figure 6/6G/Ctl/Slice2_2_1-3/AVG_C2-ctl1_exp14aug_rb399- slice2_2-1-3.tif512-1.tif
- Figure 6/6G/Ctl/Slice2_2_1-3/AVG_C2-ctl1_exp14aug_rb399- slice2_2-1-3.tif512-2.tif
- Figure 6/6G/Ctl/Slice2_2_1-3/AVG_C2-ctl1_exp14aug_rb399- slice2_2-1-3.tif512-3.tif
- Figure 6/6G/Ctl/Slice2_2_1-3/AVG_C2-ctl1_exp14aug_rb399- slice2_2-1-3.tif512-4.tif
- Figure 6/6G/PFR/
- Figure 6/6G/PFR/slice1_1-1-3/
- Figure 6/6G/PFR/slice1_1-1-3/AVG_C3-pfr_exp14aug_rb399- slice1_1-1-3 512-1.tif
- Figure 6/6G/PFR/slice1_1-1-3/AVG_C3-pfr_exp14aug_rb399- slice1_1-1-3 512-2.tif
- Figure 6/6G/PFR/slice1_1-1-3/AVG_C3-pfr_exp14aug_rb399- slice1_1-1-3 512-3.tif
- Figure 6/6G/PFR/slice1_1-1-3/AVG_C3-pfr_exp14aug_rb399- slice1_1-1-3 512-4.tif
- Figure 6/6G/PFR/slice1_1-6-9/
- Figure 6/6G/PFR/slice1_1-6-9/AVG_C3-pfr_exp14aug_rb399- slice1_1-6-9 512-1.tif
- Figure 6/6G/PFR/slice1_1-6-9/AVG_C3-pfr_exp14aug_rb399- slice1_1-6-9 512-2.tif
- Figure 6/6G/PFR/slice1_1-6-9/AVG_C3-pfr_exp14aug_rb399- slice1_1-6-9 512-3.tif
- Figure 6/6G/PFR/slice1_1-6-9/AVG_C3-pfr_exp14aug_rb399- slice1_1-6-9 512-4.tif
- Figure 6/6G/PFR/slice1_2-1-3/
- Figure 6/6G/PFR/slice1_2-1-3/AVG_C3-pfr_exp14aug_rb399 - slice1_2-1-3 512-1.tif
- Figure 6/6G/PFR/slice1_2-1-3/AVG_C3-pfr_exp14aug_rb399 - slice1_2-1-3 512-2.tif
- Figure 6/6G/PFR/slice1_2-1-3/AVG_C3-pfr_exp14aug_rb399 - slice1_2-1-3 512-3.tif
- Figure 6/6G/PFR/slice1_2-1-3/AVG_C3-pfr_exp14aug_rb399 - slice1_2-1-3 512-4.tif
- Figure 6/6G/PFR/slice1_2-7-10/
- Figure 6/6G/PFR/slice1_2-7-10/AVG_C3-pfr_exp14aug_rb399- slice1_2-7-10 512-1.tif
- Figure 6/6G/PFR/slice1_2-7-10/AVG_C3-pfr_exp14aug_rb399- slice1_2-7-10 512-2.tif
- Figure 6/6G/PFR/slice1_2-7-10/AVG_C3-pfr_exp14aug_rb399- slice1_2-7-10 512-3.tif
- Figure 6/6G/PFR/slice1_2-7-10/AVG_C3-pfr_exp14aug_rb399- slice1_2-7-10 512-4.tif
- Figure 6/6G/PFR/slice2_1-1-3/
- Figure 6/6G/PFR/slice2_1-1-3/AVG_C3-pfr_exp14aug_rb399- slice2_1-1-3 512-1.tif
- Figure 6/6G/PFR/slice2_1-1-3/AVG_C3-pfr_exp14aug_rb399- slice2_1-1-3 512-2.tif
- Figure 6/6G/PFR/slice2_1-1-3/AVG_C3-pfr_exp14aug_rb399- slice2_1-1-3 512-3.tif
- Figure 6/6G/PFR/slice2_1-1-3/AVG_C3-pfr_exp14aug_rb399- slice2_1-1-3 512-4.tif
- Figure 6/6G/PFR/slice2_1-6-9/
- Figure 6/6G/PFR/slice2_1-6-9/AVG_C3-pfr_exp14aug_rb399- slice2_1-6-9 512-1.tif
- Figure 6/6G/PFR/slice2_1-6-9/AVG_C3-pfr_exp14aug_rb399- slice2_1-6-9 512-2.tif
- Figure 6/6G/PFR/slice2_1-6-9/AVG_C3-pfr_exp14aug_rb399- slice2_1-6-9 512-3.tif
- Figure 6/6G/PFR/slice2_1-6-9/AVG_C3-pfr_exp14aug_rb399- slice2_1-6-9 512-4.tif
- Figure 6/6G/PFR/slice3_1-1-1/
- Figure 6/6G/PFR/slice3_1-1-1/AVG_C3-pfr1_exp14augrb399- slice3_1-1-1.tif512-2
- Figure 6/6G/PFR/slice3_1-1-1/AVG_C3-pfr1_exp14aug_rb399 slice3_1-1-1.tif512-3
- Figure 6/6G/PFR/slice3_1-1-1/AVG_C3-pfr1_exp14aug_rb399- slice3_1-1-1.tif-4
- Figure 6/6G/PFR/slice3_1-1-1/AVG_C3-pfr1_exp14aug_rb399- slice3_1-1-1.tif-512-1
- Figure 6/6I/
- Figure 6/6I/Ctl/
- Figure 6/6I/Ctl/Ctl3_2-1-1-3/
- Figure 6/6I/Ctl/Ctl3_2-1-1-3/AVG_C2-ctl1_exp14aug_homer- ctl3_2-1-1-3.tif512-1.tif
- Figure 6/6I/Ctl/Ctl3_2-1-1-3/AVG_C2-ctl1_exp14aug_homer- ctl3_2-1-1-3.tif512-1_deconv.tif
- Figure 6/6I/Ctl/Ctl3_2-1-1-3/AVG_C2-ctl1_exp14aug_homer- ctl3_2-1-1-3.tif512-2.tif
- Figure 6/6I/Ctl/Ctl3_2-1-1-3/AVG_C2-ctl1_exp14aug_homer- ctl3_2-1-1-3.tif512-2_deconv.tif
- Figure 6/6I/Ctl/Ctl3_2-1-1-3/AVG_C2-ctl1_exp14aug_homer- ctl3_2-1-1-3.tif512-3.tif
- Figure 6/6I/Ctl/Ctl3_2-1-1-3/AVG_C2-ctl1_exp14aug_homer- ctl3_2-1-1-3.tif512-3_deconv.tif
- Figure 6/6I/Ctl/Ctl3_2-1-1-3/AVG_C2-ctl1_exp14aug_homer- ctl3_2-1-1-3.tif512-4.tif
- Figure 6/6I/Ctl/Ctl3_2-1-1-3/AVG_C2-ctl1_exp14aug_homer- ctl3_2-1-1-3.tif512-4_deconv.tif
- Figure 6/6I/Ctl/Ctl3_2-1-1-3/AVG_C2-ctl1_exp14aug_rb399-ctl3_2-1-1-3.tif512-1.tif
- Figure 6/6I/Ctl/Ctl3_2-1-1-3/AVG_C2-ctl1_exp14aug_rb399-ctl3_2-1-1-3.tif512-2.tif
- Figure 6/6I/Ctl/Ctl3_2-1-1-3/AVG_C2-ctl1_exp14aug_rb399-ctl3_2-1-1-3.tif512-3.tif
- Figure 6/6I/Ctl/Ctl3_2-1-1-3/AVG_C2-ctl1_exp14aug_rb399-ctl3_2-1-1-3.tif512-4.tif
- Figure 6/6I/Ctl/Slice1_3-6-1/
- Figure 6/6I/Ctl/Slice1_3-6-1/AVG_C2-ctl_exp14aug_homer-slice1_3-6-1.tif512-1.tif
- Figure 6/6I/Ctl/Slice1_3-6-1/AVG_C2-ctl_exp14aug_homer-slice1_3-6-1.tif512-1_deconv.tif
- Figure 6/6I/Ctl/Slice1_3-6-1/AVG_C2-ctl_exp14aug_homer-slice1_3-6-1.tif512-2.tif
- Figure 6/6I/Ctl/Slice1_3-6-1/AVG_C2-ctl_exp14aug_homer-slice1_3-6-1.tif512-2_deconv.tif
- Figure 6/6I/Ctl/Slice1_3-6-1/AVG_C2-ctl_exp14aug_homer-slice1_3-6-1.tif512-3.tif
- Figure 6/6I/Ctl/Slice1_3-6-1/AVG_C2-ctl_exp14aug_homer-slice1_3-6-1.tif512-3_deconv.tif
- Figure 6/6I/Ctl/Slice1_3-6-1/AVG_C2-ctl_exp14aug_homer-slice1_3-6-1.tif512-4.tif
- Figure 6/6I/Ctl/Slice1_3-6-1/AVG_C2-ctl_exp14aug_homer-slice1_3-6-1.tif512-4_deconv.tif
- Figure 6/6I/Ctl/Slice1_3-6-1/AVG_C3-ctl_exp14aug_rb399- slice1_3-6-1.tif512-1.tif
- Figure 6/6I/Ctl/Slice1_3-6-1/AVG_C3-ctl_exp14aug_rb399- slice1_3-6-1.tif512-2.tif
- Figure 6/6I/Ctl/Slice1_3-6-1/AVG_C3-ctl_exp14aug_rb399- slice1_3-6-1.tif512-3.tif
- Figure 6/6I/Ctl/Slice1_3-6-1/AVG_C3-ctl_exp14aug_rb399- slice1_3-6-1.tif512-4.tif
- Figure 6/6I/Ctl/Slice1_3-6-8/
- Figure 6/6I/Ctl/Slice1_3-6-8/AVG_C2-ctl_exp14aug_homer-slice1_3-6-8.tif512-1.tif
- Figure 6/6I/Ctl/Slice1_3-6-8/AVG_C2-ctl_exp14aug_homer-slice1_3-6-8.tif512-1_deconv.tif
- Figure 6/6I/Ctl/Slice1_3-6-8/AVG_C2-ctl_exp14aug_homer-slice1_3-6-8.tif512-2.tif
- Figure 6/6I/Ctl/Slice1_3-6-8/AVG_C2-ctl_exp14aug_homer-slice1_3-6-8.tif512-2_deconv.tif
- Figure 6/6I/Ctl/Slice1_3-6-8/AVG_C2-ctl_exp14aug_homer-slice1_3-6-8.tif512-3.tif
- Figure 6/6I/Ctl/Slice1_3-6-8/AVG_C2-ctl_exp14aug_homer-slice1_3-6-8.tif512-3_deconv.tif
- Figure 6/6I/Ctl/Slice1_3-6-8/AVG_C2-ctl_exp14aug_homer-slice1_3-6-8.tif512-4.tif
- Figure 6/6I/Ctl/Slice1_3-6-8/AVG_C2-ctl_exp14aug_homer-slice1_3-6-8.tif512-4_deconv.tif
- Figure 6/6I/Ctl/Slice1_3-6-8/AVG_C2-ctl_exp14aug_homer-slice1_3-6-8.tif512-5.tif
- Figure 6/6I/Ctl/Slice1_3-6-8/AVG_C2-ctl_exp14aug_homer-slice1_3-6-8.tif512-5_deconv.tif
- Figure 6/6I/Ctl/Slice1_3-6-8/AVG_C3-ctl_exp14aug_rb399- slice1_3-6-8.tif512-1.tif
- Figure 6/6I/Ctl/Slice1_3-6-8/AVG_C3-ctl_exp14aug_rb399- slice1_3-6-8.tif512-2.tif
- Figure 6/6I/Ctl/Slice1_3-6-8/AVG_C3-ctl_exp14aug_rb399- slice1_3-6-8.tif512-3.tif
- Figure 6/6I/Ctl/Slice1_3-6-8/AVG_C3-ctl_exp14aug_rb399- slice1_3-6-8.tif512-4.tif
- Figure 6/6I/Ctl/Slice1_3-6-8/AVG_C3-ctl_exp14aug_rb399- slice1_3-6-8.tif512-5.tif
- Figure 6/6I/Ctl/Slice2_1-1-3/
- Figure 6/6I/Ctl/Slice2_1-1-3/AVG_C2-ctl1_exp14aug_homer- slice2_1-1-3.tif512-2.tif
- Figure 6/6I/Ctl/Slice2_1-1-3/AVG_C2-ctl1_exp14aug_homer- slice2_1-1-3.tif512-2_deconv.tif
- Figure 6/6I/Ctl/Slice2_1-1-3/AVG_C2-ctl1_exp14aug_homer- slice2_1-1-3.tif512-3.tif
- Figure 6/6I/Ctl/Slice2_1-1-3/AVG_C2-ctl1_exp14aug_homer- slice2_1-1-3.tif512-3_deconv.tif
- Figure 6/6I/Ctl/Slice2_1-1-3/AVG_C2-ctl1_exp14aug_homer- slice2_1-1-3.tif512-4.tif
- Figure 6/6I/Ctl/Slice2_1-1-3/AVG_C2-ctl1_exp14aug_homer- slice2_1-1-3.tif512-4_deconv.tif
- Figure 6/6I/Ctl/Slice2_1-1-3/AVG_C2-ctl1_exp14aug_homer-slice2_1-1-3.tif512-1.tif
- Figure 6/6I/Ctl/Slice2_1-1-3/AVG_C2-ctl1_exp14aug_homer-slice2_1-1-3.tif512-1_deconv.tif
- Figure 6/6I/Ctl/Slice2_1-1-3/AVG_C3-ctl1_exp14aug_rb399 - slice2_1-1-3.tif512-2.tif
- Figure 6/6I/Ctl/Slice2_1-1-3/AVG_C3-ctl1_exp14aug_rb399 - slice2_1-1-3.tif512-3.tif
- Figure 6/6I/Ctl/Slice2_1-1-3/AVG_C3-ctl1_exp14aug_rb399 - slice2_1-1-3.tif512-4.tif
- Figure 6/6I/Ctl/Slice2_1-1-3/AVG_C3-ctl1_exp14aug_rb399- slice2_1-1-3.tif512-1.tif
- Figure 6/6I/Ctl/Slice2_1-6-9/
- Figure 6/6I/Ctl/Slice2_1-6-9/AVG_C3-ctl1_exp14aug_homer- slice2_1-6-9.tif512-1.tif
- Figure 6/6I/Ctl/Slice2_1-6-9/AVG_C3-ctl1_exp14aug_homer- slice2_1-6-9.tif512-1_deconv.tif
- Figure 6/6I/Ctl/Slice2_1-6-9/AVG_C3-ctl1_exp14aug_homer- slice2_1-6-9.tif512-2.tif
- Figure 6/6I/Ctl/Slice2_1-6-9/AVG_C3-ctl1_exp14aug_homer- slice2_1-6-9.tif512-2_deconv.tif
- Figure 6/6I/Ctl/Slice2_1-6-9/AVG_C3-ctl1_exp14aug_homer- slice2_1-6-9.tif512-3.tif
- Figure 6/6I/Ctl/Slice2_1-6-9/AVG_C3-ctl1_exp14aug_homer- slice2_1-6-9.tif512-3_deconv.tif
- Figure 6/6I/Ctl/Slice2_1-6-9/AVG_C3-ctl1_exp14aug_homer- slice2_1-6-9.tif512-4.tif
- Figure 6/6I/Ctl/Slice2_1-6-9/AVG_C3-ctl1_exp14aug_homer- slice2_1-6-9.tif512-4_deconv.tif
- Figure 6/6I/Ctl/Slice2_1-6-9/AVG_C3-ctl1_exp14aug_rb399- slice2_1-6-9.tif512-1.tif
- Figure 6/6I/Ctl/Slice2_1-6-9/AVG_C3-ctl1_exp14aug_rb399- slice2_1-6-9.tif512-2.tif
- Figure 6/6I/Ctl/Slice2_1-6-9/AVG_C3-ctl1_exp14aug_rb399- slice2_1-6-9.tif512-3.tif
- Figure 6/6I/Ctl/Slice2_1-6-9/AVG_C3-ctl1_exp14aug_rb399- slice2_1-6-9.tif512-4.tif
- Figure 6/6I/Ctl/Slice2_2-6/
- Figure 6/6I/Ctl/Slice2_2-6/AVG_C2-ctl1_exp14aug_homer- slice2_2-6-8tif512-1.tif
- Figure 6/6I/Ctl/Slice2_2-6/AVG_C2-ctl1_exp14aug_homer- slice2_2-6-8tif512-1_deconv.tif
- Figure 6/6I/Ctl/Slice2_2-6/AVG_C2-ctl1_exp14aug_homer- slice2_2-6-8tif512-2.tif
- Figure 6/6I/Ctl/Slice2_2-6/AVG_C2-ctl1_exp14aug_homer- slice2_2-6-8tif512-2_deconv.tif
- Figure 6/6I/Ctl/Slice2_2-6/AVG_C2-ctl1_exp14aug_homer- slice2_2-6-8tif512-3.tif
- Figure 6/6I/Ctl/Slice2_2-6/AVG_C2-ctl1_exp14aug_homer- slice2_2-6-8tif512-3_deconv.tif
- Figure 6/6I/Ctl/Slice2_2-6/AVG_C2-ctl1_exp14aug_homer- slice2_2-6-8tif512-4.tif
- Figure 6/6I/Ctl/Slice2_2-6/AVG_C2-ctl1_exp14aug_homer- slice2_2-6-8tif512-4_deconv.tif
- Figure 6/6I/Ctl/Slice2_2-6/AVG_C2-ctl1_exp14aug_rb399-slice2_2-6-8tif512-1.tif
- Figure 6/6I/Ctl/Slice2_2-6/AVG_C2-ctl1_exp14aug_rb399-slice2_2-6-8tif512-2.tif
- Figure 6/6I/Ctl/Slice2_2-6/AVG_C2-ctl1_exp14aug_rb399-slice2_2-6-8tif512-3.tif
- Figure 6/6I/Ctl/Slice2_2-6/AVG_C2-ctl1_exp14aug_rb399-slice2_2-6-8tif512-4.tif
- Figure 6/6I/Ctl/Slice2_2_1-3/
- Figure 6/6I/Ctl/Slice2_2_1-3/AVG_C2-ctl1_exp14aug_homer- slice2_2-1-3.tif512-1.tif
- Figure 6/6I/Ctl/Slice2_2_1-3/AVG_C2-ctl1_exp14aug_homer- slice2_2-1-3.tif512-1_deconv.tif
- Figure 6/6I/Ctl/Slice2_2_1-3/AVG_C2-ctl1_exp14aug_homer- slice2_2-1-3.tif512-2.tif
- Figure 6/6I/Ctl/Slice2_2_1-3/AVG_C2-ctl1_exp14aug_homer- slice2_2-1-3.tif512-2_deconv.tif
- Figure 6/6I/Ctl/Slice2_2_1-3/AVG_C2-ctl1_exp14aug_homer- slice2_2-1-3.tif512-3.tif
- Figure 6/6I/Ctl/Slice2_2_1-3/AVG_C2-ctl1_exp14aug_homer- slice2_2-1-3.tif512-3_deconv.tif
- Figure 6/6I/Ctl/Slice2_2_1-3/AVG_C2-ctl1_exp14aug_homer- slice2_2-1-3.tif512-4.tif
- Figure 6/6I/Ctl/Slice2_2_1-3/AVG_C2-ctl1_exp14aug_homer- slice2_2-1-3.tif512-4_deconv.tif
- Figure 6/6I/Ctl/Slice2_2_1-3/AVG_C2-ctl1_exp14aug_rb399- slice2_2-1-3.tif512-1.tif
- Figure 6/6I/Ctl/Slice2_2_1-3/AVG_C2-ctl1_exp14aug_rb399- slice2_2-1-3.tif512-2.tif
- Figure 6/6I/Ctl/Slice2_2_1-3/AVG_C2-ctl1_exp14aug_rb399- slice2_2-1-3.tif512-3.tif
- Figure 6/6I/Ctl/Slice2_2_1-3/AVG_C2-ctl1_exp14aug_rb399- slice2_2-1-3.tif512-4.tif
- Figure 6/6I/PFR/
- Figure 6/6I/PFR/slice1_1-1-3/
- Figure 6/6I/PFR/slice1_1-1-3/AVG_C2-pfr_exp14aug_homer- slice1_1-1-3 512-1.tif
- Figure 6/6I/PFR/slice1_1-1-3/AVG_C2-pfr_exp14aug_homer- slice1_1-1-3 512-1_deconv.tif
- Figure 6/6I/PFR/slice1_1-1-3/AVG_C2-pfr_exp14aug_homer- slice1_1-1-3 512-2.tif
- Figure 6/6I/PFR/slice1_1-1-3/AVG_C2-pfr_exp14aug_homer- slice1_1-1-3 512-2_deconv.tif
- Figure 6/6I/PFR/slice1_1-1-3/AVG_C2-pfr_exp14aug_homer- slice1_1-1-3 512-3.tif
- Figure 6/6I/PFR/slice1_1-1-3/AVG_C2-pfr_exp14aug_homer- slice1_1-1-3 512-3_deconv.tif
- Figure 6/6I/PFR/slice1_1-1-3/AVG_C2-pfr_exp14aug_homer- slice1_1-1-3 512-4.tif
- Figure 6/6I/PFR/slice1_1-1-3/AVG_C2-pfr_exp14aug_homer- slice1_1-1-3 512-4_deconv.tif
- Figure 6/6I/PFR/slice1_1-1-3/AVG_C3-pfr_exp14aug_rb399- slice1_1-1-3 512-1.tif
- Figure 6/6I/PFR/slice1_1-1-3/AVG_C3-pfr_exp14aug_rb399- slice1_1-1-3 512-2.tif
- Figure 6/6I/PFR/slice1_1-1-3/AVG_C3-pfr_exp14aug_rb399- slice1_1-1-3 512-3.tif
- Figure 6/6I/PFR/slice1_1-1-3/AVG_C3-pfr_exp14aug_rb399- slice1_1-1-3 512-4.tif
- Figure 6/6I/PFR/slice1_1-6-9/
- Figure 6/6I/PFR/slice1_1-6-9/AVG_C2-pfr_exp14aug_homer- slice1_1-6-9 512-1.tif
- Figure 6/6I/PFR/slice1_1-6-9/AVG_C2-pfr_exp14aug_homer- slice1_1-6-9 512-1_deconv.tif
- Figure 6/6I/PFR/slice1_1-6-9/AVG_C2-pfr_exp14aug_homer- slice1_1-6-9 512-2.tif
- Figure 6/6I/PFR/slice1_1-6-9/AVG_C2-pfr_exp14aug_homer- slice1_1-6-9 512-2_deconv.tif
- Figure 6/6I/PFR/slice1_1-6-9/AVG_C2-pfr_exp14aug_homer- slice1_1-6-9 512-3.tif
- Figure 6/6I/PFR/slice1_1-6-9/AVG_C2-pfr_exp14aug_homer- slice1_1-6-9 512-3_deconv.tif
- Figure 6/6I/PFR/slice1_1-6-9/AVG_C2-pfr_exp14aug_homer- slice1_1-6-9 512-4.tif
- Figure 6/6I/PFR/slice1_1-6-9/AVG_C2-pfr_exp14aug_homer- slice1_1-6-9 512-4_deconv.tif
- Figure 6/6I/PFR/slice1_1-6-9/AVG_C3-pfr_exp14aug_rb399- slice1_1-6-9 512-1.tif
- Figure 6/6I/PFR/slice1_1-6-9/AVG_C3-pfr_exp14aug_rb399- slice1_1-6-9 512-2.tif
- Figure 6/6I/PFR/slice1_1-6-9/AVG_C3-pfr_exp14aug_rb399- slice1_1-6-9 512-3.tif
- Figure 6/6I/PFR/slice1_1-6-9/AVG_C3-pfr_exp14aug_rb399- slice1_1-6-9 512-4.tif
- Figure 6/6I/PFR/slice1_2-1-3/
- Figure 6/6I/PFR/slice1_2-1-3/AVG_C2-pfr_exp14aug_homer- slice1_2-1-3 512-1.tif
- Figure 6/6I/PFR/slice1_2-1-3/AVG_C2-pfr_exp14aug_homer- slice1_2-1-3 512-1_deconv.tif
- Figure 6/6I/PFR/slice1_2-1-3/AVG_C2-pfr_exp14aug_homer- slice1_2-1-3 512-2.tif
- Figure 6/6I/PFR/slice1_2-1-3/AVG_C2-pfr_exp14aug_homer- slice1_2-1-3 512-2_deconv.tif
- Figure 6/6I/PFR/slice1_2-1-3/AVG_C2-pfr_exp14aug_homer- slice1_2-1-3 512-3.tif
- Figure 6/6I/PFR/slice1_2-1-3/AVG_C2-pfr_exp14aug_homer- slice1_2-1-3 512-3_deconv.tif
- Figure 6/6I/PFR/slice1_2-1-3/AVG_C2-pfr_exp14aug_homer- slice1_2-1-3 512-4.tif
- Figure 6/6I/PFR/slice1_2-1-3/AVG_C2-pfr_exp14aug_homer- slice1_2-1-3 512-4_deconv.tif
- Figure 6/6I/PFR/slice1_2-1-3/AVG_C3-pfr_exp14aug_rb399 - slice1_2-1-3 512-1.tif
- Figure 6/6I/PFR/slice1_2-1-3/AVG_C3-pfr_exp14aug_rb399 - slice1_2-1-3 512-2.tif
- Figure 6/6I/PFR/slice1_2-1-3/AVG_C3-pfr_exp14aug_rb399 - slice1_2-1-3 512-3.tif
- Figure 6/6I/PFR/slice1_2-1-3/AVG_C3-pfr_exp14aug_rb399 - slice1_2-1-3 512-4.tif
- Figure 6/6I/PFR/slice1_2-7-10/
- Figure 6/6I/PFR/slice1_2-7-10/AVG_C2-pfr_exp14aug_homer- slice1_2-7-10 512-1.tif
- Figure 6/6I/PFR/slice1_2-7-10/AVG_C2-pfr_exp14aug_homer- slice1_2-7-10 512-1_deconv.tif
- Figure 6/6I/PFR/slice1_2-7-10/AVG_C2-pfr_exp14aug_homer- slice1_2-7-10 512-2.tif
- Figure 6/6I/PFR/slice1_2-7-10/AVG_C2-pfr_exp14aug_homer- slice1_2-7-10 512-2_deconv.tif
- Figure 6/6I/PFR/slice1_2-7-10/AVG_C2-pfr_exp14aug_homer- slice1_2-7-10 512-3.tif
- Figure 6/6I/PFR/slice1_2-7-10/AVG_C2-pfr_exp14aug_homer- slice1_2-7-10 512-3_deconv.tif
- Figure 6/6I/PFR/slice1_2-7-10/AVG_C2-pfr_exp14aug_homer- slice1_2-7-10 512-4.tif
- Figure 6/6I/PFR/slice1_2-7-10/AVG_C2-pfr_exp14aug_homer- slice1_2-7-10 512-4_deconv.tif
- Figure 6/6I/PFR/slice1_2-7-10/AVG_C3-pfr_exp14aug_rb399- slice1_2-7-10 512-1.tif
- Figure 6/6I/PFR/slice1_2-7-10/AVG_C3-pfr_exp14aug_rb399- slice1_2-7-10 512-2.tif
- Figure 6/6I/PFR/slice1_2-7-10/AVG_C3-pfr_exp14aug_rb399- slice1_2-7-10 512-3.tif
- Figure 6/6I/PFR/slice1_2-7-10/AVG_C3-pfr_exp14aug_rb399- slice1_2-7-10 512-4.tif
- Figure 6/6I/PFR/slice2_1-1-3/
- Figure 6/6I/PFR/slice2_1-1-3/AVG_C2-pfr_exp14aug_homer- slice2_1-1-3 512-1.tif
- Figure 6/6I/PFR/slice2_1-1-3/AVG_C2-pfr_exp14aug_homer- slice2_1-1-3 512-1_deconv.tif
- Figure 6/6I/PFR/slice2_1-1-3/AVG_C2-pfr_exp14aug_homer- slice2_1-1-3 512-2.tif
- Figure 6/6I/PFR/slice2_1-1-3/AVG_C2-pfr_exp14aug_homer- slice2_1-1-3 512-2_deconv.tif
- Figure 6/6I/PFR/slice2_1-1-3/AVG_C2-pfr_exp14aug_homer- slice2_1-1-3 512-3.tif
- Figure 6/6I/PFR/slice2_1-1-3/AVG_C2-pfr_exp14aug_homer- slice2_1-1-3 512-3_deconv.tif
- Figure 6/6I/PFR/slice2_1-1-3/AVG_C2-pfr_exp14aug_homer- slice2_1-1-3 512-4.tif
- Figure 6/6I/PFR/slice2_1-1-3/AVG_C2-pfr_exp14aug_homer- slice2_1-1-3 512-4_deconv.tif
- Figure 6/6I/PFR/slice2_1-1-3/AVG_C3-pfr_exp14aug_rb399- slice2_1-1-3 512-1.tif
- Figure 6/6I/PFR/slice2_1-1-3/AVG_C3-pfr_exp14aug_rb399- slice2_1-1-3 512-2.tif
- Figure 6/6I/PFR/slice2_1-1-3/AVG_C3-pfr_exp14aug_rb399- slice2_1-1-3 512-3.tif
- Figure 6/6I/PFR/slice2_1-1-3/AVG_C3-pfr_exp14aug_rb399- slice2_1-1-3 512-4.tif
- Figure 6/6I/PFR/slice2_1-6-9/
- Figure 6/6I/PFR/slice2_1-6-9/AVG_C2-pfr_exp14aug_homer- slice2_1-6-9 512-1.tif
- Figure 6/6I/PFR/slice2_1-6-9/AVG_C2-pfr_exp14aug_homer- slice2_1-6-9 512-1_deconv.tif
- Figure 6/6I/PFR/slice2_1-6-9/AVG_C2-pfr_exp14aug_homer- slice2_1-6-9 512-2.tif
- Figure 6/6I/PFR/slice2_1-6-9/AVG_C2-pfr_exp14aug_homer- slice2_1-6-9 512-2_deconv.tif
- Figure 6/6I/PFR/slice2_1-6-9/AVG_C2-pfr_exp14aug_homer- slice2_1-6-9 512-3.tif
- Figure 6/6I/PFR/slice2_1-6-9/AVG_C2-pfr_exp14aug_homer- slice2_1-6-9 512-3_deconv.tif
- Figure 6/6I/PFR/slice2_1-6-9/AVG_C2-pfr_exp14aug_homer- slice2_1-6-9 512-4.tif
- Figure 6/6I/PFR/slice2_1-6-9/AVG_C2-pfr_exp14aug_homer- slice2_1-6-9 512-4_deconv.tif
- Figure 6/6I/PFR/slice2_1-6-9/AVG_C3-pfr_exp14aug_rb399- slice2_1-6-9 512-1.tif
- Figure 6/6I/PFR/slice2_1-6-9/AVG_C3-pfr_exp14aug_rb399- slice2_1-6-9 512-2.tif
- Figure 6/6I/PFR/slice2_1-6-9/AVG_C3-pfr_exp14aug_rb399- slice2_1-6-9 512-3.tif
- Figure 6/6I/PFR/slice2_1-6-9/AVG_C3-pfr_exp14aug_rb399- slice2_1-6-9 512-4.tif
- Figure 6/6I/PFR/slice3_1-1-1/
- Figure 6/6I/PFR/slice3_1-1-1/AVG_C3-pfr1_exp14augrb399- slice3_1-1-1.tif512-2
- Figure 6/6I/PFR/slice3_1-1-1/AVG_C3-pfr1_exp14aug_homer- slice3_1-1-1.tif512-1.tif
- Figure 6/6I/PFR/slice3_1-1-1/AVG_C3-pfr1_exp14aug_homer- slice3_1-1-1.tif512-1_deconv.tif
- Figure 6/6I/PFR/slice3_1-1-1/AVG_C3-pfr1_exp14aug_homer- slice3_1-1-1.tif512-2.tif
- Figure 6/6I/PFR/slice3_1-1-1/AVG_C3-pfr1_exp14aug_homer- slice3_1-1-1.tif512-2_deconv.tif
- Figure 6/6I/PFR/slice3_1-1-1/AVG_C3-pfr1_exp14aug_homer- slice3_1-1-1.tif512-3.tif
- Figure 6/6I/PFR/slice3_1-1-1/AVG_C3-pfr1_exp14aug_homer- slice3_1-1-1.tif512-3_deconv.tif
- Figure 6/6I/PFR/slice3_1-1-1/AVG_C3-pfr1_exp14aug_homer- slice3_1-1-1.tif512-4.tif
- Figure 6/6I/PFR/slice3_1-1-1/AVG_C3-pfr1_exp14aug_homer- slice3_1-1-1.tif512-4_deconv.tif
- Figure 6/6I/PFR/slice3_1-1-1/AVG_C3-pfr1_exp14aug_rb399 slice3_1-1-1.tif512-3
- Figure 6/6I/PFR/slice3_1-1-1/AVG_C3-pfr1_exp14aug_rb399- slice3_1-1-1.tif-4
- Figure 6/6I/PFR/slice3_1-1-1/AVG_C3-pfr1_exp14aug_rb399- slice3_1-1-1.tif-512-1
- Figure 6/Figure 6A_Dapi_Aggrecan_PV_Brevican.tif
- Figure 6/Figure 6B_Agg_PV_BC.tif
- Figure 6/Figure 6C_Dapi_Neo_Bassoon.tif
- Figure 6/Figure 6E.xlsx
- Figure 6/Figure 6H.xlsx
- Figure 6/Figure 6K.xlsx
