# Supplementary material for: Activity-dependent extracellular proteolytic cascade cleaves the ECM component brevican to promote structural plasticity
Source: EMBO Rep. 2025 Nov 19;27(1):163–85. doi: 10.1038/s44319-025-00644-w (PMC12796228; doi:10.1038/s44319-025-00644-w)
Supplement: Supplementary file 16 — Source data Fig. 7 [file 44319_2025_644_MOESM16_ESM.zip]

Archive with 216 entries (200 files):
- Figure 7/
- Figure 7/7D/
- Figure 7/7D/Ctl/
- Figure 7/7D/Ctl/Ctl final.tif
- Figure 7/7D/Ctl/Ctl-058.tif
- Figure 7/7D/Ctl/Ctl-058.txt
- Figure 7/7D/Ctl/Ctl.tif
- Figure 7/7D/Ctl/exp080316/
- Figure 7/7D/Ctl/exp080316/MAX_ctl - Series008.tif
- Figure 7/7D/Ctl/exp080316/MAX_ctl - Series008.txt
- Figure 7/7D/Ctl/exp080316/MAX_ctl- Series012.tif
- Figure 7/7D/Ctl/exp080316/MAX_ctl- Series012.txt
- Figure 7/7D/Ctl/exp080316/MAX_ctl- Series015.tif
- Figure 7/7D/Ctl/exp080316/MAX_ctl- Series015.txt
- Figure 7/7D/Ctl/exp230515/
- Figure 7/7D/Ctl/exp230515/MAXctl_23_5_13_exp-Series058-BS-200_maxslope-4.txt
- Figure 7/7D/Ctl/exp230515/MAX_ctl_23_5_13-Series013.tif
- Figure 7/7D/Ctl/exp230515/MAX_ctl_23_5_13-Series013.txt
- Figure 7/7D/Ctl/exp230515/MAX_ctl_23_5_13_exp- Series023.tif
- Figure 7/7D/Ctl/exp230515/MAX_ctl_23_5_13_exp- Series023.txt
- Figure 7/7D/Ctl/exp230515/MAX_ctl_23_5_13_exp-Series013.tif
- Figure 7/7D/Ctl/exp230515/MAX_ctl_23_5_13_exp-Series018.tif
- Figure 7/7D/Ctl/exp230515/MAX_ctl_23_5_13_exp-Series018.txt
- Figure 7/7D/Ctl/exp230515/MAX_ctl_23_5_13_exp-Series020.tif
- Figure 7/7D/Ctl/exp230515/MAX_ctl_23_5_13_exp-Series020.txt
- Figure 7/7D/Ctl/exp230515/MAX_ctl_23_5_13_exp-Series030.tif
- Figure 7/7D/Ctl/exp230515/MAX_ctl_23_5_13_exp-Series030.txt
- Figure 7/7D/Ctl/exp230515/MAX_ctl_23_5_13_exp-Series035.tif
- Figure 7/7D/Ctl/exp230515/MAX_ctl_23_5_13_exp-Series035.txt
- Figure 7/7D/Ctl/exp230515/MAX_ctl_23_5_13_exp-Series039.tif
- Figure 7/7D/Ctl/exp230515/MAX_ctl_23_5_13_exp-Series039.txt
- Figure 7/7D/Ctl/exp230515/MAX_ctl_23_5_13_exp-Series050-1.tif
- Figure 7/7D/Ctl/exp230515/MAX_ctl_23_5_13_exp-Series050-1.txt
- Figure 7/7D/Ctl/exp230515/MAX_ctl_23_5_13_exp-Series050-2.tif
- Figure 7/7D/Ctl/exp230515/MAX_ctl_23_5_13_exp-Series050-2.txt
- Figure 7/7D/Ctl/exp230515/MAX_ctl_23_5_13_exp-Series053.tif
- Figure 7/7D/Ctl/exp230515/MAX_ctl_23_5_13_exp-Series053.txt
- Figure 7/7D/Ctl/exp230515/MAX_ctl_23_5_13_exp-Series058-BS-200_maxslope-4.tif
- Figure 7/7D/Ctl/exp230515/MAX_ctl_23_5_13_exp.Series058
- Figure 7/7D/Ctl/exp30316/
- Figure 7/7D/Ctl/exp30316/MAX_ctl - Series021.tif
- Figure 7/7D/Ctl/exp30316/MAX_ctl - Series027.tif
- Figure 7/7D/Ctl/exp30316/MAX_ctl- Series032.tif
- Figure 7/7D/Ctl/exp30316/MAX_ctl- Series042.tif
- Figure 7/7D/Ctl/PFR-Series002 cut.tif
- Figure 7/7D/PFR/
- Figure 7/7D/PFR/030316exp/
- Figure 7/7D/PFR/030316exp/MAX_PFR - Series018.tif
- Figure 7/7D/PFR/030316exp/MAX_PFR - Series018.txt
- Figure 7/7D/PFR/030316exp/MAX_PFR- Series007.tif
- Figure 7/7D/PFR/030316exp/MAX_PFR- Series007.txt
- Figure 7/7D/PFR/030316exp/MAX_PFR- Series010.tif
- Figure 7/7D/PFR/030316exp/MAX_PFR- Series010.txt
- Figure 7/7D/PFR/030316exp/MAX_PFR- Series021.tif
- Figure 7/7D/PFR/030316exp/MAX_PFR- Series021.txt
- Figure 7/7D/PFR/030316exp/MAX_PFR- Series047.tif
- Figure 7/7D/PFR/030316exp/MAX_PFR- Series047.txt
- Figure 7/7D/PFR/030316exp/MAX_PFR- Series052.tif
- Figure 7/7D/PFR/exp080316/
- Figure 7/7D/PFR/exp080316/MAX_PFR - Series018.tif
- Figure 7/7D/PFR/exp080316/MAX_PFR - Series018.txt
- Figure 7/7D/PFR/exp080316/MAX_PFR- Series003.tif
- Figure 7/7D/PFR/exp080316/MAX_PFR- Series003.txt
- Figure 7/7D/PFR/exp080316/MAX_PFR- Series007.tif
- Figure 7/7D/PFR/exp080316/MAX_PFR- Series007.txt
- Figure 7/7D/PFR/exp080316/MAX_PFR- Series015.tif
- Figure 7/7D/PFR/exp080316/MAX_PFR- Series015.txt
- Figure 7/7D/PFR/exp280715mount310715/
- Figure 7/7D/PFR/exp280715mount310715/MAX_PFR - 7_3.tif
- Figure 7/7D/PFR/exp280715mount310715/MAX_PFR - 7_3.txt
- Figure 7/7D/PFR/exp280715mount310715/MAX_PFR - slice2_4.tif
- Figure 7/7D/PFR/exp280715mount310715/MAX_PFR - slice3_4.tif
- Figure 7/7D/PFR/exp280715mount310715/MAX_PFR - slice3_4.txt
- Figure 7/7D/PFR/exp280715mount310715/MAX_PFR - slice6_1.tif
- Figure 7/7D/PFR/exp280715mount310715/MAX_PFR - slice6_1.txt
- Figure 7/7D/PFR/exp280715mount310715/MAX_PFR- slice2_3.tif
- Figure 7/7D/PFR/exp280715mount310715/MAX_PFR- slice2_3.txt
- Figure 7/7D/PFR/exp280715mount310715/MAX_PFR- slice3_1.tif
- Figure 7/7D/PFR/exp280715mount310715/MAX_PFR- slice3_1.txt
- Figure 7/7D/PFR/exp280715mount310715/MAX_PFR- slice6_2.tif
- Figure 7/7D/PFR/exp280715mount310715/MAX_PFR- slice6_2.txt
- Figure 7/7D/PFR/exp280715mount310715/MAX_PFR.lif - 7_5.tif
- Figure 7/7D/PFR/exp280715mount310715/PFR- slice2_1.tif
- Figure 7/7D/PFR/exp280715mount310715/PFR- slice2_1.txt
- Figure 7/7D/PFR/exp280715mount310715/PFR- slice2_2.tif
- Figure 7/7D/PFR/exp280715mount310715/PFR- slice2_2.txt
- Figure 7/7D/PFR/MAX_pfr_23_5_13Series016-1-dup.tif.gz
- Figure 7/7D/PFR/MAX_pfr_23_5_13Series016-1.tif.gz
- Figure 7/7D/PFR/MAX_pfr_23_5_13Series016-1.txt.gz
- Figure 7/7D/PFR/MAX_pfr_23_5_13_ex Series016.tif.gz
- Figure 7/7D/PFR/MAX_pfr_23_5_13_ex- Series023-1.txt.gz
- Figure 7/7D/PFR/MAX_pfr_23_5_13_ex- Series023.tif.gz
- Figure 7/7D/PFR/MAX_pfr_23_5_13_ex- Series023.txt.gz
- Figure 7/7D/PFR/MAX_pfr_23_5_13_exp Series009.tif.gz
- Figure 7/7D/PFR/MAX_pfr_23_5_13_exp-Series002.tif.gz
- Figure 7/7D/PFR/MAX_pfr_23_5_13_exp-Series002.txt.gz
- Figure 7/7D/PFR/MAX_pfr_23_5_13_exp-Series007.tif.gz
- Figure 7/7D/PFR/MAX_pfr_23_5_13_exp-Series007.txt.gz
- Figure 7/7D/PFR/MAX_pfr_23_5_13_exp-Series009-1.tif.gz
- Figure 7/7D/PFR/MAX_pfr_23_5_13_exp-Series009-1.txt.gz
- Figure 7/7D/PFR/MAX_pfr_23_5_13_exp-Series009.tif.gz
- Figure 7/7D/PFR/MAX_pfr_23_5_13_exp-Series009.txt.gz
- Figure 7/7D/PFR/MAX_pfr_23_5_13_exp-Series016.tif.gz
- Figure 7/7D/PFR/MAX_pfr_23_5_13_exp-Series016.txt.gz
- Figure 7/7D/PFR/MAX_pfr_23_5_13_exp-Series021-dup.tif.gz
- Figure 7/7D/PFR/MAX_pfr_23_5_13_exp-Series021.tif.gz
- Figure 7/7D/PFR/MAX_pfr_23_5_13_exp-Series021.txt.gz
- Figure 7/7D/PFR/MAX_pfr_23_5_13_exp.lif - Series060.tif.gz
- Figure 7/7D/PFR/MAX_pfr_23_5_13_exSeries012.tif.gz
- Figure 7/7D/PFR/MAX_pfr_23_5_13_exSeries012.txt.gz
- Figure 7/7D/PFR/neuron.tif.gz
- Figure 7/7D/PFR/New folder (2)/
- Figure 7/7D/PFR/New folder (2)/MAX_pfr_23_5_13Series016-1.tif
- Figure 7/7D/PFR/New folder (2)/MAX_pfr_23_5_13Series016-1.txt
- Figure 7/7D/PFR/New folder (2)/MAX_pfr_23_5_13_ex Series016.tif
- Figure 7/7D/PFR/New folder (2)/MAX_pfr_23_5_13_ex- Series023-1.txt
- Figure 7/7D/PFR/New folder (2)/MAX_pfr_23_5_13_ex- Series023.tif
- Figure 7/7D/PFR/New folder (2)/MAX_pfr_23_5_13_ex- Series023.txt
- Figure 7/7D/PFR/New folder (2)/MAX_pfr_23_5_13_exp Series009.tif
- Figure 7/7D/PFR/New folder (2)/MAX_pfr_23_5_13_exp-Series002.tif
- Figure 7/7D/PFR/New folder (2)/MAX_pfr_23_5_13_exp-Series002.txt
- Figure 7/7D/PFR/New folder (2)/MAX_pfr_23_5_13_exp-Series007.tif
- Figure 7/7D/PFR/New folder (2)/MAX_pfr_23_5_13_exp-Series007.txt
- Figure 7/7D/PFR/New folder (2)/MAX_pfr_23_5_13_exp-Series009-1.tif
- Figure 7/7D/PFR/New folder (2)/MAX_pfr_23_5_13_exp-Series009-1.txt
- Figure 7/7D/PFR/New folder (2)/MAX_pfr_23_5_13_exp-Series009.tif
- Figure 7/7D/PFR/New folder (2)/MAX_pfr_23_5_13_exp-Series009.txt
- Figure 7/7D/PFR/New folder (2)/MAX_pfr_23_5_13_exp-Series016.tif
- Figure 7/7D/PFR/New folder (2)/MAX_pfr_23_5_13_exp-Series016.txt
- Figure 7/7D/PFR/New folder (2)/MAX_pfr_23_5_13_exp-Series021.tif
- Figure 7/7D/PFR/New folder (2)/MAX_pfr_23_5_13_exp-Series021.txt
- Figure 7/7D/PFR/New folder (2)/MAX_pfr_23_5_13_exp.lif - Series060.tif
- Figure 7/7D/PFR/New folder (2)/MAX_pfr_23_5_13_exSeries012.tif
- Figure 7/7D/PFR/New folder (2)/MAX_pfr_23_5_13_exSeries012.txt
- Figure 7/7D/PFR/New folder (2)/neuron.tif
- Figure 7/7D/PFR/New folder (2)/PFR -series 002.tif
- Figure 7/7D/PFR/New folder (2)/PFR -series 002.txt
- Figure 7/7D/PFR/New folder (2)/PFR-Series002.tif
- Figure 7/7D/PFR/New folder (2)/PFR.tif
- Figure 7/7D/PFR/PFR -series 002 final.tif
- Figure 7/7D/PFR/PFR -series 002 final.tif.gz
- Figure 7/7D/PFR/PFR -series 002.tif.gz
- Figure 7/7D/PFR/PFR -series 002.txt.gz
- Figure 7/7D/PFR/PFR final-dup.tif.gz
- Figure 7/7D/PFR/PFR final-zoom fire.tif
- Figure 7/7D/PFR/PFR final-zoom fire.tif.gz
- Figure 7/7D/PFR/PFR final-zoom.tif
- Figure 7/7D/PFR/PFR final-zoom.tif.gz
- Figure 7/7D/PFR/PFR final.tif
- Figure 7/7D/PFR/PFR final.tif.gz
- Figure 7/7D/PFR/PFR-Series002.tif.gz
- Figure 7/7D/PFR/PFR-Series007cut.tif
- Figure 7/7D/PFR/PFR-Series007cut.tif.gz
- Figure 7/7D/PFR/PFR.tif.gz
- Figure 7/7D/Timp3+PFR/
- Figure 7/7D/Timp3+PFR/exp020216/
- Figure 7/7D/Timp3+PFR/exp020216/MAX_PFR+Timp3 - Series045.tif
- Figure 7/7D/Timp3+PFR/exp020216/MAX_PFR+Timp3 - Series045.txt
- Figure 7/7D/Timp3+PFR/exp020216/MAX_PFR+Timp3 - Series059.tif
- Figure 7/7D/Timp3+PFR/exp020216/MAX_PFR+Timp3 - Series059.txt
- Figure 7/7D/Timp3+PFR/exp020216/MAX_PFR+Timp3- Series009.tif
- Figure 7/7D/Timp3+PFR/exp020216/MAX_PFR+Timp3- Series009.txt
- Figure 7/7D/Timp3+PFR/exp020216/MAX_PFR+Timp3- Series011.tif
- Figure 7/7D/Timp3+PFR/exp020216/MAX_PFR+Timp3- Series011.txt
- Figure 7/7D/Timp3+PFR/exp020216/MAX_PFR+Timp3- Series022.tif
- Figure 7/7D/Timp3+PFR/exp020216/MAX_PFR+Timp3- Series022.txt
- Figure 7/7D/Timp3+PFR/exp020216/MAX_PFR+Timp3- Series025.tif
- Figure 7/7D/Timp3+PFR/exp020216/MAX_PFR+Timp3- Series025.txt
- Figure 7/7D/Timp3+PFR/exp020216/MAX_PFR+Timp3- Series030.tif
- Figure 7/7D/Timp3+PFR/exp020216/MAX_PFR+Timp3- Series030.txt
- Figure 7/7D/Timp3+PFR/exp020216/MAX_PFR+Timp3- Series034.tif
- Figure 7/7D/Timp3+PFR/exp020216/MAX_PFR+Timp3- Series034.txt
- Figure 7/7D/Timp3+PFR/exp020216/MAX_PFR+Timp3- Series035.tif
- Figure 7/7D/Timp3+PFR/exp020216/MAX_PFR+Timp3- Series035.txt
- Figure 7/7D/Timp3+PFR/exp020216/MAX_PFR+Timp3- Series050-1.tif
- Figure 7/7D/Timp3+PFR/exp020216/MAX_PFR+Timp3- Series050-1.txt
- Figure 7/7D/Timp3+PFR/exp020216/MAX_PFR+Timp3- Series054.tif
- Figure 7/7D/Timp3+PFR/exp020216/MAX_PFR+Timp3- Series054.txt
- Figure 7/7D/Timp3+PFR/exp020216/MAX_PFR+Timp3- Series071.tif
- Figure 7/7D/Timp3+PFR/exp020216/MAX_PFR+Timp3- Series071.txt
- Figure 7/7D/Timp3+PFR/exp140316/
- Figure 7/7D/Timp3+PFR/exp140316/MAX_ctl - Series021.tif
- Figure 7/7D/Timp3+PFR/exp140316/MAX_PFR+TIMP3 - Series007.tif
- Figure 7/7D/Timp3+PFR/exp140316/MAX_PFR+TIMP3- Series004.tif
- Figure 7/7D/Timp3+PFR/exp140316/MAX_PFR+TIMP3- Series019.tif
- Figure 7/7D/Timp3+PFR/exp140316/MAX_PFR+TIMP3- Series019.txt
- Figure 7/7D/Timp3+PFR/exp140316/MAX_PFR+TIMP3- Series027.tif
- Figure 7/7D/Timp3+PFR/exp140316/MAX_PFR+TIMP3- Series027.txt
- Figure 7/7D/Timp3+PFR/exp140316/MAX_PFR+TIMP3- Series033.tif
- Figure 7/7D/Timp3+PFR/exp140316/MAX_PFR+TIMP3- Series033.txt
- Figure 7/7D/Timp3+PFR/exp230615/
- Figure 7/7D/Timp3+PFR/exp230615/MAX_Timp3 - slice1 n6.tif
- Figure 7/7D/Timp3+PFR/exp230615/MAX_Timp3 - slice1 n6.txt
- Figure 7/7D/Timp3+PFR/exp230615/MAX_Timp3- slice1 n2.tif
- Figure 7/7D/Timp3+PFR/exp230615/MAX_Timp3- slice1 n2.txt
- Figure 7/7D/Timp3+PFR/exp230615/MAX_Timp3i - slice4 n2.tif
- Figure 7/7D/Timp3+PFR/exp230615/MAX_Timp3i - slice4 n2.txt
- Figure 7/7D/Timp3+PFR/exp230615/MAX_Timp3i- slice2 n3.tif
- Figure 7/7D/Timp3+PFR/exp230615/MAX_Timp3i- slice2 n3.txt
- Figure 7/7D/Timp3+PFR/exp230615/MAX_Timp3i- slice3 n1.tif
- Figure 7/7D/Timp3+PFR/exp230615/MAX_Timp3i- slice3 n1.txt
- Figure 7/7D/Timp3+PFR/exp230615/MAX_Timp3i- slice4 n3.tif
- Figure 7/7D/Timp3+PFR/exp230615/MAX_Timp3i- slice4 n3.txt
- Figure 7/7D/Timp3+PFR/exp280715mount310715/
- Figure 7/7D/Timp3+PFR/exp280715mount310715/Timp3 - 2_4.tif
- Figure 7/7D/Timp3+PFR/exp280715mount310715/Timp3 - 2_4.txt
- Figure 7/7D/Timp3+PFR/exp280715mount310715/Timp3 - 3_3.tif
- Figure 7/7D/Timp3+PFR/exp280715mount310715/Timp3 - 3_3.txt
- Figure 7/7D/Timp3+PFR/exp280715mount310715/Timp3- 2_1.tif
- Figure 7/7D/Timp3+PFR/exp280715mount310715/Timp3- 2_1.txt
- Figure 7/Data 7G.xlsx
- Figure 7/Figure 7B agg.tif
- Figure 7/Figure 7B BC.tif
- Figure 7/Figure 7B YFP.tif
- Figure 7/Figure 7E.xlsx
- Figure 7/Figure 7F.xlsx
