# Supplementary material for: Activity-dependent extracellular proteolytic cascade cleaves the ECM component brevican to promote structural plasticity
Source: EMBO Rep. 2025 Nov 19;27(1):163–85. doi: 10.1038/s44319-025-00644-w (PMC12796228; doi:10.1038/s44319-025-00644-w)
Supplement: Supplementary file 16 — Source data Fig. 7 [file 44319_2025_644_MOESM16_ESM.zip › Figure 7/7D/Ctl/Ctl-058.txt]

              ID  SECTION-NUMBER  SECTION-LENGTH    BRANCH-ORDER               X               Y               Z   HEAD-DIAMETER   NECK-DIAMETER         MAX-DTS            TYPE            AUTO   XYPLANE-ANGLE     SWC-NODE-ID SWC-NODE-OFFSET        ATTACH-X        ATTACH-Y        ATTACH-Z   SOMA-DISTANCE
               0               0       50.435139             N/A       28.974104        8.509092        0.000000        0.468420        0.010000        2.743210        mushroom             yes        0.000003              40        0.718728       31.266432        5.737982        0.000000       32.848648
               1               0       50.435139             N/A       42.673512        5.086831        0.000000        0.757786        0.010000        2.486955        mushroom             yes        0.000003              53        0.579463       41.760567        7.837689        0.000000       43.990181
               2               0       50.435139             N/A       37.100590        6.247478        0.000000        0.823075        0.010000        1.403391        mushroom             yes        0.000003              48        0.000000       38.567039        7.580722        0.000000       39.989689
               3               0       50.435139             N/A       44.847164        6.304842        0.000000        0.498982        0.010000        1.312352        mushroom             yes        0.000003              57        0.000000       44.761810        8.235752        0.000000       47.067173
               4               0       50.435139             N/A       14.285324        4.400545        0.000000        0.761923        0.010000        1.310766        mushroom             yes        0.000003              21        0.560280       14.974083        3.065930        0.000000       15.336712
               5               0       50.435139             N/A       32.582352        8.750191        0.000000        0.687451        0.010000        1.227918        mushroom             yes        0.000003              42        0.138729       33.233448        7.222731        0.000000       35.210075
               6               0       50.435139             N/A       20.980074        3.842273        0.000000        0.774469        0.342804        1.129496        mushroom             yes        0.000003              29        0.943089       20.849012        5.244270        0.000000       21.758064
               7               0       50.435139             N/A       43.181465        6.798790        0.000000        0.754325        0.010000        1.101308        mushroom             yes        0.000003              54        0.346315       42.829605        8.158240        0.000000       45.182281
               8               0       50.435139             N/A       34.257469        8.946596        0.000000        0.410426        0.010000        1.060000        mushroom             yes        0.000003              43        0.166292       34.213535        7.202796        0.000000       36.147266
               9               0       50.435139             N/A       19.130905        6.661632        0.000000        0.945634        0.654778        0.974337        mushroom             yes        0.000003              27        0.428952       19.319193        5.239906        0.000000       20.326385
              10               0       50.435139             N/A       31.064997        7.524338        0.000000        0.306316        0.010000        0.942964            thin             yes        0.000003              40        0.155412       31.941771        6.335405        0.000000       33.762230
              11               0       50.435139             N/A       27.955690        5.649960        0.000000        0.952205             N/A        0.918454          stubby             yes        0.000003              37        0.674701       28.313379        4.559064        0.000000       29.588697
              12               0       50.435139             N/A        7.683791        1.809647        0.000000        0.618382             N/A        0.799609          stubby             yes        0.000003              11        0.000000        7.574965        2.695951        0.000000        7.411834
              13               0       50.435139             N/A       29.795097        6.450161        0.000000        1.179663             N/A        0.767146          stubby             yes        0.000003              39        0.863852       30.232515        5.310417        0.000000       31.449757
              14               0       50.435139             N/A       45.316574        9.489986        0.000000        1.491050             N/A        0.757992          stubby             yes        0.000003              58        0.463870       45.377068        8.287730        0.000000       47.785969
              15               0       50.435139             N/A        2.208004        2.765595        0.000000        0.423458        0.352811        0.666031        mushroom             yes        0.000003               5        0.571517        2.835763        3.618316        0.000000        2.586190
              16               0       50.435139             N/A       13.878816        1.488958        0.000000        1.172640             N/A        0.606151          stubby             yes        0.000003              19        0.872268       13.450853        2.335300        0.000000       13.628238
              17               0       50.435139             N/A       18.018223        3.388988        0.000000        1.103654             N/A        0.600370          stubby             yes        0.000003              24        0.368301       17.653069        4.211992        0.000000       18.075935
              18               0       50.435139             N/A        2.321976        5.013604        0.000000        0.244686        0.144535        0.588406            thin             yes        0.000003               4        0.027923        2.365130        3.898178        0.000000        2.094131
              19               0       50.435139             N/A       42.275749        9.112119        0.000000        0.152241             N/A        0.567654          stubby             yes        0.000003              54        0.659894       42.510376        8.076672        0.000000       44.877453
              20               0       50.435139             N/A       11.549732        3.676206        0.000000        1.020928             N/A        0.539915          stubby             yes        0.000003              16        0.654129       11.428500        2.507191        0.000000       11.416234
              21               0       50.435139             N/A       29.010910        3.703974        0.000000        0.375134             N/A        0.530385          stubby             yes        0.000003              37        0.497934       28.596041        4.670564        0.000000       29.856234
              22               0       50.435139             N/A       19.405029        4.109656        0.000000        0.474088        0.407825        0.514523        mushroom             yes        0.000003              27        0.742813       19.287981        5.231952        0.000000       19.961800
              23               0       50.435139             N/A       22.945183        3.989476        0.000000        0.330460             N/A        0.506498          stubby             yes        0.000003              32        0.617296       23.442974        4.970169        0.000000       24.435511
              24               0       50.435139             N/A       27.700735        3.090788        0.000000        0.482184             N/A        0.503001          stubby             yes        0.000003              36        0.464381       27.390940        4.227487        0.000000       28.475117
              25               0       50.435139             N/A       15.300663        4.199993        0.000000        0.249561        0.010000        0.461423            thin             yes        0.000003              22        0.758678       15.513758        3.374498        0.000000       15.913521
              26               0       50.435139             N/A       23.898661        6.013151        0.000000        0.534790             N/A        0.417290          stubby             yes        0.000003              32        0.781118       23.459671        4.960565        0.000000       24.253067
              27               0       50.435139             N/A        6.210093        3.809829        0.000000        0.614833             N/A        0.391130          stubby             yes        0.000003              10        0.930696        5.932811        2.936139        0.000000        5.815367
              28               0       50.435139             N/A       16.953917        4.807206        0.000000        0.439061             N/A        0.318071          stubby             yes        0.000003              24        0.530651       17.292515        4.007598        0.000000       17.849463
              29               0       50.435139             N/A        1.033815        3.149872        0.000000        0.544863             N/A        0.302126          stubby             yes        0.000003               3        0.857318        1.230299        3.876599        0.000000        0.751200
              30               0       50.435139             N/A        6.378027        1.999713        0.000000        0.332728             N/A        0.301537          stubby             yes        0.000003              10        0.202774        6.609658        2.699385        0.000000        6.571533
              31               0       50.435139             N/A       18.305645        5.828519        0.000000        0.513477             N/A        0.281204          stubby             yes        0.000003              26        0.000000       18.839823        5.117741        0.000000       19.663050
              32               0       50.435139             N/A        3.514666        2.540816        0.000000        0.605098             N/A        0.280419          stubby             yes        0.000003               6        0.645784        3.541849        3.251551        0.000000        3.452695
              33               0       50.435139             N/A       34.795372        6.201144        0.000000        0.389279             N/A        0.239618          stubby             yes        0.000003              43        0.000000       34.315639        7.196477        0.000000       36.313423
              34               0       50.435139             N/A       34.482292        8.287169        0.000000        0.448868             N/A        0.192372          stubby             yes        0.000003              44        0.360065       34.868889        7.479887        0.000000       36.959019
              35               0       50.435139             N/A        9.555388        3.833967        0.000000        0.526750             N/A        0.188432          stubby             yes        0.000003              14        0.433024        9.608047        2.928418        0.000000        9.463550
