# Supplementary material for: Activity-dependent extracellular proteolytic cascade cleaves the ECM component brevican to promote structural plasticity
Source: EMBO Rep. 2025 Nov 19;27(1):163–85. doi: 10.1038/s44319-025-00644-w (PMC12796228; doi:10.1038/s44319-025-00644-w)
Supplement: Supplementary file 16 — Source data Fig. 7 [file 44319_2025_644_MOESM16_ESM.zip › Figure 7/7D/Ctl/exp080316/MAX_ctl - Series008.txt]

              ID  SECTION-NUMBER  SECTION-LENGTH    BRANCH-ORDER               X               Y               Z   HEAD-DIAMETER   NECK-DIAMETER         MAX-DTS            TYPE            AUTO   XYPLANE-ANGLE     SWC-NODE-ID SWC-NODE-OFFSET        ATTACH-X        ATTACH-Y        ATTACH-Z   SOMA-DISTANCE
               0               2       19.390936             N/A       86.975433       12.007103        0.000000        0.770285        0.010000        2.295652        mushroom             yes        0.000003              95        0.396863       86.112350        9.381505        0.000000        3.124287
               1               0       76.549164             N/A       56.952068       10.423622        0.000000        0.441415        0.010000        2.228813        mushroom             yes        0.000003              22        0.000000       57.217983       13.457793        0.000000       23.802946
               3               0       76.549164             N/A       59.520805       11.084424        0.000000        0.248662        0.010000        1.878342            thin             yes        0.000003              21        0.841632       59.788746       13.737220        0.000000       21.365313
               4               2       19.390936             N/A       90.579346       11.289696        0.000000        1.144613             N/A        1.838180          stubby             yes        0.000003             101        0.000000       90.873657        8.792101        0.000000        8.698420
               5               0       76.549164             N/A       54.219276       15.906023        0.000000        0.904533        0.010000        1.735919        mushroom             yes        0.000003              24        0.266311       53.754169       13.773661        0.000000       26.438913
               6               2       19.390936             N/A       88.628929       10.601807        0.000000        0.434647             N/A        1.654551          stubby             yes        0.000003              96        0.458102       87.062378        8.798421        0.000000        4.426378
               7               0       76.549164             N/A       42.605835       10.568923        0.000000        0.703850        0.100000        1.595669        mushroom             yes        0.000003              33        0.000000       42.809364       12.440446        0.000000       38.687374
               8               0       76.549164             N/A       70.459129       14.052620        0.000000        0.943759        0.010000        1.472138        mushroom             yes        0.000003              10        0.131991       69.667458       12.214128        0.000000       10.942287
               9               0       76.549164             N/A       75.916946       13.223454        0.000000        0.765450        0.010000        1.440133        mushroom             yes        0.000003               5        0.698480       76.065384       10.869952        0.000000        4.720664
              10               0       76.549164             N/A       25.542561       16.380037        0.000000        0.496185        0.010000        1.421190        mushroom             yes        0.000003              50        0.000000       26.207642       14.613987        0.000000       56.207962
              11               0       76.549164             N/A       38.514431       11.751395        0.000000        0.570103        0.468555        1.352482        mushroom             yes        0.000003              38        0.000000       38.570286       13.883120        0.000000       43.452068
              12               0       76.549164             N/A       32.856064       16.988821        0.000000        0.346838        0.010000        1.340066            thin             yes        0.000003              44        0.266899       32.584763       15.131079        0.000000       49.810795
              13               1       12.197586             N/A       37.314159       22.337444        0.000000        0.591987        0.010000        1.262928        mushroom             yes        0.000003              84        0.697777       38.256542       21.148729        0.000000        6.474134
              14               0       76.549164             N/A       24.411074       11.746641        0.000000        0.242611        0.010000        1.253736            thin             yes        0.000003              53        0.173462       24.534889       13.719437        0.000000       58.371426
              15               0       76.549164             N/A       11.677628       16.725651        0.000000        0.207513        0.010000        1.159113            thin             yes        0.000003              67        0.000000       11.761949       15.085071        0.000000       71.531525
              16               0       76.549164             N/A       27.981268       12.858819        0.000000        0.295568        0.010000        1.118845            thin             yes        0.000003              49        0.234695       27.564510       14.618439        0.000000       54.920391
              17               0       76.549164             N/A       37.037205       12.083263        0.000000        1.001564             N/A        1.088337          stubby             yes        0.000003              39        0.158625       37.080559       14.066531        0.000000       44.792976
              18               2       19.390936             N/A       97.562668        6.437361        0.000000        0.167872        0.010000        0.999942            thin             yes        0.000003             107        0.399426       97.213570        7.891634        0.000000       15.004310
              19               0       76.549164             N/A       20.862383       13.162004        0.000000        0.734273             N/A        0.996403          stubby             yes        0.000003              55        0.190766       21.383322       14.727683        0.000000       61.561455
              20               0       76.549164             N/A       21.780746       12.356400        0.000000        0.535794             N/A        0.919515          stubby             yes        0.000003              55        0.825228       22.467304       14.333076        0.000000       60.422916
              21               0       76.549164             N/A       53.423756       12.161605        0.000000        0.270830        0.010000        0.905726            thin             yes        0.000003              25        0.568606       53.889954       13.746441        0.000000       27.412645
              22               0       76.549164             N/A       10.350584       15.959574        0.000000        0.475479        0.010000        0.884614        mushroom             yes        0.000003              71        0.938500        9.538308       14.808226        0.000000       73.925476
              23               1       12.197586             N/A       34.302940       19.564394        0.000000        0.294153        0.010000        0.883281            thin             yes        0.000003              80        0.126135       36.196350       19.213089        0.000000        3.346290
              24               0       76.549164             N/A       18.980488       15.897321        0.000000        0.186416        0.010000        0.853807            thin             yes        0.000003              58        0.394609       18.787077       14.345688        0.000000       64.201210
              25               2       19.390936             N/A      100.136940        9.247122        0.000000        0.448683        0.010000        0.851118        mushroom             yes        0.000003             111        0.763343      100.286621        7.725438        0.000000       17.784594
              26               2       19.390936             N/A       93.899490        7.217723        0.000000        1.348565             N/A        0.797280          stubby             yes        0.000003             104        0.508511       93.935989        8.467953        0.000000       11.829905
              27               0       76.549164             N/A       65.822945       13.548934        0.000000        0.317127        0.224365        0.792767            thin             yes        0.000003              14        0.000000       65.717079       12.413375        0.000000       15.057554
              28               0       76.549164             N/A       76.504173        8.985630        0.000000        0.325317             N/A        0.785969          stubby             yes        0.000003               4        0.109624       76.394211       10.854774        0.000000        3.976940
              29               0       76.549164             N/A       78.019066        9.218393        0.000000        0.552407             N/A        0.742301          stubby             yes        0.000003               4        0.909594       78.474770       10.805003        0.000000        2.461127
              30               2       19.390936             N/A       97.675926        9.035572        0.000000        0.250763        0.138105        0.733883            thin             yes        0.000003             107        0.000000       97.746445        7.955015        0.000000       15.367318
              31               0       76.549164             N/A       38.184696       15.760338        0.000000        0.343642        0.109650        0.703674            thin             yes        0.000003              39        0.591309       37.935188       13.961311        0.000000       44.103405
              32               0       76.549164             N/A       30.253218       13.719812        0.000000        0.399068        0.010000        0.699910        mushroom             yes        0.000003              47        0.632819       30.129597       15.208843        0.000000       52.285130
              33               2       19.390936             N/A       84.606796       11.041531        0.000000        0.813554             N/A        0.666386          stubby             yes        0.000003              94        0.484102       84.841080        9.641748        0.000000        1.697711
              34               1       12.197586             N/A       34.344868       18.840971        0.000000        0.180030             N/A        0.666310          stubby             yes        0.000003              80        0.595188       35.965797       18.408592        0.000000        2.662410
              35               0       76.549164             N/A       22.699944       15.880449        0.000000        0.772159             N/A        0.661898          stubby             yes        0.000003              55        0.634791       22.209381       14.426970        0.000000       60.764656
              36               2       19.390936             N/A       82.987732       10.611477        0.000000        0.901276             N/A        0.660466          stubby             yes        0.000003              93        0.442296       83.601952        9.443674        0.000000        0.547347
              37               0       76.549164             N/A       36.194874       12.712774        0.000000        0.659728             N/A        0.616243          stubby             yes        0.000003              40        0.681671       36.715736       14.146182        0.000000       45.545769
              38               0       76.549164             N/A       15.277736       15.783566        0.000000        0.471613        0.412038        0.611456        mushroom             yes        0.000003              64        0.489791       14.733282       15.020630        0.000000       68.419472
              39               0       76.549164             N/A       80.086571       11.837451        0.000000        1.178656             N/A        0.595075          stubby             yes        0.000003               2        0.594068       79.791702       10.545765        0.000000        0.612259
              40               0       76.549164             N/A       34.499729       13.214394        0.000000        0.412438             N/A        0.592250          stubby             yes        0.000003              41        0.025259       34.407364       14.322124        0.000000       47.731697
              41               0       76.549164             N/A       23.755032       15.618240        0.000000        0.333575        0.239607        0.583872            thin             yes        0.000003              54        0.303280       23.370773       14.020709        0.000000       59.641796
              42               0       76.549164             N/A       69.024796       13.601309        0.000000        0.131542        0.010000        0.579312            thin             yes        0.000003              11        0.687004       69.231117       12.146478        0.000000       11.457850
              43               0       76.549164             N/A       73.005913        9.708147        0.000000        0.371284             N/A        0.539737          stubby             yes        0.000003               6        0.000000       73.527275       11.027569        0.000000        6.951941
              44               1       12.197586             N/A       37.106956       17.272177        0.000000        0.368166             N/A        0.533050          stubby             yes        0.000003              79        0.003198       35.753143       17.709927        0.000000        2.069738
              45               0       76.549164             N/A       77.040100       12.539273        0.000000        0.869339             N/A        0.496474          stubby             yes        0.000003               4        0.399927       77.105743       10.857607        0.000000        3.426864
              46               0       76.549164             N/A       78.862305       12.047812        0.000000        0.916175             N/A        0.483932          stubby             yes        0.000003               3        0.560756       78.851883       10.731255        0.000000        1.851569
              47               0       76.549164             N/A       25.839558       12.947926        0.000000        0.494980             N/A        0.480068          stubby             yes        0.000003              52        0.000000       25.384630       13.703142        0.000000       57.435558
              48               1       12.197586             N/A       37.421169       18.372908        0.000000        0.367868        0.145395        0.476563        mushroom             yes        0.000003              80        0.322527       36.049603       18.701023        0.000000        3.059951
              49               0       76.549164             N/A       14.125861       13.822953        0.000000        0.126589        0.010000        0.467879            thin             yes        0.000003              65        0.447798       13.950007       15.067926        0.000000       69.216522
              50               1       12.197586             N/A       34.760899       16.672897        0.000000        0.310127             N/A        0.462672          stubby             yes        0.000003              78        0.577935       35.461281       16.734663        0.000000        0.793373
              51               0       76.549164             N/A       57.020779       12.165742        0.000000        0.410287             N/A        0.447608          stubby             yes        0.000003              22        0.000000       57.217983       13.457793        0.000000       23.802946
              52               1       12.197586             N/A       39.469624       23.854305        0.000000        0.824050             N/A        0.435976          stubby             yes        0.000003              87        0.554895       40.026138       23.110971        0.000000        9.212509
              53               0       76.549164             N/A       59.455795       14.899246        0.000000        0.201812        0.010000        0.390522            thin             yes        0.000003              21        0.694154       59.263470       13.755592        0.000000       21.563635
              54               2       19.390936             N/A       86.738670        7.810954        0.000000        0.483219             N/A        0.377186          stubby             yes        0.000003              96        0.281047       87.278992        8.625570        0.000000        4.689616
              55               2       19.390936             N/A       93.055275        9.767310        0.000000        0.520136             N/A        0.352058          stubby             yes        0.000003             103        0.625782       92.952911        8.665389        0.000000       10.422552
              56               0       76.549164             N/A       11.158993       13.860345        0.000000        0.478257             N/A        0.284831          stubby             yes        0.000003              68        0.000000       11.150142       14.677454        0.000000       72.266685
              57               0       76.549164             N/A       64.698997       13.418904        0.000000        0.229948             N/A        0.283337          stubby             yes        0.000003              16        0.432655       64.357826       12.626094        0.000000       16.396194
              58               2       19.390936             N/A      101.396187        6.824305        0.000000        0.547525             N/A        0.275358          stubby             yes        0.000003             112        0.690966      101.415260        7.752304        0.000000       18.958090
              59               0       76.549164             N/A       66.336815       13.123832        0.000000        1.020689             N/A        0.274898          stubby             yes        0.000003              14        0.637039       66.165977       12.324332        0.000000       14.587893
              60               0       76.549164             N/A       71.085670       10.917983        0.000000        0.202278        0.182899        0.268511            thin             yes        0.000003               9        0.485450       71.114487       11.877782        0.000000        9.562253
              61               0       76.549164             N/A       18.847525       15.299915        0.000000        0.859329             N/A        0.260513          stubby             yes        0.000003              58        0.251479       18.992783       14.343724        0.000000       64.328461
              62               0       76.549164             N/A       32.981491       15.848929        0.000000        0.473309             N/A        0.259864          stubby             yes        0.000003              44        0.697240       32.767143       15.096629        0.000000       49.475975
              63               0       76.549164             N/A       33.529240       13.967328        0.000000        0.411655             N/A        0.253061          stubby             yes        0.000003              42        0.410403       33.799805       14.632616        0.000000       48.312748
              64               1       12.197586             N/A       36.208267       20.436460        0.000000        0.558925             N/A        0.249520          stubby             yes        0.000003              81        0.444924       36.706142       19.563370        0.000000        4.232821
              65               0       76.549164             N/A       11.902089       15.852286        0.000000        0.184053             N/A        0.230133          stubby             yes        0.000003              67        0.088853       11.828300       15.078477        0.000000       71.467941
              66               0       76.549164             N/A       58.512791       14.785019        0.000000        0.518768             N/A        0.225798          stubby             yes        0.000003              21        0.000000       58.571316       13.779801        0.000000       22.497105
              67               0       76.549164             N/A       70.421486       10.979303        0.000000        0.232119             N/A        0.223613          stubby             yes        0.000003               9        0.000000       70.561348       11.888087        0.000000       10.104552
              68               2       19.390936             N/A       99.320290        8.621319        0.000000        0.241720             N/A        0.219810          stubby             yes        0.000003             110        0.576863       99.140808        7.786481        0.000000       16.911924
              69               2       19.390936             N/A       90.915688        7.692969        0.000000        0.404336             N/A        0.213130          stubby             yes        0.000003             101        0.462774       90.750542        8.760114        0.000000        8.155593
              70               2       19.390936             N/A      100.121567        6.673323        0.000000        0.451154             N/A        0.206991          stubby             yes        0.000003             111        0.754268      100.109734        7.727295        0.000000       17.796244
              71               0       76.549164             N/A       59.839661       14.645076        0.000000        0.142708        0.010000        0.206423            thin             yes        0.000003              21        0.986041       59.673462       13.741252        0.000000       21.171118
              72               0       76.549164             N/A       74.757294       12.046075        0.000000        0.324726             N/A        0.199985          stubby             yes        0.000003               5        0.093805       74.535599       10.976652        0.000000        5.795581
              73               0       76.549164             N/A       46.602596       14.698737        0.000000        0.860797             N/A        0.197682          stubby             yes        0.000003              30        0.069220       46.647377       13.488830        0.000000       34.661514
              74               2       19.390936             N/A       97.323105        7.252348        0.000000        0.643636             N/A        0.175166          stubby             yes        0.000003             107        0.541625       97.233780        7.894342        0.000000       14.875075
              75               0       76.549164             N/A       29.512812       16.229990        0.000000        0.452763             N/A        0.173841          stubby             yes        0.000003              47        0.266225       29.390715       15.104687        0.000000       52.667904
              76               0       76.549164             N/A       26.957880       13.691791        0.000000        0.486786             N/A        0.144342          stubby             yes        0.000003              50        0.772045       26.958223       14.556195        0.000000       55.389145
              77               0       76.549164             N/A       32.023361       14.410755        0.000000        0.613153             N/A        0.133490          stubby             yes        0.000003              45        0.778638       31.964863       15.214896        0.000000       50.227913
              78               0       76.549164             N/A       46.268631       12.372189        0.000000        0.290613             N/A        0.116547          stubby             yes        0.000003              31        0.542822       45.875053       13.291777        0.000000       35.340343
              79               0       76.549164             N/A       49.016525       15.328362        0.000000        0.863796             N/A        0.113467          stubby             yes        0.000003              29        0.838578       49.308250       13.990718        0.000000       31.781738
              80               0       76.549164             N/A       17.280584       15.012653        0.000000        0.534779             N/A        0.113332          stubby             yes        0.000003              60        0.520994       17.143427       14.385310        0.000000       65.958412
              81               0       76.549164             N/A       35.350052       15.119253        0.000000        0.577967             N/A        0.083907          stubby             yes        0.000003              41        0.931136       35.358498       14.417672        0.000000       46.695232
              82               0       76.549164             N/A       31.263912       16.113096        0.000000        0.382176             N/A        0.042944          stubby             yes        0.000003              46        0.914338       31.314995       15.268687        0.000000       51.044952
