# Supplementary material for: Activity-dependent extracellular proteolytic cascade cleaves the ECM component brevican to promote structural plasticity
Source: EMBO Rep. 2025 Nov 19;27(1):163–85. doi: 10.1038/s44319-025-00644-w (PMC12796228; doi:10.1038/s44319-025-00644-w)
Supplement: Supplementary file 16 — Source data Fig. 7 [file 44319_2025_644_MOESM16_ESM.zip › Figure 7/7D/Ctl/exp080316/MAX_ctl- Series012.txt]

              ID  SECTION-NUMBER  SECTION-LENGTH    BRANCH-ORDER               X               Y               Z   HEAD-DIAMETER   NECK-DIAMETER         MAX-DTS            TYPE            AUTO   XYPLANE-ANGLE     SWC-NODE-ID SWC-NODE-OFFSET        ATTACH-X        ATTACH-Y        ATTACH-Z   SOMA-DISTANCE
               0               0       11.296621             N/A       53.775284       14.046892        0.000000        0.474627        0.010000        2.070050        mushroom             yes        0.000003               7        0.038498       53.247494       11.675028        0.000000        5.986231
               1               4       47.685989             N/A       10.306455        8.610168        0.000000        0.949201        0.408128        1.994862        mushroom             yes        0.000003             111        0.250659        9.603320       10.764069        0.000000       40.231422
               2               4       47.685989             N/A        7.071943       12.419271        0.000000        0.233650        0.010000        1.930229            thin             yes        0.000003             113        0.675402        7.596058       10.031290        0.000000       41.814400
               3               4       47.685989             N/A       33.095554       13.287783        0.000000        0.669878        0.010000        1.924474        mushroom             yes        0.000003              86        0.553166       32.564056       11.259620        0.000000       15.058053
               4               1       41.038273             N/A       85.538536       10.212255        0.000000        0.420803        0.010000        1.775420        mushroom             yes        0.000003              33        0.000000       85.264656       12.377751        0.000000       14.153747
               5               4       47.685989             N/A       44.095406        9.541842        0.000000        0.823618        0.144175        1.686368        mushroom             yes        0.000003              76        0.777670       44.077812       11.619991        0.000000        3.435868
               6               4       47.685989             N/A       17.348568       10.795541        0.000000        0.592460        0.010000        1.583029        mushroom             yes        0.000003             103        0.000000       17.850294       13.012180        0.000000       30.728924
               7               4       47.685989             N/A        1.358932        8.197150        0.000000        0.834241        0.289656        1.433053        mushroom             yes        0.000003             122        0.439225        0.729760        9.600693        0.000000       48.622128
               8               0       11.296621             N/A       56.872032       12.492336        0.000000        0.854268        0.532562        1.369208        mushroom             yes        0.000003               5        0.291848       55.948746       11.008720        0.000000        2.888357
               9               4       47.685989             N/A       21.583769       10.871032        0.000000        0.571974        0.010000        1.276294        mushroom             yes        0.000003             100        0.597952       21.829063       12.822549        0.000000       26.671194
              10               1       41.038273             N/A       69.583862       11.495155        0.000000        0.230972        0.010000        1.215879            thin             yes        0.000003              56        0.540450       70.200874        9.822751        0.000000       30.227690
              11               0       11.296621             N/A       54.874069        9.209794        0.000000        0.403900        0.010000        1.195204        mushroom             yes        0.000003               6        0.620532       55.088245       11.230577        0.000000        3.774275
              12               1       41.038273             N/A       68.345879       11.337873        0.000000        0.802364        0.010000        1.177544        mushroom             yes        0.000003              59        0.547421       68.082344        9.954985        0.000000       32.394005
              13               0       11.296621             N/A       54.120090        9.574355        0.000000        0.334973             N/A        1.125606          stubby             yes        0.000003               6        0.079420       54.570808       11.361831        0.000000        4.594746
              14               1       41.038273             N/A       80.972099       10.154716        0.000000        1.368526             N/A        1.053236          stubby             yes        0.000003              41        0.168517       80.064476       11.032084        0.000000       19.959381
              15               4       47.685989             N/A       42.621773        9.601323        0.000000        0.115832        0.010000        1.051795            thin             yes        0.000003              77        0.064784       41.995907       11.348885        0.000000        5.744464
              16               4       47.685989             N/A       39.262341        9.993132        0.000000        1.079948             N/A        0.971047          stubby             yes        0.000003              79        0.205583       39.740723       11.528472        0.000000        8.088829
              17               1       41.038273             N/A       87.159782       15.185874        0.000000        0.307204        0.100000        0.919385            thin             yes        0.000003              29        0.000000       87.901787       13.831114        0.000000       11.139353
              18               4       47.685989             N/A       32.667625        9.954753        0.000000        0.894541        0.669253        0.896468        mushroom             yes        0.000003              86        0.514178       32.791485       11.234694        0.000000       15.120310
              19               0       11.296621             N/A       49.540752       12.510397        0.000000        1.364539        1.108096        0.854219        mushroom             yes        0.000003              11        0.339407       50.805756       11.151323        0.000000        9.529176
              20               1       41.038273             N/A       73.984451       11.348065        0.000000        0.333144        0.187693        0.842234            thin             yes        0.000003              51        0.498993       74.218040       10.242537        0.000000       26.288139
              21               1       41.038273             N/A       69.102592        8.720503        0.000000        0.491607        0.010000        0.763983        mushroom             yes        0.000003              56        0.000000       69.278503        9.666781        0.000000       30.625944
              22               0       11.296621             N/A       56.343678        9.435638        0.000000        0.355916        0.010000        0.761171        mushroom             yes        0.000003               5        0.930709       56.625458       10.728896        0.000000        2.208571
              23               4       47.685989             N/A        5.338161       10.965394        0.000000        0.773250             N/A        0.748743          stubby             yes        0.000003             116        0.714154        5.502007        9.961545        0.000000       44.045429
              24               4       47.685989             N/A       27.056374       10.320209        0.000000        0.484342             N/A        0.744480          stubby             yes        0.000003              93        0.000000       27.042347       11.472055        0.000000       21.032717
              25               4       47.685989             N/A        2.268343       10.904134        0.000000        0.958078             N/A        0.736283          stubby             yes        0.000003             120        0.401698        2.811924       10.017857        0.000000       47.095699
              26               4       47.685989             N/A       36.389767       10.524220        0.000000        0.314515        0.010000        0.696090            thin             yes        0.000003              83        0.712528       36.156197       11.767935        0.000000       11.745129
              27               1       41.038273             N/A       83.894852       11.549610        0.000000        0.271540        0.010000        0.645992            thin             yes        0.000003              35        0.634831       84.194397       12.374006        0.000000       15.214900
              28               4       47.685989             N/A       18.922588       11.704944        0.000000        0.708177             N/A        0.632044          stubby             yes        0.000003             103        0.729491       19.152071       12.940074        0.000000       29.585974
              29               1       41.038273             N/A       85.962799       11.505049        0.000000        0.297921        0.197370        0.583393            thin             yes        0.000003              33        0.340113       85.506989       12.497087        0.000000       13.913900
              30               4       47.685989             N/A       42.570087       13.379690        0.000000        0.484931             N/A        0.521908          stubby             yes        0.000003              76        0.000000       42.934872       11.692888        0.000000        4.730963
              31               4       47.685989             N/A       42.919918       10.077890        0.000000        0.342886             N/A        0.458886          stubby             yes        0.000003              76        0.052766       43.001328       11.688650        0.000000        4.643089
              32               0       11.296621             N/A       58.142513        9.255419        0.000000        0.559176             N/A        0.438747          stubby             yes        0.000003               3        0.314938       58.153233       10.339195        0.000000        0.809045
              33               0       11.296621             N/A       57.705578       11.485508        0.000000        0.583744             N/A        0.434419          stubby             yes        0.000003               4        0.505654       57.594181       10.446341        0.000000        1.565959
              34               0       11.296621             N/A       48.356155       10.551666        0.000000        0.345557        0.275384        0.432711            thin             yes        0.000003              12        0.208865       48.975163       10.433071        0.000000       10.782166
              35               3        1.368025             N/A       46.217285       10.315556        0.000000        0.292773             N/A        0.375057          stubby             yes        0.000003              73        0.436514       46.532513       11.224236        0.000000        0.770863
              36               4       47.685989             N/A       44.158333       12.698365        0.000000        0.611401             N/A        0.363755          stubby             yes        0.000003              76        0.694737       44.243198       11.609443        0.000000        3.573981
              37               4       47.685989             N/A       36.465229       12.692658        0.000000        0.427918             N/A        0.356300          stubby             yes        0.000003              82        0.092505       36.353020       11.811268        0.000000       11.413467
              38               0       11.296621             N/A       50.734127        9.817327        0.000000        0.755436             N/A        0.355008          stubby             yes        0.000003              11        0.781239       50.628479       11.124277        0.000000        8.755610
              39               4       47.685989             N/A        8.338037       11.092349        0.000000        0.494813             N/A        0.215437          stubby             yes        0.000003             112        0.546074        8.499904       10.281161        0.000000       40.942741
              40               4       47.685989             N/A        7.488740        9.115228        0.000000        0.354765             N/A        0.212719          stubby             yes        0.000003             113        0.230260        7.387294        9.973912        0.000000       42.288136
              41               4       47.685989             N/A        4.952331        8.928214        0.000000        0.497872             N/A        0.205805          stubby             yes        0.000003             116        0.000000        4.833846        9.800567        0.000000       44.808548
              42               1       41.038273             N/A       63.373688        9.204330        0.000000        0.452815             N/A        0.192944          stubby             yes        0.000003              66        0.528864       63.343399        9.768017        0.000000       37.366394
              43               1       41.038273             N/A       97.727646       14.014814        0.000000        0.010000             N/A        0.180005            thin             yes        0.000003              16        0.000000       97.194618       14.730105        0.000000        1.524888
              44               1       41.038273             N/A       75.876389       11.197413        0.000000        0.276162             N/A        0.173361          stubby             yes        0.000003              47        0.000000       76.211418       10.699917        0.000000       24.024609
              45               4       47.685989             N/A       18.248133       14.084165        0.000000        0.285706             N/A        0.165788          stubby             yes        0.000003             103        0.215693       18.244078       12.990369        0.000000       30.390982
              46               4       47.685989             N/A       35.267838       10.627903        0.000000        0.451783             N/A        0.162734          stubby             yes        0.000003              84        0.471437       34.924446       11.374373        0.000000       12.928593
              47               4       47.685989             N/A       26.756235       12.354978        0.000000        0.325337             N/A        0.151685          stubby             yes        0.000003              94        0.404806       26.567322       11.639360        0.000000       21.595886
              48               4       47.685989             N/A       13.630709       11.995393        0.000000        1.089676             N/A        0.147513          stubby             yes        0.000003             107        0.137600       13.361176       12.772276        0.000000       35.539757
              49               4       47.685989             N/A        7.098199       10.685228        0.000000        0.273623             N/A        0.129007          stubby             yes        0.000003             113        0.267377        7.280169        9.944469        0.000000       42.248634
              50               0       11.296621             N/A       48.785721        9.943604        0.000000        0.528292             N/A        0.113608          stubby             yes        0.000003              13        0.388638       48.846207       10.143259        0.000000       11.164274
              51               1       41.038273             N/A       77.458176       10.174335        0.000000        0.396104             N/A        0.113163          stubby             yes        0.000003              45        0.490067       77.340813       10.578632        0.000000       22.736696
              52               1       41.038273             N/A       71.440262        9.364666        0.000000        0.316553             N/A        0.087471          stubby             yes        0.000003              55        0.750540       71.345505       10.155479        0.000000       29.180283
              53               1       41.038273             N/A       63.587601       10.862328        0.000000        0.447058             N/A        0.865537           other              no        0.000003              65        0.342332       63.800812        9.843762        0.000000       36.864033
              54               4       47.685989             N/A       25.166441       10.460176        0.000000        0.541292             N/A        1.393352           other              no        0.000003              95        0.840290       25.970749       11.897962        0.000000       22.112509
              55               4       47.685989             N/A       25.396395       14.098906        0.000000        0.617282             N/A        1.353965           other              no        0.000003              97        0.851040       24.517384       12.751597        0.000000       23.878492
              56               4       47.685989             N/A       30.903831        8.815402        0.000000        0.796817             N/A        1.614295           other              no        0.000003              87        0.000000       30.600622       11.043303        0.000000       17.360006
              57               4       47.685989             N/A       34.589520        9.911566        0.000000        0.446330             N/A        0.744909           other              no        0.000003              85        0.996772       34.512573       11.206079        0.000000       13.412071
              58               4       47.685989             N/A       28.863804       13.919348        0.000000        0.606898             N/A        2.088493           other              no        0.000003              91        0.435940       28.896912       11.609754        0.000000       19.208426
              59               1       41.038273             N/A       65.000595       12.401659        0.000000        0.553252             N/A        2.187204           other              no        0.000003              62        0.000000       65.604866       10.072141        0.000000       34.998146
              60               1       41.038273             N/A       62.077877       11.290834        0.000000        0.532741             N/A        1.077546           other              no        0.000003              68        0.000000       61.788406        9.985275        0.000000       38.914246
              61               1       41.038273             N/A       79.879913       12.797369        0.000000        0.419888             N/A        0.843460           other              no        0.000003              41        0.995879       80.733147       11.598598        0.000000       19.084436
              62               3        1.368025             N/A       47.488972        9.647555        0.000000        0.602868             N/A        1.262748           other              no        0.000003              71        0.000000       47.361984       10.728879        0.000000        0.000000
