# Supplementary material for: Activity-dependent extracellular proteolytic cascade cleaves the ECM component brevican to promote structural plasticity
Source: EMBO Rep. 2025 Nov 19;27(1):163–85. doi: 10.1038/s44319-025-00644-w (PMC12796228; doi:10.1038/s44319-025-00644-w)
Supplement: Supplementary file 16 — Source data Fig. 7 [file 44319_2025_644_MOESM16_ESM.zip › Figure 7/7D/Ctl/exp080316/MAX_ctl- Series015.txt]

              ID  SECTION-NUMBER  SECTION-LENGTH    BRANCH-ORDER               X               Y               Z   HEAD-DIAMETER   NECK-DIAMETER         MAX-DTS            TYPE            AUTO   XYPLANE-ANGLE     SWC-NODE-ID SWC-NODE-OFFSET        ATTACH-X        ATTACH-Y        ATTACH-Z   SOMA-DISTANCE
               5               1       60.761497             N/A       89.678062       16.062851        0.000000        0.700274        0.010000        1.650365        mushroom             yes        0.000003              78        0.000000       90.738007       14.449854        0.000000       58.640144
               6               1       60.761497             N/A       59.479328       15.277126        0.000000        0.890350        0.532957        1.620621        mushroom             yes        0.000003              40        0.541651       61.096443       16.511629        0.000000       26.643904
               7               1       60.761497             N/A       53.497784       17.459023        0.000000        0.771910        0.260307        1.602909        mushroom             yes        0.000003              29        0.326798       52.215370       15.777709        0.000000       18.101372
               8               1       60.761497             N/A       54.950161       17.656960        0.000000        0.490306        0.383878        1.542429        mushroom             yes        0.000003              32        0.111952       56.023163       16.575327        0.000000       21.383583
               9               1       60.761497             N/A       47.354774       16.731018        0.000000        0.635286        0.010000        1.488820        mushroom             yes        0.000003              21        0.000000       47.760635       15.216913        0.000000       12.651184
              11               1       60.761497             N/A       46.176403       16.695910        0.000000        0.458443        0.010000        1.453419        mushroom             yes        0.000003              19        0.000000       46.604084       14.987028        0.000000       11.466674
              12               1       60.761497             N/A       88.402580       15.139025        0.000000        0.775304             N/A        1.397653          stubby             yes        0.000003              74        0.593137       87.375214       14.135565        0.000000       55.146076
              13               1       60.761497             N/A       86.026138       12.847081        0.000000        0.383446        0.010000        1.302800        mushroom             yes        0.000003              72        0.564794       86.285652       14.511428        0.000000       53.514183
              14               1       60.761497             N/A       63.452961       18.609442        0.000000        0.494327        0.010000        1.292356        mushroom             yes        0.000003              45        0.609964       62.929092       17.214672        0.000000       30.637482
              15               1       60.761497             N/A       66.272598       15.261910        0.000000        0.501022        0.010000        1.267576        mushroom             yes        0.000003              48        0.000000       66.536774       16.621342        0.000000       33.230381
              16               3       16.660700             N/A       22.752571        5.075430        0.000000        0.236912        0.010000        1.226201            thin             yes        0.000003             118        0.078975       21.704647        6.134775        0.000000       14.086530
              17               1       60.761497             N/A       53.616608       13.741071        0.000000        0.682356        0.100000        1.221310        mushroom             yes        0.000003              29        0.000000       53.384453       15.452208        0.000000       18.530466
              18               1       60.761497             N/A       40.529106       10.857869        0.000000        0.275393        0.010000        1.204195            thin             yes        0.000003              13        0.000000       39.722298       12.679762        0.000000        5.529487
              19               3       16.660700             N/A       30.298815       10.734592        0.000000        0.945157             N/A        1.159251          stubby             yes        0.000003             107        0.834703       31.168430        9.427180        0.000000        4.328367
              20               0        3.096544             N/A       95.449112       15.727372        0.000000        0.566259        0.010000        1.110804        mushroom             yes        0.000003               5        0.027696       96.842911       14.759469        0.000000        2.863817
              21               1       60.761497             N/A       44.565243       12.892176        0.000000        0.719848             N/A        1.068018          stubby             yes        0.000003              16        0.577484       43.826263       14.090100        0.000000        8.677966
              22               1       60.761497             N/A       75.027214       18.286297        0.000000        0.411536        0.010000        1.061065        mushroom             yes        0.000003              57        0.000000       74.980049       16.578869        0.000000       41.852402
              23               1       60.761497             N/A       85.717384       15.764256        0.000000        0.877267        0.180573        1.040770        mushroom             yes        0.000003              71        0.284552       85.770294       14.545086        0.000000       52.879459
              24               1       60.761497             N/A       38.560543       10.716343        0.000000        0.574127        0.164868        1.035771        mushroom             yes        0.000003              10        0.134352       37.601891       11.943974        0.000000        2.741925
              25               1       60.761497             N/A       38.173531       13.429297        0.000000        0.187370        0.151147        0.982155            thin             yes        0.000003              10        0.581175       37.778030       12.001411        0.000000        2.288718
              26               1       60.761497             N/A       48.291351       13.909389        0.000000        0.440366        0.010000        0.981030        mushroom             yes        0.000003              23        0.605547       48.661377       15.034117        0.000000       13.397385
              27               1       60.761497             N/A       42.691078       15.645179        0.000000        0.460063        0.010000        0.898489        mushroom             yes        0.000003              15        0.531791       42.841446       13.858694        0.000000        7.514902
              28               1       60.761497             N/A       77.495102       14.849218        0.000000        0.360253        0.010000        0.892471        mushroom             yes        0.000003              59        0.000000       77.194778       16.054094        0.000000       44.151707
              29               1       60.761497             N/A       90.936172       13.296277        0.000000        1.275959             N/A        0.848981          stubby             yes        0.000003              78        0.458326       90.238510       14.025389        0.000000       58.044147
              30               1       60.761497             N/A       47.048508       13.989625        0.000000        0.672941        0.221207        0.830272        mushroom             yes        0.000003              20        0.347222       46.952087       15.019145        0.000000       11.817554
              31               1       60.761497             N/A       62.293228       15.447552        0.000000        0.823629             N/A        0.791120          stubby             yes        0.000003              41        0.893809       61.258152       16.416199        0.000000       27.532665
              32               2       11.996877             N/A       10.774466        3.011152        0.000000        0.569062             N/A        0.787879          stubby             yes        0.000003              87        0.492297       10.509232        4.470385        0.000000        2.275471
              33               3       16.660700             N/A       24.007868        6.076210        0.000000        0.197111        0.010000        0.780885            thin             yes        0.000003             115        0.119237       23.708176        7.221477        0.000000       12.088675
              34               1       60.761497             N/A       79.952591       14.707284        0.000000        0.661258        0.458630        0.779833        mushroom             yes        0.000003              65        0.926951       80.296104       15.647626        0.000000       47.442822
              36               3       16.660700             N/A       24.071726        8.672703        0.000000        0.541710        0.408744        0.739639        mushroom             yes        0.000003             115        0.716390       24.435350        7.414815        0.000000       11.359792
              37               3       16.660700             N/A       24.734299        8.836973        0.000000        0.463720        0.410465        0.721882        mushroom             yes        0.000003             114        0.546157       25.156496        7.675446        0.000000       10.489326
              38               1       60.761497             N/A       68.952126       15.867902        0.000000        0.517065             N/A        0.694867          stubby             yes        0.000003              51        0.047522       68.777779       16.919445        0.000000       35.266769
              39               2       11.996877             N/A        8.874944        5.035878        0.000000        0.537595             N/A        0.664141          stubby             yes        0.000003              86        0.149557        9.739350        4.123135        0.000000        1.618965
              40               3       16.660700             N/A       34.631855        9.068795        0.000000        0.229906        0.010000        0.650038            thin             yes        0.000003             102        0.000000       34.080574       10.018287        0.000000        1.171868
              41               1       60.761497             N/A       36.739986       10.548021        0.000000        0.671405             N/A        0.617580          stubby             yes        0.000003               8        0.302960       36.654099       11.584014        0.000000        0.710088
              42               1       60.761497             N/A       39.384834       13.975510        0.000000        0.141353        0.010000        0.584997            thin             yes        0.000003              13        0.788267       40.147644       12.889524        0.000000        4.411888
              43               2       11.996877             N/A       16.234215        3.630594        0.000000        0.705303             N/A        0.583409          stubby             yes        0.000003              93        0.285924       16.369030        4.454247        0.000000        8.728036
              44               1       60.761497             N/A       85.456505       13.515767        0.000000        0.252860        0.010000        0.557619            thin             yes        0.000003              71        0.115076       85.673103       14.559247        0.000000       53.022030
              45               1       60.761497             N/A       39.747421       11.523199        0.000000        0.329921             N/A        0.535285          stubby             yes        0.000003              11        0.000000       39.695618       12.666604        0.000000        3.561974
              46               1       60.761497             N/A       58.211491       15.721572        0.000000        0.326462             N/A        0.534854          stubby             yes        0.000003              35        0.800071       57.812115       16.395937        0.000000       23.493248
              47               3       16.660700             N/A       21.538879        6.898705        0.000000        0.600291        0.543694        0.503177        mushroom             yes        0.000003             118        0.060980       21.891344        6.313599        0.000000       14.094858
              48               2       11.996877             N/A       13.417149        3.550323        0.000000        0.642225             N/A        0.457483          stubby             yes        0.000003              90        0.576263       13.471333        4.308839        0.000000        5.883287
              49               3       16.660700             N/A       31.798595       10.773504        0.000000        0.557280        0.498674        0.455214        mushroom             yes        0.000003             106        0.907340       31.994139        9.768240        0.000000        3.093098
              50               1       60.761497             N/A       59.934074       16.047132        0.000000        0.388978        0.010000        0.401973        mushroom             yes        0.000003              40        0.605878       60.758492       16.759983        0.000000       26.554371
              51               3       16.660700             N/A       20.025339        4.797410        0.000000        0.407493             N/A        0.390809          stubby             yes        0.000003             122        0.590928       20.148140        5.422637        0.000000       16.179276
              52               1       60.761497             N/A       75.682449       14.906369        0.000000        0.573201             N/A        0.341013          stubby             yes        0.000003              58        0.000000       75.984741       16.157003        0.000000       42.937302
              53               1       60.761497             N/A       50.618031       16.271505        0.000000        0.489318             N/A        0.306927          stubby             yes        0.000003              28        0.809284       51.082970       15.341818        0.000000       16.036625
              54               2       11.996877             N/A       13.520143        5.133660        0.000000        0.741894             N/A        0.296571          stubby             yes        0.000003              89        0.157589       13.121634        4.406187        0.000000        5.333102
              55               2       11.996877             N/A       15.719330        3.646304        0.000000        0.914999             N/A        0.295821          stubby             yes        0.000003              93        0.695507       15.687170        4.526189        0.000000        8.214344
              56               1       60.761497             N/A       41.911903       12.206825        0.000000        0.802367             N/A        0.294692          stubby             yes        0.000003              14        0.658716       41.570435       13.524197        0.000000        6.024023
              58               1       60.761497             N/A       82.944359       15.757808        0.000000        0.326057             N/A        0.279562          stubby             yes        0.000003              68        0.680659       82.520622       14.828176        0.000000       49.840496
              59               1       60.761497             N/A       54.272266       14.728346        0.000000        0.174648             N/A        0.279179          stubby             yes        0.000003              30        0.354330       54.304512       15.581182        0.000000       19.309193
              60               1       60.761497             N/A       53.220310       16.509626        0.000000        0.541962             N/A        0.267197          stubby             yes        0.000003              29        0.336437       52.875565       15.593895        0.000000       18.088717
              61               3       16.660700             N/A       28.998343        9.496037        0.000000        0.335848             N/A        0.259540          stubby             yes        0.000003             108        0.528064       29.377785        8.478246        0.000000        6.075475
              62               1       60.761497             N/A       67.831818       15.770915        0.000000        0.424759             N/A        0.256930          stubby             yes        0.000003              50        0.000000       67.829010       16.567915        0.000000       34.524281
              63               1       60.761497             N/A       83.602066       13.716156        0.000000        0.427892             N/A        0.245532          stubby             yes        0.000003              69        0.636960       83.540527       14.585890        0.000000       50.896305
              64               1       60.761497             N/A       89.267754       12.921764        0.000000        0.744247             N/A        0.240470          stubby             yes        0.000003              77        0.406176       89.618423       13.631905        0.000000       56.994995
              65               1       60.761497             N/A       46.310612       14.132750        0.000000        0.430989             N/A        0.229882          stubby             yes        0.000003              19        0.643796       46.083134       14.798155        0.000000       10.899598
              66               1       60.761497             N/A       50.975384       14.210567        0.000000        0.539797             N/A        0.227230          stubby             yes        0.000003              27        0.000000       50.787106       15.209788        0.000000       15.758354
              67               1       60.761497             N/A       79.191643       16.724735        0.000000        0.398800             N/A        0.224214          stubby             yes        0.000003              63        0.769055       78.957100       16.102816        0.000000       46.087669
              68               1       60.761497             N/A       57.145184       17.541140        0.000000        0.781075             N/A        0.220310          stubby             yes        0.000003              33        0.000000       57.047363       16.811583        0.000000       22.535309
              69               3       16.660700             N/A       29.384945        7.372257        0.000000        0.313531             N/A        0.189639          stubby             yes        0.000003             108        0.037673       28.888308        8.224528        0.000000        6.709592
              70               1       60.761497             N/A       68.566277       17.730431        0.000000        0.295972             N/A        0.176739          stubby             yes        0.000003              52        0.851445       68.703163       16.908316        0.000000       35.453159
              71               3       16.660700             N/A       32.486984        9.083939        0.000000        0.504877             N/A        0.144033          stubby             yes        0.000003             106        0.915051       32.576996        9.887859        0.000000        3.084513
              72               1       60.761497             N/A       54.796749       16.263573        0.000000        0.755813             N/A        0.064662          stubby             yes        0.000003              31        0.441124       54.783016       15.717269        0.000000       20.210913
