# Supplementary material for: Activity-dependent extracellular proteolytic cascade cleaves the ECM component brevican to promote structural plasticity
Source: EMBO Rep. 2025 Nov 19;27(1):163–85. doi: 10.1038/s44319-025-00644-w (PMC12796228; doi:10.1038/s44319-025-00644-w)
Supplement: Supplementary file 16 — Source data Fig. 7 [file 44319_2025_644_MOESM16_ESM.zip › Figure 7/7D/Ctl/exp230515/MAXctl_23_5_13_exp-Series058-BS-200_maxslope-4.txt]

              ID  SECTION-NUMBER  SECTION-LENGTH    BRANCH-ORDER               X               Y               Z   HEAD-DIAMETER   NECK-DIAMETER         MAX-DTS            TYPE            AUTO   XYPLANE-ANGLE     SWC-NODE-ID SWC-NODE-OFFSET        ATTACH-X        ATTACH-Y        ATTACH-Z   SOMA-DISTANCE
               0               4       57.139229             N/A       32.629704       23.471506        0.000000        0.341017        0.010000        2.900270            thin             yes        0.000003              57        0.522202       35.806767       21.777651        0.000000       42.432590
               1               4       57.139229             N/A       46.640656       24.990776        0.000000        0.680665        0.010000        2.509045        mushroom             yes        0.000003              70        0.116095       44.935501       27.356701        0.000000       53.421665
               2               4       57.139229             N/A       48.247547       26.845921        0.000000        0.448956        0.010000        1.360434        mushroom             yes        0.000003              74        0.000000       47.446690       28.595964        0.000000       56.436592
               3               4       57.139229             N/A       26.671949       16.392191        0.000000        0.734790        0.010000        1.305903        mushroom             yes        0.000003              44        0.305443       26.054647       17.740570        0.000000       31.206171
               4               4       57.139229             N/A       20.218790       14.626469        0.000000        0.768836        0.010000        1.280590        mushroom             yes        0.000003              38        0.699818       21.440935       13.684345        0.000000       24.864058
               5               4       57.139229             N/A        4.350361       10.349639        0.000000        0.180011        0.010000        1.279941            thin             yes        0.000003              14        0.848920        5.203674        8.974477        0.000000        6.966394
               6               4       57.139229             N/A       40.998981       24.167763        0.000000        0.775318        0.010000        1.274333        mushroom             yes        0.000003              66        0.000000       41.768353       25.878757        0.000000       50.033665
               7               4       57.139229             N/A       35.907898       24.958920        0.000000        0.609942        0.010000        1.258416        mushroom             yes        0.000003              59        0.094188       37.162933       23.832541        0.000000       44.712132
               8               5       44.210876             N/A       12.583091       34.742920        0.000000        0.611489        0.423351        1.206172        mushroom             yes        0.000003             117        0.457340       13.603885       33.961712        0.000000       26.603863
               9               4       57.139229             N/A       46.548637       26.743242        0.000000        0.772841        0.010000        1.198150        mushroom             yes        0.000003              71        0.039291       45.501747       27.838387        0.000000       54.417458
              10               5       44.210876             N/A        8.772425       19.585230        0.000000        0.546536        0.010000        1.131315        mushroom             yes        0.000003              96        0.000000        7.665959       20.448637        0.000000       11.160322
              11               5       44.210876             N/A       12.206575       26.709148        0.000000        0.565216        0.429990        1.056336        mushroom             yes        0.000003             107        0.188347       10.937258       27.369169        0.000000       19.300888
              12               4       57.139229             N/A       34.901791       23.274549        0.000000        0.200700        0.010000        1.049477            thin             yes        0.000003              58        0.975629       36.259857       22.704855        0.000000       43.276546
              13               5       44.210876             N/A       14.999799       38.833683        0.000000        0.485578        0.010000        0.998709        mushroom             yes        0.000003             127        0.723299       16.089752       39.141674        0.000000       32.558582
              14               5       44.210876             N/A       14.276237       37.496014        0.000000        0.484846        0.010000        0.988155        mushroom             yes        0.000003             122        0.794440       15.081817       36.605873        0.000000       29.610855
              15               5       44.210876             N/A       17.509993       38.466862        0.000000        0.469551        0.010000        0.980701        mushroom             yes        0.000003             125        0.000000       16.266766       38.339729        0.000000       31.712416
              16               4       57.139229             N/A       32.546776       20.496012        0.000000        0.827080        0.676135        0.978665        mushroom             yes        0.000003              53        0.210229       33.637642       19.923841        0.000000       39.318222
              17               5       44.210876             N/A       19.362671       48.443710        0.000000        0.659947        0.010000        0.943779        mushroom             yes        0.000003             146        0.736624       18.178833       48.487194        0.000000       42.697727
              18               4       57.139229             N/A       37.434521       25.675150        0.000000        0.310390        0.010000        0.932012            thin             yes        0.000003              61        0.260331       38.367439       24.523918        0.000000       46.394600
              19               5       44.210876             N/A       16.769627       46.063496        0.000000        0.431231        0.010000        0.904976        mushroom             yes        0.000003             141        0.000000       17.926838       45.547234        0.000000       39.537449
              20               4       57.139229             N/A       34.132263       21.776972        0.000000        0.968582        0.704396        0.864562        mushroom             yes        0.000003              56        0.964424       35.562580       21.279325        0.000000       40.836311
              21               4       57.139229             N/A       14.904240        9.900410        0.000000        0.566775             N/A        0.800225          stubby             yes        0.000003              27        0.171598       14.631101       10.748724        0.000000       16.928720
              22               5       44.210876             N/A       11.600000       31.273685        0.000000        0.135951        0.010000        0.765862            thin             yes        0.000003             113        0.790838       12.627265       30.706514        0.000000       22.993196
              23               5       44.210876             N/A       10.163990       28.222103        0.000000        0.726715        0.435027        0.761679        mushroom             yes        0.000003             107        0.000000       11.056555       27.588541        0.000000       19.524027
              24               5       44.210876             N/A       16.154381       42.878689        0.000000        0.732260             N/A        0.747724          stubby             yes        0.000003             133        0.471041       16.755400       42.259979        0.000000       36.039242
              25               4       57.139229             N/A       23.984339       18.420792        0.000000        0.939369        0.600480        0.716145        mushroom             yes        0.000003              43        0.905790       24.380934       17.092644        0.000000       29.429379
              26               4       57.139229             N/A       20.741804       11.718001        0.000000        1.091499             N/A        0.700018          stubby             yes        0.000003              35        0.342186       20.115122       12.428058        0.000000       23.109861
              27               4       57.139229             N/A        8.700001       11.200000        0.000000        0.158907        0.010000        0.695149            thin             yes        0.000003              19        0.347867        9.037732        9.972030        0.000000       11.183706
              28               5       44.210876             N/A       16.934216       40.304222        0.000000        0.633873             N/A        0.691061          stubby             yes        0.000003             129        0.393896       16.047199       40.397373        0.000000       33.914963
              29               5       44.210876             N/A        1.848637       12.400495        0.000000        0.296328        0.010000        0.664198            thin             yes        0.000003              81        0.612544        1.295385       13.338349        0.000000        0.997735
              30               5       44.210876             N/A       10.327121       22.648863        0.000000        0.620133             N/A        0.663208          stubby             yes        0.000003             100        0.000000        9.115706       22.696323        0.000000       13.846126
              31               4       57.139229             N/A       47.445583       29.947836        0.000000        0.854288             N/A        0.662100          stubby             yes        0.000003              75        0.448410       48.010239       28.924337        0.000000       57.116245
              32               5       44.210876             N/A       16.542742       36.775421        0.000000        0.420047        0.010000        0.652689        mushroom             yes        0.000003             123        0.000000       15.756911       37.349739        0.000000       30.602322
              33               5       44.210876             N/A        3.962555       18.266741        0.000000        0.285950        0.220287        0.623364            thin             yes        0.000003              92        0.965851        4.699902       17.617188        0.000000        6.698967
              34               4       57.139229             N/A        9.416144        8.954719        0.000000        0.395867        0.332600        0.611292        mushroom             yes        0.000003              20        0.603915        9.607945        9.971858        0.000000       11.868583
              35               5       44.210876             N/A       17.174833       44.116829        0.000000        0.293530        0.010000        0.585875            thin             yes        0.000003             137        0.406927       17.776611       43.695232        0.000000       37.847961
              36               4       57.139229             N/A       24.314110       15.103052        0.000000        0.440896             N/A        0.518569          stubby             yes        0.000003              41        0.546439       23.377121       15.619411        0.000000       27.683971
              37               5       44.210876             N/A        6.100970       20.725735        0.000000        0.190174        0.010000        0.510777            thin             yes        0.000003              95        0.934172        6.403782       19.777514        0.000000        9.759633
              38               5       44.210876             N/A        5.225000       19.800001        0.000000        0.010000             N/A        0.507385            thin             yes        0.000003              94        0.893421        6.010097       19.212255        0.000000        9.064877
              39               4       57.139229             N/A       38.732037       23.398602        0.000000        0.657062             N/A        0.502651          stubby             yes        0.000003              61        0.816386       37.972939       24.133308        0.000000       45.714855
              40               5       44.210876             N/A       17.384731       41.989960        0.000000        0.419401             N/A        0.491094          stubby             yes        0.000003             133        0.580041       16.689045       42.151592        0.000000       35.923683
              41               5       44.210876             N/A       11.054891       29.171053        0.000000        0.534999             N/A        0.482911          stubby             yes        0.000003             110        0.552485       11.801638       28.756599        0.000000       21.023043
              42               4       57.139229             N/A       17.833942       12.954403        0.000000        1.155041             N/A        0.469903          stubby             yes        0.000003              32        0.305002       17.864828       11.879176        0.000000       20.844887
              43               5       44.210876             N/A       19.171041       49.502193        0.000000        0.334415             N/A        0.452885          stubby             yes        0.000003             147        0.852355       18.263323       49.393044        0.000000       43.468658
              44               4       57.139229             N/A       32.807735       17.948660        0.000000        0.775402             N/A        0.435675          stubby             yes        0.000003              51        0.341866       32.599098       18.850941        0.000000       37.658779
              45               5       44.210876             N/A        4.835972       19.235157        0.000000        0.312509             N/A        0.432696          stubby             yes        0.000003              93        0.429586        5.751757       18.741083        0.000000        8.487947
              46               4       57.139229             N/A       28.563400       19.331972        0.000000        0.733763             N/A        0.428528          stubby             yes        0.000003              48        0.932693       28.588541       18.238531        0.000000       33.566124
              47               4       57.139229             N/A       21.230350       14.769651        0.000000        0.304272        0.010000        0.426030            thin             yes        0.000003              38        0.000000       21.731739       14.128795        0.000000       25.275970
              48               5       44.210876             N/A       19.037664       46.607887        0.000000        0.143909        0.010000        0.409687            thin             yes        0.000003             143        0.738616       18.229134       46.509109        0.000000       40.553833
              49               4       57.139229             N/A       12.768647       11.256790        0.000000        0.656617             N/A        0.406672          stubby             yes        0.000003              24        0.000000       12.807384       10.369790        0.000000       15.067267
              50               4       57.139229             N/A       28.516436       17.181696        0.000000        0.359320             N/A        0.390038          stubby             yes        0.000003              48        0.738937       28.597092       18.237539        0.000000       33.767086
              51               4       57.139229             N/A       25.112892       16.081711        0.000000        0.441448        0.355299        0.389363        mushroom             yes        0.000003              43        0.734967       24.650644       17.197617        0.000000       29.632696
              52               5       44.210876             N/A       13.870076       30.918106        0.000000        0.498274             N/A        0.351408          stubby             yes        0.000003             114        0.886475       12.883286       31.140974        0.000000       23.641348
              53               5       44.210876             N/A        1.161766       14.024198        0.000000        0.322317             N/A        0.292445          stubby             yes        0.000003              81        0.069845        1.499103       13.485270        0.000000        1.390406
              54               4       57.139229             N/A       47.817429       27.882877        0.000000        0.915205             N/A        0.292066          stubby             yes        0.000003              74        0.000000       47.718666       28.754442        0.000000       56.436592
              55               4       57.139229             N/A        5.216695        9.764557        0.000000        0.320785             N/A        0.272414          stubby             yes        0.000003              15        0.957957        5.501284        9.132467        0.000000        7.472071
              56               5       44.210876             N/A       17.526760       48.931225        0.000000        0.478065             N/A        0.264070          stubby             yes        0.000003             146        0.475652       18.253937       49.022247        0.000000       42.925308
              57               4       57.139229             N/A        8.191270        8.920254        0.000000        0.544500             N/A        0.262225          stubby             yes        0.000003              18        0.901222        8.076529        9.618983        0.000000        9.958371
              58               5       44.210876             N/A       13.996140       32.599514        0.000000        0.323365             N/A        0.254118          stubby             yes        0.000003             115        0.474688       13.213968       32.631557        0.000000       25.115685
              59               5       44.210876             N/A        9.648329       24.209579        0.000000        0.424549             N/A        0.253986          stubby             yes        0.000003             103        0.515848        9.009269       24.349485        0.000000       15.558144
              60               4       57.139229             N/A        2.337309        8.036012        0.000000        1.846242             N/A        0.253824          stubby             yes        0.000003               3        0.884449        2.916478        7.349186        0.000000        1.341960
              61               5       44.210876             N/A       12.653584       29.179893        0.000000        0.372819             N/A        0.253597          stubby             yes        0.000003             111        0.856163       11.985053       29.217918        0.000000       21.527729
              62               4       57.139229             N/A       10.737593        9.213928        0.000000        0.450206             N/A        0.250016          stubby             yes        0.000003              21        0.692534       10.590266        9.854235        0.000000       12.696607
              63               5       44.210876             N/A        6.534549       18.101521        0.000000        0.416079             N/A        0.238763          stubby             yes        0.000003              93        0.594732        5.588145       18.437420        0.000000        8.295624
              64               5       44.210876             N/A        9.603896       26.872719        0.000000        0.336830             N/A        0.237040          stubby             yes        0.000003             106        0.422473       10.302463       26.343954        0.000000       17.976730
              65               5       44.210876             N/A       11.564087       30.017170        0.000000        0.459440             N/A        0.223977          stubby             yes        0.000003             111        0.226842       12.162776       29.994028        0.000000       22.100687
              66               4       57.139229             N/A       39.114586       26.210848        0.000000        0.637397             N/A        0.222047          stubby             yes        0.000003              62        0.000000       39.403152       25.424858        0.000000       47.621735
              67               5       44.210876             N/A       12.606416       33.389244        0.000000        0.572892             N/A        0.203986          stubby             yes        0.000003             116        0.760910       13.315802       33.320236        0.000000       25.680222
              68               5       44.210876             N/A        5.806759       17.208237        0.000000        0.337460             N/A        0.201851          stubby             yes        0.000003              92        0.224950        5.264929       18.030853        0.000000        7.561718
              69               5       44.210876             N/A       12.445219       28.525225        0.000000        0.258662             N/A        0.196030          stubby             yes        0.000003             110        0.666713       11.831354       28.830053        0.000000       20.945772
              70               4       57.139229             N/A       25.247698       18.405663        0.000000        0.565581             N/A        0.182268          stubby             yes        0.000003              44        0.911667       25.704016       17.606272        0.000000       30.596331
              71               5       44.210876             N/A       18.797054       47.098309        0.000000        0.331784             N/A        0.180571          stubby             yes        0.000003             143        0.170294       18.149019       47.012276        0.000000       41.075989
              72               4       57.139229             N/A       19.157816       11.394807        0.000000        0.402934             N/A        0.169148          stubby             yes        0.000003              33        0.146734       18.994308       12.077520        0.000000       21.861904
              73               5       44.210876             N/A       12.310490       31.799610        0.000000        0.505997             N/A        0.165726          stubby             yes        0.000003             114        0.539275       12.988308       31.496912        0.000000       24.045465
              74               5       44.210876             N/A       16.695431       37.968048        0.000000        0.420067             N/A        0.151224          stubby             yes        0.000003             125        0.621263       16.237480       38.191196        0.000000       31.430677
              75               4       57.139229             N/A       37.898041       25.101688        0.000000        0.450913             N/A        0.143378          stubby             yes        0.000003              61        0.320951       38.318935       24.475893        0.000000       46.320499
              76               4       57.139229             N/A       15.995855       12.403261        0.000000        0.550118             N/A        0.142683          stubby             yes        0.000003              30        0.257854       16.099901       11.628039        0.000000       18.864998
              77               4       57.139229             N/A       23.466257       17.215166        0.000000        0.522856             N/A        0.120496          stubby             yes        0.000003              42        0.380497       24.162617       16.745834        0.000000       28.933657
              78               4       57.139229             N/A        5.968462       10.069365        0.000000        0.527961             N/A        0.093185          stubby             yes        0.000003              15        0.000000        6.174794        9.508119        0.000000        8.268290
