# Supplementary material for: Activity-dependent extracellular proteolytic cascade cleaves the ECM component brevican to promote structural plasticity
Source: EMBO Rep. 2025 Nov 19;27(1):163–85. doi: 10.1038/s44319-025-00644-w (PMC12796228; doi:10.1038/s44319-025-00644-w)
Supplement: Supplementary file 16 — Source data Fig. 7 [file 44319_2025_644_MOESM16_ESM.zip › Figure 7/7D/Ctl/exp230515/MAX_ctl_23_5_13-Series013.txt]

              ID  SECTION-NUMBER  SECTION-LENGTH    BRANCH-ORDER               X               Y               Z   HEAD-DIAMETER   NECK-DIAMETER         MAX-DTS            TYPE            AUTO   XYPLANE-ANGLE     SWC-NODE-ID SWC-NODE-OFFSET        ATTACH-X        ATTACH-Y        ATTACH-Z   SOMA-DISTANCE
               0               0       53.348049             N/A       24.764250       31.437563        0.000000        1.549426        0.010000        2.994345        mushroom             yes        0.000003              43        0.000000       21.439720       31.809208        0.000000       33.336906
               1               0       53.348049             N/A       24.608509       30.245810        0.000000        0.439585        0.010000        2.987008        mushroom             yes        0.000003              43        0.200593       21.413189       31.748476        0.000000       33.172775
               2               0       53.348049             N/A       17.449823       21.626694        0.000000        1.538338             N/A        1.918590          stubby             yes        0.000003              30        0.000000       19.330471       22.493298        0.000000       23.211641
               3               0       53.348049             N/A       18.501514       50.437054        0.000000        1.122211             N/A        1.917613          stubby             yes        0.000003              76        0.000000       20.601511       50.067860        0.000000       52.745312
               4               0       53.348049             N/A       18.538286       48.309612        0.000000        0.936639        0.010000        1.742836        mushroom             yes        0.000003              73        0.000000       20.270157       48.285069        0.000000       50.931007
               5               0       53.348049             N/A       22.495979       24.329931        0.000000        0.231158        0.010000        1.658216            thin             yes        0.000003              34        0.258330       20.761786       25.548775        0.000000       26.724937
               6               0       53.348049             N/A       16.955292       16.265894        0.000000        1.101386        0.629613        1.605178        mushroom             yes        0.000003              20        0.162283       18.472422       16.120171        0.000000       16.017239
               7               0       53.348049             N/A       23.456341       43.536427        0.000000        0.842421        0.687363        1.587667        mushroom             yes        0.000003              64        0.604826       22.055361       43.426018        0.000000       45.525345
               8               0       53.348049             N/A       19.614061       11.007160        0.000000        0.743217        0.010000        1.514346        mushroom             yes        0.000003              15        0.990577       17.743540       11.369833        0.000000       11.220760
               9               0       53.348049             N/A       19.075071       46.663071        0.000000        0.221063        0.010000        1.510515            thin             yes        0.000003              71        0.032421       20.725573       47.289024        0.000000       50.138908
              10               0       53.348049             N/A       23.432022       34.479946        0.000000        0.571495        0.010000        1.461723        mushroom             yes        0.000003              48        0.000000       21.857944       35.073868        0.000000       36.823891
              11               0       53.348049             N/A       15.966861       11.189951        0.000000        0.597506        0.010000        1.362622        mushroom             yes        0.000003              14        0.000000       17.738119       11.340578        0.000000       11.206863
              12               0       53.348049             N/A       22.670538       27.908257        0.000000        1.111437             N/A        1.320361          stubby             yes        0.000003              37        0.000000       21.098078       27.663574        0.000000       29.011232
              13               0       53.348049             N/A       22.901951       32.395096        0.000000        0.800004             N/A        1.291093          stubby             yes        0.000003              44        0.915902       21.439720       31.809208        0.000000       33.420029
              14               0       53.348049             N/A       19.996588       14.586184        0.000000        0.560641        0.010000        1.251550        mushroom             yes        0.000003              18        0.083036       18.226871       14.633801        0.000000       14.533559
              15               0       53.348049             N/A       21.855480       19.829939        0.000000        0.271590        0.010000        1.166672            thin             yes        0.000003              27        0.747392       20.163872       19.906025        0.000000       20.309446
              16               0       53.348049             N/A       22.598726       45.836452        0.000000        0.266561        0.010000        1.126967            thin             yes        0.000003              69        0.070826       21.169724       46.002674        0.000000       48.412529
              17               0       53.348049             N/A       15.906455        8.130673        0.000000        0.696885        0.611542        1.046409        mushroom             yes        0.000003              10        0.588847       17.414528        7.732588        0.000000        7.655143
              18               0       53.348049             N/A       19.601345       31.949783        0.000000        0.148013        0.010000        1.028776            thin             yes        0.000003              44        0.265650       21.200619       32.511154        0.000000       34.062733
              19               0       53.348049             N/A       16.175436        5.781177        0.000000        0.866972             N/A        0.953857          stubby             yes        0.000003               8        0.473254       17.331352        5.827607        0.000000        5.429704
              20               0       53.348049             N/A       23.094427       35.141983        0.000000        0.463252        0.010000        0.895133        mushroom             yes        0.000003              48        0.000000       21.859049       35.076530        0.000000       36.823891
              21               0       53.348049             N/A       20.827179       22.290035        0.000000        0.503251        0.382330        0.865669        mushroom             yes        0.000003              29        0.000000       19.826212       22.004520        0.000000       22.515465
              22               0       53.348049             N/A       21.211035       21.155518        0.000000        0.144823        0.010000        0.832536            thin             yes        0.000003              28        0.578401       20.031290       20.981421        0.000000       21.351948
              23               0       53.348049             N/A       21.010384       24.253752        0.000000        0.582031        0.404893        0.796164        mushroom             yes        0.000003              33        0.347114       20.262712       24.987135        0.000000       26.037439
              24               0       53.348049             N/A       20.676323       17.635447        0.000000        0.232930        0.138496        0.761779            thin             yes        0.000003              24        0.511010       19.792078       17.891520        0.000000       18.363258
              25               0       53.348049             N/A       15.987040        6.920586        0.000000        2.067624             N/A        0.693716          stubby             yes        0.000003               9        0.363877       17.360853        6.983309        0.000000        6.648332
              26               0       53.348049             N/A       20.534983       38.567005        0.000000        0.613989             N/A        0.671884          stubby             yes        0.000003              55        0.000000       21.475931       38.095814        0.000000       40.002590
              27               0       53.348049             N/A       20.567266       44.912006        0.000000        1.035128        0.719564        0.655931        mushroom             yes        0.000003              68        0.888756       21.228523       44.990303        0.000000       47.480820
              28               0       53.348049             N/A       22.525682       36.021507        0.000000        0.568383        0.409701        0.652527        mushroom             yes        0.000003              50        0.000000       21.715509       36.028648        0.000000       37.807240
              29               0       53.348049             N/A       21.454685       40.476845        0.000000        0.544870             N/A        0.649632          stubby             yes        0.000003              58        0.095633       22.224102       40.516739        0.000000       42.605053
              30               0       53.348049             N/A       21.746525       25.412540        0.000000        0.571466             N/A        0.630655          stubby             yes        0.000003              35        0.738120       20.929464       25.821066        0.000000       27.092037
              31               0       53.348049             N/A       23.123590       40.888649        0.000000        0.552843        0.410607        0.605184        mushroom             yes        0.000003              59        0.000000       22.366035       40.969952        0.000000       43.100449
              32               0       53.348049             N/A       18.194292       23.330626        0.000000        1.615878        0.882090        0.603045        mushroom             yes        0.000003              31        0.402029       19.361248       22.771566        0.000000       23.918997
              33               0       53.348049             N/A       19.712893       28.695650        0.000000        0.963924             N/A        0.590022          stubby             yes        0.000003              38        0.000000       20.737841       28.731262        0.000000       30.138054
              34               0       53.348049             N/A       22.559195       37.739464        0.000000        0.200493        0.010000        0.559931            thin             yes        0.000003              56        0.703186       21.563581       38.233288        0.000000       40.284489
              35               0       53.348049             N/A       22.006712       46.108398        0.000000        0.445663             N/A        0.501205          stubby             yes        0.000003              69        0.000000       21.169724       46.002674        0.000000       48.448532
              36               0       53.348049             N/A       17.050802       12.329272        0.000000        1.399084             N/A        0.495924          stubby             yes        0.000003              15        0.425686       17.913343       12.286368        0.000000       12.053808
              37               0       53.348049             N/A       19.412979       16.135002        0.000000        1.079225             N/A        0.383592          stubby             yes        0.000003              21        0.442206       18.790464       16.504017        0.000000       16.737295
              38               0       53.348049             N/A       18.322599        9.651501        0.000000        0.863502             N/A        0.367973          stubby             yes        0.000003              12        0.843485       17.562239        9.530231        0.000000        9.197678
              39               0       53.348049             N/A       20.314810       32.496517        0.000000        0.724068             N/A        0.357679          stubby             yes        0.000003              44        0.000000       21.161703       32.625397        0.000000       34.325298
              40               0       53.348049             N/A       19.178673       15.010977        0.000000        0.235074             N/A        0.335828          stubby             yes        0.000003              19        0.422776       18.320734       15.138623        0.000000       15.103836
              41               0       53.348049             N/A       19.691248       48.540295        0.000000        0.301170             N/A        0.264909          stubby             yes        0.000003              74        0.649155       20.305975       48.524227        0.000000       51.097675
              42               0       53.348049             N/A       17.314556       14.688102        0.000000        0.614649             N/A        0.263996          stubby             yes        0.000003              18        0.021520       18.223616       14.482305        0.000000       14.577841
              43               0       53.348049             N/A       18.405352        6.475132        0.000000        0.523662             N/A        0.233785          stubby             yes        0.000003               9        0.647740       17.351910        6.414917        0.000000        6.240977
              44               0       53.348049             N/A       15.967848        0.979547        0.000000        0.711832             N/A        0.220397          stubby             yes        0.000003               2        0.138042       16.661623        1.053259        0.000000        0.681408
              45               0       53.348049             N/A       17.943762        4.014569        0.000000        0.774703             N/A        0.215348          stubby             yes        0.000003               5        0.000000       17.242970        3.867132        0.000000        3.427898
              46               0       53.348049             N/A       17.841747        1.749450        0.000000        0.829639             N/A        0.197933          stubby             yes        0.000003               3        0.000000       16.971603        2.035640        0.000000        1.643538
              47               0       53.348049             N/A       21.928164       26.645653        0.000000        0.352694             N/A        0.144469          stubby             yes        0.000003              36        0.977309       21.279552       26.443174        0.000000       27.778397
              48               0       53.348049             N/A       21.387287       44.310898        0.000000        0.479556             N/A        0.036668          stubby             yes        0.000003              66        0.683876       21.733612       44.319683        0.000000       46.717529
