# Supplementary material for: Activity-dependent extracellular proteolytic cascade cleaves the ECM component brevican to promote structural plasticity
Source: EMBO Rep. 2025 Nov 19;27(1):163–85. doi: 10.1038/s44319-025-00644-w (PMC12796228; doi:10.1038/s44319-025-00644-w)
Supplement: Supplementary file 16 — Source data Fig. 7 [file 44319_2025_644_MOESM16_ESM.zip › Figure 7/7D/Ctl/exp230515/MAX_ctl_23_5_13_exp- Series023.txt]

              ID  SECTION-NUMBER  SECTION-LENGTH    BRANCH-ORDER               X               Y               Z   HEAD-DIAMETER   NECK-DIAMETER         MAX-DTS            TYPE            AUTO   XYPLANE-ANGLE     SWC-NODE-ID SWC-NODE-OFFSET        ATTACH-X        ATTACH-Y        ATTACH-Z   SOMA-DISTANCE
               0               0       53.719685             N/A       38.617104       35.595390        0.000000        0.646326        0.378377        1.649647        mushroom             yes        0.000003              65        0.638764       39.689796       37.548454        0.000000       51.743828
               1               0       53.719685             N/A       27.899675       25.112787        0.000000        0.720119        0.010000        1.547542        mushroom             yes        0.000003              43        0.000000       26.641609       26.385988        0.000000       36.228298
               2               0       53.719685             N/A        4.024236        7.035513        0.000000        1.076876             N/A        1.451595          stubby             yes        0.000003               6        0.879399        4.298739        8.768033        0.000000        3.484727
               3               0       53.719685             N/A       32.500084       30.768173        0.000000        0.988317        0.010000        1.366213        mushroom             yes        0.000003              54        0.000000       32.045090       32.279060        0.000000       43.640053
               4               0       53.719685             N/A       25.893950       20.937527        0.000000        0.714534        0.533812        1.247751        mushroom             yes        0.000003              35        0.000000       24.694571       21.352570        0.000000       29.818226
               5               0       53.719685             N/A       15.974321       14.531694        0.000000        0.895324             N/A        1.206426          stubby             yes        0.000003              23        0.287608       16.747442       13.524818        0.000000       18.533501
               6               0       53.719685             N/A       23.743052       23.534557        0.000000        0.338141        0.010000        0.983862            thin             yes        0.000003              37        0.000000       25.039371       22.736036        0.000000       31.269962
               7               0       53.719685             N/A       29.794174       31.415007        0.000000        0.390336        0.010000        0.924217        mushroom             yes        0.000003              48        0.000000       30.827555       30.863552        0.000000       40.583618
               8               0       53.719685             N/A       10.862759        7.833869        0.000000        1.150791        0.817571        0.866980        mushroom             yes        0.000003              13        0.000000       11.020542        9.107782        0.000000       10.417738
               9               0       53.719685             N/A        1.243445       10.105247        0.000000        0.948399             N/A        0.735076          stubby             yes        0.000003               2        0.631200        1.423860        8.633644        0.000000        0.513280
              10               0       53.719685             N/A        3.000000        7.731163        0.000000        0.373869        0.010000        0.707304        mushroom             yes        0.000003               5        0.000000        3.549392        8.689939        0.000000        3.349013
              11               0       53.719685             N/A        0.793891        6.937682        0.000000        0.927996             N/A        0.663547          stubby             yes        0.000003               1        0.000000        0.876883        8.580145        0.000000        0.000000
              12               0       53.719685             N/A        4.630168        9.962469        0.000000        0.770946             N/A        0.564296          stubby             yes        0.000003               6        0.825857        4.422302        8.745040        0.000000        3.544979
              13               0       53.719685             N/A       32.250721       33.688232        0.000000        0.264081        0.010000        0.510649            thin             yes        0.000003              56        0.474361       32.980984       33.090233        0.000000       44.960175
              14               0       53.719685             N/A       34.894577       34.437004        0.000000        0.316388             N/A        0.487976          stubby             yes        0.000003              59        0.677280       34.165417       34.708317        0.000000       47.028606
              15               0       53.719685             N/A       39.411343       38.836864        0.000000        0.759609             N/A        0.481972          stubby             yes        0.000003              66        0.000000       39.082176       37.869534        0.000000       53.032436
              16               0       53.719685             N/A       33.014885       31.863909        0.000000        0.556126             N/A        0.446954          stubby             yes        0.000003              55        0.399431       32.542664       32.636547        0.000000       44.185413
              17               0       53.719685             N/A       20.674423       16.273523        0.000000        0.505755             N/A        0.416822          stubby             yes        0.000003              29        0.671739       20.158939       17.140079        0.000000       23.237820
              18               0       53.719685             N/A       29.152908       30.243853        0.000000        0.997668             N/A        0.402623          stubby             yes        0.000003              48        0.314354       29.909586       29.673950        0.000000       40.263882
              19               0       53.719685             N/A       22.027227       20.388155        0.000000        0.640345             N/A        0.388648          stubby             yes        0.000003              32        0.275770       22.611088       19.433683        0.000000       26.769566
              20               0       53.719685             N/A       29.867779       28.058754        0.000000        0.525793             N/A        0.355024          stubby             yes        0.000003              47        0.597254       29.175413       28.770081        0.000000       39.038418
              21               0       53.719685             N/A       24.719366       19.285702        0.000000        1.340539             N/A        0.352139          stubby             yes        0.000003              33        0.000000       23.955473       20.042679        0.000000       28.100021
              22               0       53.719685             N/A       12.823810       10.456357        0.000000        0.762652             N/A        0.281921          stubby             yes        0.000003              15        0.209570       12.983175        9.524873        0.000000       12.606569
              23               0       53.719685             N/A       27.728710       26.438368        0.000000        0.304954             N/A        0.246085          stubby             yes        0.000003              43        0.000000       27.223951       26.864979        0.000000       36.228298
              24               0       53.719685             N/A       27.742811       28.952597        0.000000        0.744629             N/A        0.231803          stubby             yes        0.000003              45        0.000000       28.046663       28.185926        0.000000       37.784515
              25               0       53.719685             N/A       19.010027       17.209240        0.000000        0.522753             N/A        0.222768          stubby             yes        0.000003              28        0.336956       19.669397       16.715082        0.000000       22.627249
              26               0       53.719685             N/A       26.480896       23.845280        0.000000        0.425217             N/A        0.186009          stubby             yes        0.000003              39        0.785318       25.611973       23.864071        0.000000       32.524361
              27               0       53.719685             N/A       12.361523        8.274900        0.000000        0.325877             N/A        0.118254          stubby             yes        0.000003              14        0.012097       12.256035        9.259229        0.000000       11.647421
