# Supplementary material for: Activity-dependent extracellular proteolytic cascade cleaves the ECM component brevican to promote structural plasticity
Source: EMBO Rep. 2025 Nov 19;27(1):163–85. doi: 10.1038/s44319-025-00644-w (PMC12796228; doi:10.1038/s44319-025-00644-w)
Supplement: Supplementary file 16 — Source data Fig. 7 [file 44319_2025_644_MOESM16_ESM.zip › Figure 7/7D/Ctl/exp230515/MAX_ctl_23_5_13_exp-Series018.txt]

              ID  SECTION-NUMBER  SECTION-LENGTH    BRANCH-ORDER               X               Y               Z   HEAD-DIAMETER   NECK-DIAMETER         MAX-DTS            TYPE            AUTO   XYPLANE-ANGLE     SWC-NODE-ID SWC-NODE-OFFSET        ATTACH-X        ATTACH-Y        ATTACH-Z   SOMA-DISTANCE
               3               0       60.861874             N/A       11.371939       27.969418        0.000000        0.442650        0.010000        2.957443        mushroom             yes        0.000003              30        0.000000       14.738371       31.417793        0.000000       39.643391
               6               0       60.861874             N/A       13.070371       27.698452        0.000000        0.274477        0.010000        2.322580            thin             yes        0.000003              30        0.120449       14.812288       31.379292        0.000000       39.404526
               7               0       60.861874             N/A       23.323969       28.527292        0.000000        1.217552        0.128078        2.211005        mushroom             yes        0.000003              25        0.390006       21.224173       26.723495        0.000000       30.936861
               9               0       60.861874             N/A       28.512407       22.566374        0.000000        0.688612        0.010000        1.990395        mushroom             yes        0.000003              21        0.204903       25.868118       21.097847        0.000000       24.201643
              10               0       60.861874             N/A        6.208183       38.988880        0.000000        0.859103        0.180901        1.783471        mushroom             yes        0.000003              39        0.119534        7.819609       40.034798        0.000000       51.074684
              11               0       60.861874             N/A        9.707310       34.569405        0.000000        0.572001        0.010000        1.669512        mushroom             yes        0.000003              34        0.498893       11.542001       35.629616        0.000000       45.296345
              12               0       60.861874             N/A       24.365831       18.383606        0.000000        0.723242        0.010000        1.508581        mushroom             yes        0.000003              20        0.552717       26.736248       19.066675        0.000000       21.910885
              13               0       60.861874             N/A       16.384478       34.082203        0.000000        0.424847        0.010000        1.486677        mushroom             yes        0.000003              30        0.115507       14.871069       31.348673        0.000000       39.414326
              14               0       60.861874             N/A       28.703245       21.180998        0.000000        0.475101        0.010000        1.446024        mushroom             yes        0.000003              21        0.959183       26.453667       20.004286        0.000000       22.890245
              15               0       60.861874             N/A       32.522835       17.690510        0.000000        1.493762             N/A        1.238005          stubby             yes        0.000003              16        0.833645       32.331188       15.591876        0.000000       15.286176
              16               0       60.861874             N/A       20.553761       29.362394        0.000000        0.292451        0.010000        1.109357            thin             yes        0.000003              27        0.794609       19.518190       27.854794        0.000000       33.593376
              17               0       60.861874             N/A       29.469261       14.499578        0.000000        0.293849        0.010000        1.008881            thin             yes        0.000003              17        0.798854       29.940905       16.215652        0.000000       17.313217
              18               0       60.861874             N/A       10.668444       39.243916        0.000000        0.895700        0.622182        0.959420        mushroom             yes        0.000003              37        0.266450        9.862620       38.130638        0.000000       48.400326
              19               0       60.861874             N/A        5.534152       40.479439        0.000000        1.171393             N/A        0.922605          stubby             yes        0.000003              41        0.734934        6.607012       41.112038        0.000000       52.563831
              20               0       60.861874             N/A       21.084347       24.457005        0.000000        0.557900        0.432305        0.895118        mushroom             yes        0.000003              25        0.635386       22.365509       25.900946        0.000000       30.374006
              21               0       60.861874             N/A       39.972275       12.586913        0.000000        0.937444             N/A        0.889398          stubby             yes        0.000003               9        0.622043       39.572113       11.508181        0.000000        6.773129
              22               0       60.861874             N/A       27.723665       21.897333        0.000000        0.202257        0.010000        0.760412            thin             yes        0.000003              21        0.329999       25.920214       21.000557        0.000000       23.984150
              23               0       60.861874             N/A       27.405373       15.646898        0.000000        0.490206        0.320192        0.728335        mushroom             yes        0.000003              18        0.131995       28.245335       17.077387        0.000000       19.303841
              24               0       60.861874             N/A       14.095830       34.868431        0.000000        0.524238             N/A        0.724314          stubby             yes        0.000003              32        0.225495       12.620905       33.862984        0.000000       42.824131
              25               0       60.861874             N/A       25.781948       25.165113        0.000000        0.392634             N/A        0.715964          stubby             yes        0.000003              23        0.291289       24.144777       24.134588        0.000000       27.606634
              26               0       60.861874             N/A       14.797081       28.952333        0.000000        0.308824        0.010000        0.673113            thin             yes        0.000003              30        0.600588       15.774173       30.878265        0.000000       38.452362
              27               0       60.861874             N/A       12.466978       30.911676        0.000000        1.450820             N/A        0.653658          stubby             yes        0.000003              31        0.396767       13.479791       32.730846        0.000000       40.849758
              28               0       60.861874             N/A       17.200485       32.327351        0.000000        1.168628             N/A        0.633163          stubby             yes        0.000003              30        0.889241       16.275517       30.617128        0.000000       37.879932
              29               0       60.861874             N/A       16.306076       28.367872        0.000000        0.454864             N/A        0.615024          stubby             yes        0.000003              29        0.720565       17.550608       29.484358        0.000000       36.315475
              30               0       60.861874             N/A        7.648492       43.600300        0.000000        0.183626             N/A        0.612234          stubby             yes        0.000003              43        0.700943        5.648313       43.410740        0.000000       54.979755
              31               0       60.861874             N/A        7.562500       38.452328        0.000000        0.865621        0.759925        0.560898        mushroom             yes        0.000003              38        0.000000        8.427783       39.330177        0.000000       49.882771
              32               0       60.861874             N/A       44.024990        7.301097        0.000000        0.767602             N/A        0.500604          stubby             yes        0.000003               2        0.274771       43.058338        6.971366        0.000000        0.646819
              33               0       60.861874             N/A       11.451777       37.897636        0.000000        0.231302        0.010000        0.492607            thin             yes        0.000003              36        0.599065       10.378338       37.282810        0.000000       47.008621
              34               0       60.861874             N/A        3.581814       44.677776        0.000000        0.519822             N/A        0.476488          stubby             yes        0.000003              44        0.653144        5.269659       45.196884        0.000000       56.982418
              35               0       60.861874             N/A        3.493616       45.860680        0.000000        0.822491             N/A        0.468776          stubby             yes        0.000003              44        0.203688        4.802279       46.347679        0.000000       58.111568
              36               0       60.861874             N/A       32.542187       13.509059        0.000000        1.035150             N/A        0.431755          stubby             yes        0.000003              15        0.825134       33.248867       14.916531        0.000000       13.541584
              37               0       60.861874             N/A       34.777828       12.550910        0.000000        0.797586             N/A        0.414493          stubby             yes        0.000003              13        0.556244       35.262482       13.684570        0.000000       11.324783
              39               0       60.861874             N/A       18.869595       30.234007        0.000000        0.594226        0.523111        0.392238        mushroom             yes        0.000003              28        0.049532       17.737774       29.303610        0.000000       35.729481
              40               0       60.861874             N/A       41.222832       11.228991        0.000000        0.710705             N/A        0.354966          stubby             yes        0.000003               7        0.359282       40.619164       10.696189        0.000000        5.343493
              41               0       60.861874             N/A       30.383484       14.875194        0.000000        0.560695             N/A        0.354822          stubby             yes        0.000003              16        0.176834       30.645550       16.004097        0.000000       16.695515
              42               0       60.861874             N/A       12.499240       36.419258        0.000000        0.429290             N/A        0.350560          stubby             yes        0.000003              34        0.744459       11.595588       35.563786        0.000000       44.968414
              43               0       60.861874             N/A       38.002457       13.282705        0.000000        0.812992             N/A        0.335791          stubby             yes        0.000003              11        0.437624       37.628807       12.489111        0.000000        8.979689
              44               0       60.861874             N/A        9.667760       36.672604        0.000000        0.505546             N/A        0.309178          stubby             yes        0.000003              36        0.797158       10.490088       37.079720        0.000000       46.795387
              45               0       60.861874             N/A        4.436947       42.371723        0.000000        1.144300             N/A        0.295402          stubby             yes        0.000003              42        0.083333        5.695323       42.925972        0.000000       54.399837
              46               0       60.861874             N/A       13.767555       29.598139        0.000000        0.279299             N/A        0.274863          stubby             yes        0.000003              30        0.000000       14.738371       31.417793        0.000000       39.643391
              47               0       60.861874             N/A       36.854336       13.971704        0.000000        0.537961             N/A        0.252703          stubby             yes        0.000003              12        0.528185       36.643394       13.055695        0.000000       10.041430
              49               0       60.861874             N/A        9.475445       39.895912        0.000000        0.368150        0.228799        0.222300        mushroom             yes        0.000003              38        0.484210        9.147057       38.878582        0.000000       49.296314
              50               0       60.861874             N/A       25.489260       18.490505        0.000000        0.325281             N/A        0.215620          stubby             yes        0.000003              20        0.673320       26.826769       18.741402        0.000000       21.712673
              51               0       60.861874             N/A        8.051616       40.959755        0.000000        0.350645             N/A        0.134980          stubby             yes        0.000003              39        0.000000        7.543259       40.354973        0.000000       51.236504
              52               0       60.861874             N/A       10.687694       34.851662        0.000000        0.330349             N/A        0.125733          stubby             yes        0.000003              34        0.798443       11.603498       35.554070        0.000000       44.896324
              53               0       60.861874             N/A       27.739586       20.131838        0.000000        0.430042             N/A        0.109203          stubby             yes        0.000003              20        0.078301       26.505608       19.895437        0.000000       22.690592
              54               0       60.861874             N/A       11.105960       37.516449        0.000000        0.359183             N/A        0.083874          stubby             yes        0.000003              36        0.754444       10.388844       37.263714        0.000000       46.841366
              55               0       60.861874             N/A       28.139679       18.740709        0.000000        0.100000             N/A        0.055377          stubby             yes        0.000003              19        0.332666       27.345041       17.935934        0.000000       20.605875
