# Supplementary material for: Activity-dependent extracellular proteolytic cascade cleaves the ECM component brevican to promote structural plasticity
Source: EMBO Rep. 2025 Nov 19;27(1):163–85. doi: 10.1038/s44319-025-00644-w (PMC12796228; doi:10.1038/s44319-025-00644-w)
Supplement: Supplementary file 16 — Source data Fig. 7 [file 44319_2025_644_MOESM16_ESM.zip › Figure 7/7D/Ctl/exp230515/MAX_ctl_23_5_13_exp-Series020.txt]

              ID  SECTION-NUMBER  SECTION-LENGTH    BRANCH-ORDER               X               Y               Z   HEAD-DIAMETER   NECK-DIAMETER         MAX-DTS            TYPE            AUTO   XYPLANE-ANGLE     SWC-NODE-ID SWC-NODE-OFFSET        ATTACH-X        ATTACH-Y        ATTACH-Z   SOMA-DISTANCE
               0               0       72.137299             N/A       49.988770        1.028511        0.000000        0.334329        0.010000        2.995790            thin             yes        0.000003               5        0.000000       46.835098        2.775809        0.000000        3.995838
               1               0       72.137299             N/A       30.283186       22.411406        0.000000        0.982468        0.010000        2.987673        mushroom             yes        0.000003              47        0.000000       26.093348       22.294575        0.000000       34.369522
               2               0       72.137299             N/A       20.067093       24.663456        0.000000        0.756774        0.010000        2.985366        mushroom             yes        0.000003              52        0.000000       21.914867       26.691700        0.000000       40.436211
               3               0       72.137299             N/A       49.697124        2.838301        0.000000        1.602707        0.010000        2.982796        mushroom             yes        0.000003               5        0.000000       46.835098        2.775809        0.000000        3.995838
               4               0       72.137299             N/A       24.170935       28.969627        0.000000        0.912480        0.010000        2.632054        mushroom             yes        0.000003              53        0.000000       21.512022       27.382650        0.000000       41.359406
               5               0       72.137299             N/A       21.337231       23.474598        0.000000        0.244872        0.010000        2.300125            thin             yes        0.000003              52        0.775188       22.909706       26.061148        0.000000       39.429905
               6               0       72.137299             N/A       29.287151       22.931715        0.000000        0.397017        0.010000        2.292565        mushroom             yes        0.000003              47        0.608973       26.360550       21.721870        0.000000       33.596542
               7               0       72.137299             N/A       33.191669       17.778358        0.000000        0.910186        0.010000        2.251913        mushroom             yes        0.000003              37        0.171416       32.474072       15.816125        0.000000       24.900291
               8               0       72.137299             N/A       29.447657       21.449999        0.000000        0.190757        0.010000        1.927532            thin             yes        0.000003              45        0.033076       27.006388       20.472973        0.000000       32.292686
               9               0       72.137299             N/A        6.872483       39.225277        0.000000        0.706363        0.010000        1.867579        mushroom             yes        0.000003              75        0.000000        7.063031       41.561234        0.000000       62.055176
              10               0       72.137299             N/A       10.336498       34.898876        0.000000        0.371636        0.010000        1.654651        mushroom             yes        0.000003              66        0.965121       12.153433       35.883415        0.000000       54.240883
              11               0       72.137299             N/A       13.389881       31.271748        0.000000        0.304908        0.010000        1.472375            thin             yes        0.000003              62        0.955479       14.845244       32.864769        0.000000       50.179455
              12               0       72.137299             N/A       11.458961       39.298962        0.000000        1.033194             N/A        1.084904          stubby             yes        0.000003              69        0.350343       10.621469       38.402187        0.000000       57.347691
              13               0       72.137299             N/A       24.507565       26.225012        0.000000        0.640253        0.010000        1.049807        mushroom             yes        0.000003              51        0.986859       23.450455       25.576996        0.000000       38.366112
              14               0       72.137299             N/A        8.333173       38.770363        0.000000        0.396253        0.010000        0.799322        mushroom             yes        0.000003              71        0.000000        9.197022       39.517845        0.000000       58.989445
              15               0       72.137299             N/A       26.649008       25.101322        0.000000        0.176437        0.010000        0.770353            thin             yes        0.000003              48        0.000000       25.237108       23.744198        0.000000       36.053135
              16               0       72.137299             N/A       26.965963       24.155369        0.000000        1.010779             N/A        0.742255          stubby             yes        0.000003              48        0.311961       25.503466       23.293251        0.000000       35.527912
              17               0       72.137299             N/A       47.929737        2.566608        0.000000        0.551521             N/A        0.718638          stubby             yes        0.000003               5        0.000000       46.835098        2.775809        0.000000        3.995838
              18               0       72.137299             N/A       17.896715       32.518238        0.000000        0.568457             N/A        0.718440          stubby             yes        0.000003              59        0.307871       17.073162       31.299509        0.000000       47.590801
              19               0       72.137299             N/A       40.611103       12.883478        0.000000        0.716475             N/A        0.696141          stubby             yes        0.000003              27        0.000000       39.989555       12.093494        0.000000       16.074169
              20               0       72.137299             N/A       34.217861       16.558315        0.000000        0.189097        0.010000        0.606746            thin             yes        0.000003              36        0.456237       33.381741       15.326893        0.000000       23.583073
              21               0       72.137299             N/A        6.263086       40.690540        0.000000        0.882138             N/A        0.569873          stubby             yes        0.000003              75        0.000000        7.063031       41.561234        0.000000       62.055176
              22               0       72.137299             N/A        7.864230       44.009075        0.000000        0.897753             N/A        0.565824          stubby             yes        0.000003              78        0.633906        6.400845       44.051826        0.000000       64.573082
              23               0       72.137299             N/A       43.599182        5.481119        0.000000        0.484157        0.401746        0.524230        mushroom             yes        0.000003              14        0.743453       44.404213        5.778231        0.000000        8.066591
              24               0       72.137299             N/A        4.423968       46.240673        0.000000        0.378263             N/A        0.524039          stubby             yes        0.000003              79        0.000000        5.508574       46.542767        0.000000       67.399803
              25               0       72.137299             N/A       46.541862        1.086078        0.000000        0.568922             N/A        0.512678          stubby             yes        0.000003               4        0.000000       46.076191        2.036571        0.000000        2.936398
              26               0       72.137299             N/A       47.553574        3.199990        0.000000        0.269244             N/A        0.500165          stubby             yes        0.000003               6        0.655844       46.793461        2.969845        0.000000        4.259835
              27               0       72.137299             N/A       24.343361       22.302425        0.000000        0.799148             N/A        0.484724          stubby             yes        0.000003              48        0.467363       25.635071       23.070444        0.000000       35.266277
              28               0       72.137299             N/A       28.205690       20.429340        0.000000        0.496123             N/A        0.470851          stubby             yes        0.000003              45        0.438091       27.194324       20.022310        0.000000       31.828697
              29               0       72.137299             N/A       37.333771       14.183092        0.000000        0.697901             N/A        0.449216          stubby             yes        0.000003              32        0.881765       37.102993       13.324505        0.000000       19.315975
              30               0       72.137299             N/A       33.276112       13.930778        0.000000        0.563405             N/A        0.376743          stubby             yes        0.000003              36        0.965957       33.959045       14.973424        0.000000       23.014208
              31               0       72.137299             N/A       26.664248       18.808527        0.000000        0.746657             N/A        0.346658          stubby             yes        0.000003              44        0.211715       27.606144       19.056927        0.000000       30.946882
              32               0       72.137299             N/A       44.501492        7.600395        0.000000        0.847069             N/A        0.343670          stubby             yes        0.000003              16        0.144508       43.714279        7.404983        0.000000        9.748215
              33               0       72.137299             N/A       10.423756       37.009281        0.000000        0.316243             N/A        0.314077          stubby             yes        0.000003              67        0.000000       11.192214       37.446247        0.000000       56.090321
              34               0       72.137299             N/A       14.351511       34.942982        0.000000        0.384335             N/A        0.312911          stubby             yes        0.000003              63        0.542690       13.509319       34.148365        0.000000       52.034355
              35               0       72.137299             N/A        5.373585       42.746017        0.000000        0.815293             N/A        0.305279          stubby             yes        0.000003              77        0.000000        6.434331       43.287811        0.000000       63.915123
              36               0       72.137299             N/A       38.645531       13.502069        0.000000        0.447911             N/A        0.304095          stubby             yes        0.000003              30        0.190397       38.124313       12.925718        0.000000       18.223469
              37               0       72.137299             N/A       35.481735       15.651706        0.000000        0.449414             N/A        0.290161          stubby             yes        0.000003              34        0.023651       34.958996       14.747665        0.000000       21.990267
              38               0       72.137299             N/A       43.368607        9.210189        0.000000        0.357291             N/A        0.266539          stubby             yes        0.000003              19        0.938247       43.167046        8.618125        0.000000       11.165488
              39               0       72.137299             N/A       46.428799        4.910595        0.000000        0.188853             N/A        0.263241          stubby             yes        0.000003              10        0.450867       45.908459        4.518566        0.000000        5.940181
              40               0       72.137299             N/A       35.547531       12.947740        0.000000        0.516496             N/A        0.249675          stubby             yes        0.000003              33        0.989717       36.283501       13.563506        0.000000       20.160929
              41               0       72.137299             N/A       41.684391       11.534286        0.000000        0.514068             N/A        0.232956          stubby             yes        0.000003              25        0.385107       41.188530       11.201178        0.000000       14.464336
              42               0       72.137299             N/A        8.115325       39.983379        0.000000        0.341611             N/A        0.229662          stubby             yes        0.000003              73        0.581088        8.657663       40.281830        0.000000       60.008423
              43               0       72.137299             N/A        6.645187       46.664841        0.000000        0.457566             N/A        0.227422          stubby             yes        0.000003              79        0.275551        5.783944       46.068321        0.000000       66.934830
              44               0       72.137299             N/A        7.498115       45.849003        0.000000        0.581412             N/A        0.222749          stubby             yes        0.000003              79        0.947428        6.264238       45.240803        0.000000       65.801079
              45               0       72.137299             N/A       15.742760       31.059162        0.000000        0.489910             N/A        0.151503          stubby             yes        0.000003              60        0.550660       16.224602       31.879496        0.000000       48.512543
              46               0       72.137299             N/A       18.533592       31.422733        0.000000        0.286373             N/A        0.133068          stubby             yes        0.000003              58        0.000000       17.658484       30.815781        0.000000       46.689903
              47               0       72.137299             N/A       11.724878       37.798721        0.000000        0.472225             N/A        0.063069          stubby             yes        0.000003              68        0.856831       11.091138       37.666859        0.000000       56.188892
              48               0       72.137299             N/A       24.763350       25.048361        0.000000        0.640103             N/A        0.022143          stubby             yes        0.000003              49        0.096075       24.317463       24.578156        0.000000       37.280159
