# Supplementary material for: Activity-dependent extracellular proteolytic cascade cleaves the ECM component brevican to promote structural plasticity
Source: EMBO Rep. 2025 Nov 19;27(1):163–85. doi: 10.1038/s44319-025-00644-w (PMC12796228; doi:10.1038/s44319-025-00644-w)
Supplement: Supplementary file 16 — Source data Fig. 7 [file 44319_2025_644_MOESM16_ESM.zip › Figure 7/7D/Ctl/exp230515/MAX_ctl_23_5_13_exp-Series030.txt]

              ID  SECTION-NUMBER  SECTION-LENGTH    BRANCH-ORDER               X               Y               Z   HEAD-DIAMETER   NECK-DIAMETER         MAX-DTS            TYPE            AUTO   XYPLANE-ANGLE     SWC-NODE-ID SWC-NODE-OFFSET        ATTACH-X        ATTACH-Y        ATTACH-Z   SOMA-DISTANCE
               0               0        5.034964             N/A        2.585714       24.999998        0.000000        0.259454        0.010000        2.486136            thin             yes        0.000003               9        0.000000        2.416129       22.076214        0.000000        4.220222
               1               1       45.155853             N/A       35.313076       26.737789        0.000000        0.905916        0.010000        2.458111        mushroom             yes        0.000003              28        0.000000       36.459030       24.174038        0.000000       14.486477
               2               0        5.034964             N/A        2.919782       24.237579        0.000000        0.468989        0.010000        2.135141        mushroom             yes        0.000003               9        0.000000        2.416129       22.076214        0.000000        4.220222
               3               1       45.155853             N/A        9.190820       22.043673        0.000000        0.625776        0.557261        1.555578        mushroom             yes        0.000003              74        0.191644        9.015556       23.454847        0.000000       43.835541
               4               1       45.155853             N/A       23.913425       23.620354        0.000000        0.446552        0.010000        1.477438        mushroom             yes        0.000003              48        0.000000       24.382631       25.487839        0.000000       27.248730
               5               0        5.034964             N/A        1.260000       23.680002        0.000000        0.010000             N/A        1.459077            thin             yes        0.000003               9        0.000000        2.416129       22.076214        0.000000        4.220222
               6               1       45.155853             N/A       27.423731       22.844503        0.000000        0.270218        0.010000        1.219885            thin             yes        0.000003              42        0.000000       27.993959       24.276077        0.000000       23.203793
               7               1       45.155853             N/A       19.127993       24.493853        0.000000        0.669513        0.600326        1.126668        mushroom             yes        0.000003              56        0.347886       19.396658       25.501669        0.000000       32.582016
               8               0        5.034964             N/A        1.365582       22.446165        0.000000        0.540419             N/A        1.063726          stubby             yes        0.000003              10        0.816929        2.416129       22.076214        0.000000        4.369379
               9               1       45.155853             N/A       20.711334       27.174501        0.000000        0.617537        0.010000        1.062110        mushroom             yes        0.000003              53        0.197815       21.199667       25.912338        0.000000       30.702108
              10               1       45.155853             N/A       30.206419       22.970722        0.000000        0.790542        0.717962        0.866814        mushroom             yes        0.000003              39        0.108783       29.643946       23.943771        0.000000       21.437496
              11               1       45.155853             N/A       48.340893       23.316448        0.000000        1.443340             N/A        0.500193          stubby             yes        0.000003              13        0.631022       48.638542       21.917469        0.000000        1.961126
              12               1       45.155853             N/A       36.632935       22.867067        0.000000        0.100000        0.010000        0.464534            thin             yes        0.000003              28        0.495319       36.799740       24.112888        0.000000       14.084428
              13               1       45.155853             N/A        9.598866       24.799568        0.000000        0.769391             N/A        0.382257          stubby             yes        0.000003              73        0.000000        9.670579       23.639341        0.000000       42.771320
              14               1       45.155853             N/A       47.821724       23.089249        0.000000        0.383055             N/A        0.365033          stubby             yes        0.000003              13        0.218356       48.119308       21.820894        0.000000        2.513084
              15               1       45.155853             N/A       33.183838       23.117678        0.000000        0.394648             N/A        0.320002          stubby             yes        0.000003              33        0.902446       33.391853       24.111284        0.000000       17.520893
              16               1       45.155853             N/A       47.046581       22.970779        0.000000        1.320508             N/A        0.286124          stubby             yes        0.000003              14        0.273344       47.155430       21.850349        0.000000        3.705615
              17               0        5.034964             N/A        3.600737       21.469456        0.000000        0.557563             N/A        0.268344          stubby             yes        0.000003               7        0.898486        3.726142       22.010378        0.000000        2.840768
              18               0        5.034964             N/A        5.939780       22.350246        0.000000        0.618566             N/A        0.263574          stubby             yes        0.000003               3        0.323080        5.775412       22.898268        0.000000        0.732086
              19               1       45.155853             N/A       40.712784       24.326328        0.000000        0.298453             N/A        0.179550          stubby             yes        0.000003              22        0.851076       40.888229       23.696173        0.000000       10.072820
              20               1       45.155853             N/A       49.044495       23.339211        0.000000        0.194911             N/A        0.131527          stubby             yes        0.000003              12        0.271133       49.590149       22.175333        0.000000        1.069686
