# Supplementary material for: Activity-dependent extracellular proteolytic cascade cleaves the ECM component brevican to promote structural plasticity
Source: EMBO Rep. 2025 Nov 19;27(1):163–85. doi: 10.1038/s44319-025-00644-w (PMC12796228; doi:10.1038/s44319-025-00644-w)
Supplement: Supplementary file 16 — Source data Fig. 7 [file 44319_2025_644_MOESM16_ESM.zip › Figure 7/7D/Ctl/exp230515/MAX_ctl_23_5_13_exp-Series035.txt]

              ID  SECTION-NUMBER  SECTION-LENGTH    BRANCH-ORDER               X               Y               Z   HEAD-DIAMETER   NECK-DIAMETER         MAX-DTS            TYPE            AUTO   XYPLANE-ANGLE     SWC-NODE-ID SWC-NODE-OFFSET        ATTACH-X        ATTACH-Y        ATTACH-Z   SOMA-DISTANCE
               0               0       46.623554             N/A       16.420647       31.079470        0.000000        0.389730        0.010000        2.516219        mushroom             yes        0.000003              41        0.716396       19.299438       30.876810        0.000000       22.461452
               1               0       46.623554             N/A       22.773657       23.322388        0.000000        0.815169        0.324047        1.462591        mushroom             yes        0.000003              54        0.779257       21.465439       23.074171        0.000000       31.160969
               2               0       46.623554             N/A       15.993108       36.617153        0.000000        0.374546        0.010000        1.300677        mushroom             yes        0.000003              28        0.168866       17.377913       37.291687        0.000000       14.868606
               3               0       46.623554             N/A       27.889807       10.918717        0.000000        0.478985        0.010000        1.142803        mushroom             yes        0.000003              75        0.182049       26.747583       10.241427        0.000000       45.110325
               4               0       46.623554             N/A       18.548918       26.042971        0.000000        0.422286        0.193122        1.105135        mushroom             yes        0.000003              45        0.147246       19.368965       26.888016        0.000000       27.093052
               5               0       46.623554             N/A       14.078188       45.796024        0.000000        0.650305        0.409176        1.065504        mushroom             yes        0.000003              11        0.000000       13.110802       45.731403        0.000000        5.385235
               6               0       46.623554             N/A       25.063236       10.851171        0.000000        0.272556             N/A        0.970350          stubby             yes        0.000003              73        0.232586       26.204206       11.248543        0.000000       43.999073
               7               0       46.623554             N/A       24.547272       12.031108        0.000000        0.614608        0.010000        0.926307        mushroom             yes        0.000003              72        0.698246       25.512735       12.720304        0.000000       42.425335
               8               0       46.623554             N/A       19.479666       24.947475        0.000000        0.655626        0.561586        0.917688        mushroom             yes        0.000003              48        0.202620       20.269276       25.388868        0.000000       28.588022
               9               0       46.623554             N/A       13.677511       40.482300        0.000000        0.283298        0.010000        0.896134            thin             yes        0.000003              22        0.915317       14.624547       40.888508        0.000000       10.761027
              10               0       46.623554             N/A       16.717258       40.476032        0.000000        0.149185        0.010000        0.891446            thin             yes        0.000003              25        0.928308       15.523978       39.930233        0.000000       12.228475
              11               0       46.623554             N/A       23.975481       19.372538        0.000000        0.426434        0.010000        0.879828        mushroom             yes        0.000003              60        0.854766       22.735704       19.232157        0.000000       35.254776
              12               0       46.623554             N/A       24.236538       17.485073        0.000000        0.664009             N/A        0.841691          stubby             yes        0.000003              64        0.738168       23.193338       17.140114        0.000000       37.317822
              13               0       46.623554             N/A       25.161905       15.465254        0.000000        0.504723             N/A        0.781215          stubby             yes        0.000003              68        0.000000       24.372429       14.779928        0.000000       40.015903
              14               0       46.623554             N/A       22.950556       15.032912        0.000000        0.534216        0.010000        0.777974        mushroom             yes        0.000003              67        0.970582       23.745018       15.518597        0.000000       38.976532
              15               0       46.623554             N/A       20.993483       25.817041        0.000000        0.744429             N/A        0.771392          stubby             yes        0.000003              48        0.688401       20.186918       25.593502        0.000000       28.346544
              16               0       46.623554             N/A       18.182739       29.788555        0.000000        0.785288             N/A        0.628423          stubby             yes        0.000003              42        0.482688       19.293814       30.096001        0.000000       23.729734
              17               0       46.623554             N/A       22.243607       17.754620        0.000000        0.100000             N/A        0.610337          stubby             yes        0.000003              63        0.000000       23.109390       17.400682        0.000000       37.052505
              18               0       46.623554             N/A       21.020454       21.612925        0.000000        0.502895        0.303201        0.446839        mushroom             yes        0.000003              56        0.828819       21.700739       21.903872        0.000000       32.256702
              19               0       46.623554             N/A       12.536937       42.594357        0.000000        0.658745             N/A        0.415217          stubby             yes        0.000003              17        0.000000       13.187861       42.980083        0.000000        8.273142
              20               0       46.623554             N/A       14.476932       39.994854        0.000000        0.483031             N/A        0.399914          stubby             yes        0.000003              23        0.537891       14.941693       40.500126        0.000000       11.335462
              21               0       46.623554             N/A       21.631691       19.413681        0.000000        0.229840             N/A        0.350933          stubby             yes        0.000003              59        0.696079       22.505178       19.766348        0.000000       34.556580
              22               0       46.623554             N/A       26.753382       12.519546        0.000000        0.342347             N/A        0.339010          stubby             yes        0.000003              73        0.897617       25.835417       12.205277        0.000000       43.050247
              23               0       46.623554             N/A       27.510118       10.064118        0.000000        0.482043             N/A        0.337580          stubby             yes        0.000003              76        0.536531       26.828655        9.890965        0.000000       45.532349
              24               0       46.623554             N/A       13.298283       41.738937        0.000000        0.010000             N/A        0.285950          stubby             yes        0.000003              19        0.415165       14.025467       41.805908        0.000000        9.547717
              25               0       46.623554             N/A       27.063181       10.859294        0.000000        0.010000             N/A        0.271713            thin             yes        0.000003              75        0.950132       26.531984       10.649167        0.000000       44.783680
              26               0       46.623554             N/A       18.047813       27.220690        0.000000        0.229863             N/A        0.243146          stubby             yes        0.000003              44        0.000000       19.100668       27.419725        0.000000       26.112473
              27               0       46.623554             N/A       25.825254       13.354040        0.000000        0.199230             N/A        0.216668          stubby             yes        0.000003              71        0.099948       25.377054       12.906127        0.000000       42.150295
              28               0       46.623554             N/A       23.317616       18.185598        0.000000        0.010000             N/A        0.172961            thin             yes        0.000003              62        0.923835       23.013041       17.774540        0.000000       36.357357
