# Supplementary material for: Activity-dependent extracellular proteolytic cascade cleaves the ECM component brevican to promote structural plasticity
Source: EMBO Rep. 2025 Nov 19;27(1):163–85. doi: 10.1038/s44319-025-00644-w (PMC12796228; doi:10.1038/s44319-025-00644-w)
Supplement: Supplementary file 16 — Source data Fig. 7 [file 44319_2025_644_MOESM16_ESM.zip › Figure 7/7D/Ctl/exp230515/MAX_ctl_23_5_13_exp-Series039.txt]

              ID  SECTION-NUMBER  SECTION-LENGTH    BRANCH-ORDER               X               Y               Z   HEAD-DIAMETER   NECK-DIAMETER         MAX-DTS            TYPE            AUTO   XYPLANE-ANGLE     SWC-NODE-ID SWC-NODE-OFFSET        ATTACH-X        ATTACH-Y        ATTACH-Z   SOMA-DISTANCE
               2               0       58.867481             N/A       17.335083       35.682362        0.000000        0.307847        0.010000        2.824418            thin             yes        0.000003              24        0.107241       20.517292       36.608822        0.000000       16.046074
               5               0       58.867481             N/A       38.553341       12.675067        0.000000        0.308981        0.010000        2.582952            thin             yes        0.000003              54        0.000000       35.633404       13.323573        0.000000       44.819981
               7               0       58.867481             N/A       37.266590       15.238943        0.000000        0.781256        0.010000        2.100103        mushroom             yes        0.000003              50        0.000000       34.616512       16.776197        0.000000       41.120651
               8               0       58.867481             N/A       36.238121        4.520891        0.000000        0.221380        0.010000        1.652225            thin             yes        0.000003              69        0.018413       38.305817        5.204791        0.000000       53.793732
               9               0       58.867481             N/A       28.731285       28.534357        0.000000        0.135671        0.010000        1.535382            thin             yes        0.000003              36        0.320137       26.814285       27.121346        0.000000       27.760723
              10               0       58.867481             N/A       20.231775       41.664463        0.000000        0.907095        0.605111        1.216726        mushroom             yes        0.000003              18        0.486371       18.994671       41.456066        0.000000       10.833094
              11               0       58.867481             N/A       32.745010       20.889351        0.000000        0.595266        0.010000        1.059725        mushroom             yes        0.000003              46        0.000000       31.410875       20.107412        0.000000       36.298523
              12               0       58.867481             N/A       32.545944       16.155903        0.000000        0.705191        0.357592        0.958453        mushroom             yes        0.000003              49        0.000000       33.360394       17.375616        0.000000       39.728840
              13               0       58.867481             N/A       21.249481       31.001040        0.000000        0.148176        0.010000        0.870325            thin             yes        0.000003              29        0.000000       22.606712       31.878136        0.000000       21.356203
              14               0       58.867481             N/A       29.351677       20.031044        0.000000        0.247329        0.010000        0.779343            thin             yes        0.000003              45        0.000000       30.576447       20.879343        0.000000       35.161797
              15               0       58.867481             N/A       35.239998       10.303780        0.000000        0.736878        0.010000        0.693517        mushroom             yes        0.000003              59        0.379670       36.231339       10.083634        0.000000       48.177708
              16               0       58.867481             N/A       16.923534       41.540367        0.000000        0.612931        0.549731        0.677776        mushroom             yes        0.000003              16        0.000000       17.805662       42.629353        0.000000        9.072674
              17               0       58.867481             N/A       24.373083       27.985376        0.000000        0.581775        0.489338        0.663287        mushroom             yes        0.000003              33        0.456901       25.022045       28.826111        0.000000       25.273071
              18               0       58.867481             N/A       17.448486       41.432560        0.000000        0.704678        0.601758        0.575425        mushroom             yes        0.000003              17        0.709541       18.132671       42.397484        0.000000        9.473546
              19               0       58.867481             N/A       36.054409       16.281744        0.000000        0.662187             N/A        0.532395          stubby             yes        0.000003              51        0.615310       34.618500       16.276035        0.000000       41.620819
              20               0       58.867481             N/A       37.449543        4.694407        0.000000        0.638602             N/A        0.452344          stubby             yes        0.000003              70        0.503255       38.342079        4.760890        0.000000       54.239491
              21               0       58.867481             N/A       35.848537       15.675291        0.000000        0.202451             N/A        0.443489          stubby             yes        0.000003              51        0.149504       34.620907       15.670410        0.000000       42.226448
              22               0       58.867481             N/A       28.178509       27.014959        0.000000        0.790358             N/A        0.434207          stubby             yes        0.000003              37        0.372015       27.460478       26.364454        0.000000       28.756983
              23               0       58.867481             N/A       37.909874        3.621422        0.000000        0.432673             N/A        0.398236          stubby             yes        0.000003              71        0.520975       38.560600        4.020846        0.000000       55.033268
              24               0       58.867481             N/A       23.413647       28.987888        0.000000        0.587823             N/A        0.391324          stubby             yes        0.000003              32        0.362254       24.319832       29.557671        0.000000       24.243500
              25               0       58.867481             N/A       24.931179       30.725691        0.000000        0.271274             N/A        0.351520          stubby             yes        0.000003              32        0.914699       23.966719       30.119267        0.000000       23.580114
              26               0       58.867481             N/A       20.960531       38.264767        0.000000        0.616797             N/A        0.351056          stubby             yes        0.000003              23        0.683911       20.121555       38.052803        0.000000       14.548611
              27               0       58.867481             N/A       26.330256       26.048586        0.000000        0.676739             N/A        0.344969          stubby             yes        0.000003              37        0.839084       27.108166       26.753338        0.000000       28.232241
              28               0       58.867481             N/A       20.367350       33.922596        0.000000        0.275690             N/A        0.319961          stubby             yes        0.000003              27        0.991356       21.031755       34.594933        0.000000       18.127089
              29               0       58.867481             N/A       36.504791       11.717461        0.000000        0.887951             N/A        0.282148          stubby             yes        0.000003              57        0.516077       35.888878       11.637405        0.000000       46.537815
              30               0       58.867481             N/A       17.639929       45.371540        0.000000        0.697815             N/A        0.228900          stubby             yes        0.000003              13        0.053030       17.008219       45.059719        0.000000        6.473926
              31               0       58.867481             N/A       23.649899       31.897556        0.000000        0.497844             N/A        0.221436          stubby             yes        0.000003              30        0.454761       22.984869       31.386269        0.000000       21.976635
              32               0       58.867481             N/A       26.753475       28.365393        0.000000        0.525552             N/A        0.213176          stubby             yes        0.000003              35        0.424828       26.237156       27.816700        0.000000       26.853855
              33               0       58.867481             N/A       15.791758       45.999062        0.000000        0.503464             N/A        0.206636          stubby             yes        0.000003              12        0.449883       16.507273       46.199760        0.000000        5.224770
              34               0       58.867481             N/A       22.783173       34.015396        0.000000        0.621279             N/A        0.197334          stubby             yes        0.000003              27        0.000000       21.920872       33.716301        0.000000       19.377098
              35               0       58.867481             N/A       21.651787       35.095673        0.000000        0.494114             N/A        0.191632          stubby             yes        0.000003              27        0.920731       21.095097       34.532337        0.000000       18.216141
              36               0       58.867481             N/A       21.347769       32.530685        0.000000        0.594042             N/A        0.145257          stubby             yes        0.000003              28        0.140855       22.168549       32.738613        0.000000       20.385670
              37               0       58.867481             N/A       39.100002        5.241521        0.000000        0.485142             N/A        0.117307          stubby             yes        0.000003              70        0.988955       38.310658        5.182724        0.000000       53.816490
              38               0       58.867481             N/A       24.587622       30.812477        0.000000        0.287021             N/A        0.100545          stubby             yes        0.000003              31        0.055530       23.878216       30.248741        0.000000       23.423065
              39               0       58.867481             N/A       40.356335        2.837442        0.000000        0.457444             N/A        0.091680          stubby             yes        0.000003              73        0.000000       39.706966        2.582390        0.000000       56.879501
              40               0       58.867481             N/A       38.799980        6.358098        0.000000        0.260827             N/A        0.065607          stubby             yes        0.000003              67        0.000000       38.325550        6.404410        0.000000       52.507416
