# Supplementary material for: Activity-dependent extracellular proteolytic cascade cleaves the ECM component brevican to promote structural plasticity
Source: EMBO Rep. 2025 Nov 19;27(1):163–85. doi: 10.1038/s44319-025-00644-w (PMC12796228; doi:10.1038/s44319-025-00644-w)
Supplement: Supplementary file 16 — Source data Fig. 7 [file 44319_2025_644_MOESM16_ESM.zip › Figure 7/7D/Ctl/exp230515/MAX_ctl_23_5_13_exp-Series050-1.txt]

              ID  SECTION-NUMBER  SECTION-LENGTH    BRANCH-ORDER               X               Y               Z   HEAD-DIAMETER   NECK-DIAMETER         MAX-DTS            TYPE            AUTO   XYPLANE-ANGLE     SWC-NODE-ID SWC-NODE-OFFSET        ATTACH-X        ATTACH-Y        ATTACH-Z   SOMA-DISTANCE
               0               0       44.926056             N/A       50.291924       22.924053        0.000000        0.374016        0.010000        2.090279        mushroom             yes        0.000003               5        0.000000       48.626228       21.049025        0.000000        2.553357
               1               0       44.926056             N/A       14.289765       23.449955        0.000000        0.848794        0.299618        1.880586        mushroom             yes        0.000003              60        0.571927       14.397412       25.278761        0.000000       38.640228
               2               0       44.926056             N/A       32.611652       21.798563        0.000000        0.816775        0.010000        1.665357        mushroom             yes        0.000003              28        0.165186       33.669857       23.311754        0.000000       18.741140
               3               0       44.926056             N/A       47.649139       19.535828        0.000000        1.110830        0.518094        1.646366        mushroom             yes        0.000003               7        0.396738       47.493961       21.059278        0.000000        3.548201
               4               0       44.926056             N/A       15.481914       27.580151        0.000000        0.273911        0.010000        1.584664            thin             yes        0.000003              57        0.581435       16.021399       25.740686        0.000000       36.784691
               5               0       44.926056             N/A       26.632101       22.587761        0.000000        0.552414        0.010000        1.409162        mushroom             yes        0.000003              37        0.392232       27.518349       24.052586        0.000000       24.892536
               6               0       44.926056             N/A       37.070316       24.376905        0.000000        1.008966        0.527557        1.138652        mushroom             yes        0.000003              22        0.000000       37.092819       23.274990        0.000000       14.695267
               7               0       44.926056             N/A       40.288551       23.599695        0.000000        0.561289        0.010000        1.051797        mushroom             yes        0.000003              15        0.051370       40.833786       21.737427        0.000000       10.464024
               8               0       44.926056             N/A       10.370398       24.061405        0.000000        0.653895        0.010000        0.936646        mushroom             yes        0.000003              65        0.328507       10.415143       25.557795        0.000000       42.645050
               9               0       44.926056             N/A       38.512566       24.287878        0.000000        0.226959        0.010000        0.904249            thin             yes        0.000003              21        0.947235       38.448132       22.992411        0.000000       13.289405
              10               0       44.926056             N/A       14.474517       26.485111        0.000000        0.530110        0.168938        0.853066        mushroom             yes        0.000003              60        0.755268       14.602063       25.279442        0.000000       38.445389
              11               0       44.926056             N/A       16.657337       24.591381        0.000000        0.529154        0.010000        0.822991        mushroom             yes        0.000003              56        0.675997       16.773363       25.774628        0.000000       36.072662
              12               0       44.926056             N/A       12.727532       26.586212        0.000000        0.153227             N/A        0.787324          stubby             yes        0.000003              62        0.565282       12.761233       25.477024        0.000000       40.178169
              13               0       44.926056             N/A       40.501347       20.107737        0.000000        0.930357             N/A        0.766348          stubby             yes        0.000003              15        0.000000       40.833786       21.737427        0.000000       10.524068
              14               0       44.926056             N/A       33.164494       24.630455        0.000000        0.212931        0.010000        0.729184            thin             yes        0.000003              29        0.971451       33.072498       23.525723        0.000000       18.907715
              15               0       44.926056             N/A       23.513834       26.109598        0.000000        0.655530             N/A        0.645540          stubby             yes        0.000003              43        0.405483       23.303764       25.203617        0.000000       29.384829
              16               0       44.926056             N/A       17.770567       24.824949        0.000000        0.676499             N/A        0.633244          stubby             yes        0.000003              55        0.620901       17.609983       25.902510        0.000000       35.293491
              17               0       44.926056             N/A       41.963715       20.641613        0.000000        0.839979             N/A        0.629136          stubby             yes        0.000003              15        0.627765       41.310223       21.893078        0.000000        9.790306
              18               0       44.926056             N/A       20.756441       24.177240        0.000000        0.264582             N/A        0.606946          stubby             yes        0.000003              48        0.000000       20.440228       25.302711        0.000000       32.268261
              19               0       44.926056             N/A       33.654102       22.304996        0.000000        0.680490             N/A        0.602440          stubby             yes        0.000003              27        0.000000       33.919193       23.222445        0.000000       17.990332
              20               0       44.926056             N/A       31.097904       22.830938        0.000000        0.871807             N/A        0.595342          stubby             yes        0.000003              32        0.177910       30.934179       23.842873        0.000000       21.023216
              21               0       44.926056             N/A       31.920736       24.826214        0.000000        0.689271             N/A        0.565906          stubby             yes        0.000003              31        0.000000       31.653795       23.906631        0.000000       20.374557
              22               0       44.926056             N/A       45.046993       20.602940        0.000000        0.339737             N/A        0.387619          stubby             yes        0.000003              11        0.529407       45.216282       21.415380        0.000000        6.145418
              23               0       44.926056             N/A       23.320770       24.285379        0.000000        0.717046             N/A        0.337030          stubby             yes        0.000003              42        0.000000       23.420660       25.145552        0.000000       28.805798
              24               0       44.926056             N/A       26.649017       25.579147        0.000000        0.469976             N/A        0.324284          stubby             yes        0.000003              38        0.273233       26.288780       24.677704        0.000000       26.184240
              25               0       44.926056             N/A       12.892939       26.168743        0.000000        0.921648             N/A        0.323513          stubby             yes        0.000003              62        0.709881       13.213138       25.507006        0.000000       40.040764
              26               0       44.926056             N/A       15.359262       24.769817        0.000000        0.422865             N/A        0.273243          stubby             yes        0.000003              59        0.633229       15.214673       25.442522        0.000000       37.762867
              27               0       44.926056             N/A       18.536291       26.464901        0.000000        0.525848             N/A        0.231366          stubby             yes        0.000003              54        0.429380       18.087273       25.791813        0.000000       34.673203
              28               0       44.926056             N/A       11.464732       26.394276        0.000000        0.494187             N/A        0.223465          stubby             yes        0.000003              64        0.010128       11.136655       25.547466        0.000000       41.893620
              29               0       44.926056             N/A       24.615082       24.436548        0.000000        0.306737             N/A        0.177206          stubby             yes        0.000003              40        0.506140       24.710779       24.937798        0.000000       27.670769
              30               0       44.926056             N/A       25.699139       25.715483        0.000000        0.544292             N/A        0.146294          stubby             yes        0.000003              39        0.837742       25.841866       24.905985        0.000000       26.659195
              31               0       44.926056             N/A       27.293951       23.390585        0.000000        0.408228             N/A        0.134607          stubby             yes        0.000003              37        0.665711       27.454914       24.080442        0.000000       24.609367
              32               0       44.926056             N/A       34.616348       23.835840        0.000000        0.446591             N/A        0.133030          stubby             yes        0.000003              26        0.000000       34.622990       23.268932        0.000000       17.285002
              33               0       44.926056             N/A       29.970104       24.740221        0.000000        0.325962             N/A        0.039466          stubby             yes        0.000003              33        0.000000       29.979813       24.120092        0.000000       22.016533
              34               0       44.926056             N/A       29.540657       23.489109        0.000000        0.425082             N/A        0.014921          stubby             yes        0.000003              34        0.138631       29.526054       24.044628        0.000000       22.643263
