# Supplementary material for: Activity-dependent extracellular proteolytic cascade cleaves the ECM component brevican to promote structural plasticity
Source: EMBO Rep. 2025 Nov 19;27(1):163–85. doi: 10.1038/s44319-025-00644-w (PMC12796228; doi:10.1038/s44319-025-00644-w)
Supplement: Supplementary file 16 — Source data Fig. 7 [file 44319_2025_644_MOESM16_ESM.zip › Figure 7/7D/Ctl/exp230515/MAX_ctl_23_5_13_exp-Series050-2.txt]

              ID  SECTION-NUMBER  SECTION-LENGTH    BRANCH-ORDER               X               Y               Z   HEAD-DIAMETER   NECK-DIAMETER         MAX-DTS            TYPE            AUTO   XYPLANE-ANGLE     SWC-NODE-ID SWC-NODE-OFFSET        ATTACH-X        ATTACH-Y        ATTACH-Z   SOMA-DISTANCE
               0               1       43.157032             N/A       27.277647        4.477598        0.000000        0.853140        0.010000        2.741072        mushroom             yes        0.000003              40        0.000000       26.962524        7.303569        0.000000       23.207247
               1               3       10.823777             N/A        2.427570       18.904825        0.000000        0.340136        0.010000        1.812905            thin             yes        0.000003             100        0.000000        1.136536       16.866911        0.000000       53.037758
               2               2        5.835704             N/A        8.070035       17.162233        0.000000        1.075682        0.100000        1.600347        mushroom             yes        0.000003              74        0.000000        7.682644       15.700105        0.000000       46.236919
               3               3       10.823777             N/A        0.917393       14.915476        0.000000        0.829438        0.010000        1.555594        mushroom             yes        0.000003              97        0.461715        1.136536       16.866911        0.000000       51.681534
               4               1       43.157032             N/A       14.292327       12.121480        0.000000        0.487160        0.010000        1.480817        mushroom             yes        0.000003              64        0.485868       13.905370       13.980248        0.000000       38.464016
               5               1       43.157032             N/A       15.589597       15.221087        0.000000        0.591510        0.010000        1.275127        mushroom             yes        0.000003              63        0.000000       14.473451       14.060354        0.000000       38.013943
               6               1       43.157032             N/A       32.002106        5.493818        0.000000        1.031040        0.863788        1.260854        mushroom             yes        0.000003              31        0.466609       32.675762        6.673015        0.000000       17.698009
               7               1       43.157032             N/A       47.508686        3.330516        0.000000        0.777748        0.010000        1.229709        mushroom             yes        0.000003              10        0.000000       45.481628        3.218020        0.000000        3.106948
               8               1       43.157032             N/A       15.936219       11.762320        0.000000        0.721019        0.526042        1.174510        mushroom             yes        0.000003              59        0.605199       16.558580       12.834197        0.000000       35.587460
               9               3       10.823777             N/A        2.039758       14.500352        0.000000        1.134375        0.659715        1.166715        mushroom             yes        0.000003              96        0.360015        2.647917       15.447769        0.000000       51.020256
              10               1       43.157032             N/A       42.307068        4.366541        0.000000        0.583198        0.487864        1.048939        mushroom             yes        0.000003              15        0.732848       43.037739        5.240600        0.000000        6.353878
              11               1       43.157032             N/A       11.139074       12.496777        0.000000        0.474864        0.010000        1.008641        mushroom             yes        0.000003              68        0.242638       10.964794       13.847266        0.000000       41.689125
              12               1       43.157032             N/A       45.087700        5.275538        0.000000        0.278300        0.010000        1.006784            thin             yes        0.000003              12        0.675901       44.339790        4.037018        0.000000        4.624252
              13               1       43.157032             N/A       13.740591       15.388225        0.000000        0.448844        0.010000        0.952644        mushroom             yes        0.000003              64        0.382833       13.858823       13.973685        0.000000       38.554214
              14               1       43.157032             N/A       46.537758        3.734654        0.000000        0.660748             N/A        0.828169          stubby             yes        0.000003              10        0.433581       45.636253        3.077899        0.000000        2.671268
              15               1       43.157032             N/A       11.642759       15.211319        0.000000        0.836464        0.627985        0.820347        mushroom             yes        0.000003              67        0.000000       11.864942       14.049430        0.000000       40.640663
              16               1       43.157032             N/A       17.270014       13.830852        0.000000        0.389738        0.281929        0.783972        mushroom             yes        0.000003              59        0.707156       16.802208       12.696448        0.000000       35.444496
              17               1       43.157032             N/A       25.492044        6.365450        0.000000        0.392158             N/A        0.759580          stubby             yes        0.000003              42        0.768718       25.962946        7.345058        0.000000       24.229826
              18               3       10.823777             N/A        1.058668       18.093399        0.000000        0.280931        0.100000        0.749634            thin             yes        0.000003             101        0.305845        0.681432       17.114552        0.000000       53.692371
              19               1       43.157032             N/A       43.242561        6.109826        0.000000        1.127584             N/A        0.655799          stubby             yes        0.000003              15        0.482136       42.932835        5.321013        0.000000        6.671982
              20               1       43.157032             N/A        9.676526       12.626128        0.000000        0.453269        0.130369        0.571992        mushroom             yes        0.000003              69        0.026207        9.567122       13.488392        0.000000       43.127357
              21               1       43.157032             N/A       28.961887        8.265689        0.000000        0.733414             N/A        0.465115          stubby             yes        0.000003              38        0.666887       28.869658        7.522103        0.000000       21.227398
              22               1       43.157032             N/A       14.868375       14.810556        0.000000        0.555019             N/A        0.390657          stubby             yes        0.000003              63        0.226442       14.571637       14.027036        0.000000       37.881035
              23               1       43.157032             N/A       45.315742        2.333178        0.000000        0.738710             N/A        0.363658          stubby             yes        0.000003              10        0.468976       45.794083        2.934875        0.000000        2.635701
              24               1       43.157032             N/A       22.034990        9.472369        0.000000        0.646797             N/A        0.363277          stubby             yes        0.000003              48        0.678930       22.677830        9.773411        0.000000       28.519684
              25               1       43.157032             N/A       25.540161        8.512229        0.000000        0.287578             N/A        0.309476          stubby             yes        0.000003              43        0.700432       25.207846        7.727154        0.000000       25.190351
              26               3       10.823777             N/A        1.824296       17.299000        0.000000        0.182507             N/A        0.290071          stubby             yes        0.000003             100        0.332526        1.192748       16.809139        0.000000       52.867821
              27               1       43.157032             N/A       35.887169        7.209410        0.000000        0.324823             N/A        0.271285          stubby             yes        0.000003              25        0.532381       36.015499        6.428222        0.000000       13.911074
              28               1       43.157032             N/A       33.907619        5.695018        0.000000        0.759935             N/A        0.256856          stubby             yes        0.000003              29        0.658791       34.195866        6.219994        0.000000       15.919122
              29               1       43.157032             N/A       40.244534        7.318053        0.000000        0.441729             N/A        0.240617          stubby             yes        0.000003              20        0.579850       40.148777        6.645247        0.000000        9.579351
              30               2        5.835704             N/A        8.787007       15.783471        0.000000        0.461072             N/A        0.143853          stubby             yes        0.000003              72        0.950761        8.575017       15.330000        0.000000       45.192051
              31               1       43.157032             N/A       29.127396        6.901260        0.000000        0.247335             N/A        0.121400          stubby             yes        0.000003              38        0.975135       29.026979        7.513844        0.000000       20.990576
              32               1       43.157032             N/A       16.412159       13.485152        0.000000        0.291365             N/A        0.104116          stubby             yes        0.000003              59        0.295937       16.196001       13.039202        0.000000       36.021103
