# Supplementary material for: Activity-dependent extracellular proteolytic cascade cleaves the ECM component brevican to promote structural plasticity
Source: EMBO Rep. 2025 Nov 19;27(1):163–85. doi: 10.1038/s44319-025-00644-w (PMC12796228; doi:10.1038/s44319-025-00644-w)
Supplement: Supplementary file 16 — Source data Fig. 7 [file 44319_2025_644_MOESM16_ESM.zip › Figure 7/7D/Ctl/exp230515/MAX_ctl_23_5_13_exp-Series053.txt]

              ID  SECTION-NUMBER  SECTION-LENGTH    BRANCH-ORDER               X               Y               Z   HEAD-DIAMETER   NECK-DIAMETER         MAX-DTS            TYPE            AUTO   XYPLANE-ANGLE     SWC-NODE-ID SWC-NODE-OFFSET        ATTACH-X        ATTACH-Y        ATTACH-Z   SOMA-DISTANCE
               2               0       41.281891             N/A       46.364288       12.073652        0.000000        0.499709        0.010000        2.972552        mushroom             yes        0.000003              39        0.000000       43.607372       10.416976        0.000000       29.756172
               4               0       41.281891             N/A       39.351490       16.702692        0.000000        0.777855        0.208824        1.802687        mushroom             yes        0.000003              29        0.000000       38.434517       15.320366        0.000000       22.327541
               5               0       41.281891             N/A       32.491203       16.573265        0.000000        0.823625        0.010000        1.773024        mushroom             yes        0.000003              19        0.802559       33.278709       18.422262        0.000000       16.026270
               6               0       41.281891             N/A       49.135330        1.689679        0.000000        0.577055        0.010000        1.326280        mushroom             yes        0.000003              59        0.000000       50.396774        2.472209        0.000000       40.820332
               8               0       41.281891             N/A       44.229408       11.746500        0.000000        0.317054        0.010000        1.045727            thin             yes        0.000003              39        0.000000       43.607372       10.416976        0.000000       29.756172
               9               0       41.281891             N/A       44.001083        8.149678        0.000000        0.714549        0.507793        0.962963        mushroom             yes        0.000003              42        0.072954       44.870884        9.037422        0.000000       31.660017
              11               0       41.281891             N/A       24.110611       24.002657        0.000000        0.574302             N/A        0.738638          stubby             yes        0.000003               5        0.492892       23.770159       22.735804        0.000000        5.172553
              12               0       41.281891             N/A       28.500000       19.074999        0.000000        0.166449        0.010000        0.729450            thin             yes        0.000003              12        0.408568       28.595402       20.259207        0.000000       10.869183
              13               0       41.281891             N/A       48.652874        6.648984        0.000000        0.986856             N/A        0.698424          stubby             yes        0.000003              49        0.583749       48.372971        5.902264        0.000000       36.606064
              14               0       41.281891             N/A       41.359531       10.790552        0.000000        0.787618             N/A        0.657479          stubby             yes        0.000003              37        0.000000       42.282005       11.258044        0.000000       28.130253
              15               0       41.281891             N/A       30.864681       20.394888        0.000000        0.412503             N/A        0.536887          stubby             yes        0.000003              14        0.112487       30.063848       19.568569        0.000000       12.574629
              16               0       41.281891             N/A       23.471573       21.580767        0.000000        0.785355             N/A        0.499564          stubby             yes        0.000003               5        0.484544       23.781179       22.732841        0.000000        5.183964
              17               0       41.281891             N/A       33.083076       19.320036        0.000000        0.557486             N/A        0.463909          stubby             yes        0.000003              18        0.376799       32.865005       18.561150        0.000000       15.589115
              18               0       41.281891             N/A       29.993837       18.475502        0.000000        0.641702             N/A        0.439341          stubby             yes        0.000003              15        0.956035       30.182735       19.489296        0.000000       12.722951
              19               0       41.281891             N/A       21.167414       25.400215        0.000000        0.737927             N/A        0.434934          stubby             yes        0.000003               3        0.752721       20.666800       24.132818        0.000000        1.749926
              20               0       41.281891             N/A       38.939541       13.707501        0.000000        0.587631             N/A        0.365665          stubby             yes        0.000003              33        0.407851       39.606762       14.175482        0.000000       23.978998
              21               0       41.281891             N/A       42.996048       12.651113        0.000000        0.920537             N/A        0.362293          stubby             yes        0.000003              36        0.000000       41.963024       12.331607        0.000000       27.010303
              22               0       41.281891             N/A       47.842812        5.298070        0.000000        0.551033             N/A        0.258758          stubby             yes        0.000003              48        0.128365       48.023113        6.023454        0.000000       36.235390
              23               0       41.281891             N/A       43.734295       11.101700        0.000000        0.475426             N/A        0.247791          stubby             yes        0.000003              39        0.088025       43.544502       10.434870        0.000000       29.690805
              25               0       41.281891             N/A       45.707027        8.919407        0.000000        0.428513             N/A        0.163457          stubby             yes        0.000003              43        0.560010       45.109161        8.612202        0.000000       32.149979
              26               0       41.281891             N/A       42.579514        9.927798        0.000000        0.360560             N/A        0.147884          stubby             yes        0.000003              38        0.000000       42.893143       10.620258        0.000000       29.013577
              38               0       41.281891             N/A       40.345596       15.038518        0.000000        0.847797             N/A        0.000000          stubby              no        0.000003              33        0.912269       39.444653       14.406607        0.000000       23.696690
