# Supplementary material for: Activity-dependent extracellular proteolytic cascade cleaves the ECM component brevican to promote structural plasticity
Source: EMBO Rep. 2025 Nov 19;27(1):163–85. doi: 10.1038/s44319-025-00644-w (PMC12796228; doi:10.1038/s44319-025-00644-w)
Supplement: Supplementary file 16 — Source data Fig. 7 [file 44319_2025_644_MOESM16_ESM.zip › Figure 7/7D/PFR/030316exp/MAX_PFR - Series018.txt]

              ID  SECTION-NUMBER  SECTION-LENGTH    BRANCH-ORDER               X               Y               Z   HEAD-DIAMETER   NECK-DIAMETER         MAX-DTS            TYPE            AUTO   XYPLANE-ANGLE     SWC-NODE-ID SWC-NODE-OFFSET        ATTACH-X        ATTACH-Y        ATTACH-Z   SOMA-DISTANCE
               2               1       87.260864             N/A       49.810207        8.092969        0.000000        0.435639        0.010000        2.933842        mushroom             yes        0.000003              56        0.000000       50.690281       11.457120        0.000000       35.494644
               3               1       87.260864             N/A       57.280090       14.210897        0.000000        0.709360        0.010000        2.731581        mushroom             yes        0.000003              43        0.000000       57.302986       11.076333        0.000000       28.434092
               4               7        9.895871             N/A       93.823189       11.171780        0.000000        1.167749        0.010000        2.686236        mushroom             yes        0.000003             135        0.440320       94.254623       14.012252        0.000000       11.090982
               5               1       87.260864             N/A       79.112198       17.117912        0.000000        0.325771        0.010000        2.460638            thin             yes        0.000003              11        0.000000       79.524544       14.129935        0.000000        4.763045
               6               1       87.260864             N/A        0.644110       13.096096        0.000000        0.542430        0.010000        2.439436        mushroom             yes        0.000003             117        0.307718        3.338555       13.960419        0.000000       86.442757
               7               1       87.260864             N/A       66.015739        8.873719        0.000000        0.822997        0.010000        2.357072        mushroom             yes        0.000003              30        0.561479       66.199036       11.293797        0.000000       19.467667
               8               1       87.260864             N/A       42.037628       13.066481        0.000000        1.316294        0.800915        2.324136        mushroom             yes        0.000003              65        0.249498       42.218163       10.898438        0.000000       44.744484
               9               1       87.260864             N/A       82.659164       11.522418        0.000000        0.872013        0.010000        2.135553        mushroom             yes        0.000003               4        0.000000       83.240570       13.234939        0.000000        0.772112
              10               1       87.260864             N/A       82.442215       16.601448        0.000000        0.466267        0.010000        2.106461        mushroom             yes        0.000003               9        0.000000       81.533958       14.160598        0.000000        2.729159
              11               1       87.260864             N/A       31.600000       13.926038        0.000000        0.178585        0.010000        2.089540            thin             yes        0.000003              83        0.000000       32.616360       11.467855        0.000000       54.909283
              12               1       87.260864             N/A       41.691750        8.364527        0.000000        0.487677        0.010000        2.087179        mushroom             yes        0.000003              65        0.364947       41.729546       10.948324        0.000000       44.611000
              13               1       87.260864             N/A       56.128811        8.905550        0.000000        0.695783        0.441694        2.070508        mushroom             yes        0.000003              47        0.540567       54.684788       10.345122        0.000000       30.714594
              14               1       87.260864             N/A       12.508811       13.370662        0.000000        1.443773        0.648668        2.070393        mushroom             yes        0.000003             106        0.000000       12.553627       11.334373        0.000000       75.853577
              15               1       87.260864             N/A       39.547981        7.733548        0.000000        0.272818        0.010000        1.982320            thin             yes        0.000003              67        0.000000       39.621716       10.528555        0.000000       47.005783
              16               7        9.895871             N/A       88.465508       16.265989        0.000000        0.700170        0.010000        1.758061        mushroom             yes        0.000003             130        0.087521       89.001991       14.314744        0.000000        5.738586
              17               1       87.260864             N/A       66.732796       13.359482        0.000000        0.826203        0.010000        1.738233        mushroom             yes        0.000003              29        0.887868       67.146255       11.396514        0.000000       18.426086
              18               3        0.521472             N/A       85.013947       11.527316        0.000000        0.348969        0.010000        1.724294            thin             yes        0.000003             119        0.000000       84.752945       13.429508        0.000000        0.814978
              19               6        1.272820             N/A       87.470795       10.933185        0.000000        0.564805        0.010000        1.688590        mushroom             yes        0.000003             126        0.000000       87.310936       12.685464        0.000000        4.067530
              20               1       87.260864             N/A       47.025188        8.989403        0.000000        0.691025        0.010000        1.684628        mushroom             yes        0.000003              61        0.000000       45.873970       10.762673        0.000000       40.675770
              21               1       87.260864             N/A       34.409142       10.076483        0.000000        0.506617        0.010000        1.569900        mushroom             yes        0.000003              81        0.000000       34.029247       11.691522        0.000000       53.478725
              22               1       87.260864             N/A       78.520050       12.036919        0.000000        0.529529        0.010000        1.531380        mushroom             yes        0.000003              12        0.000000       78.663208       13.919041        0.000000        5.649823
              23               1       87.260864             N/A       18.528807       13.313968        0.000000        0.783159        0.010000        1.458428        mushroom             yes        0.000003              99        0.000000       18.878906       11.424639        0.000000       69.364510
              24               2        1.020511             N/A       84.098442       12.148714        0.000000        1.172968        0.232615        1.445688        mushroom             yes        0.000003             119        0.239041       84.332397       13.222487        0.000000        0.670103
              25               1       87.260864             N/A       10.092160       12.648251        0.000000        0.700519        0.010000        1.386791        mushroom             yes        0.000003             109        0.425504        9.726243       10.894237        0.000000       78.139259
              26               1       87.260864             N/A       78.827690       15.582469        0.000000        0.594582        0.363794        1.386049        mushroom             yes        0.000003              12        0.626270       79.113205       14.029222        0.000000        5.094460
              27               1       87.260864             N/A       52.697464        9.234440        0.000000        0.400906        0.010000        1.348070        mushroom             yes        0.000003              51        0.307959       53.404144       10.545456        0.000000       32.663067
              28               1       87.260864             N/A       48.287449       13.500544        0.000000        0.521001        0.010000        1.340488        mushroom             yes        0.000003              58        0.403783       49.012936       11.704004        0.000000       37.313332
              29               7        9.895871             N/A       90.868912       16.163258        0.000000        1.055382        0.460377        1.303324        mushroom             yes        0.000003             133        0.624031       91.211075       14.515908        0.000000        8.129141
              30               1       87.260864             N/A       44.543922        9.286341        0.000000        1.301026        0.900924        1.300870        mushroom             yes        0.000003              63        0.699052       44.793560       10.716848        0.000000       42.019676
              31               1       87.260864             N/A       63.792263       12.561200        0.000000        0.630897        0.010000        1.211551        mushroom             yes        0.000003              34        0.000000       63.796650       11.224545        0.000000       21.876497
              32               1       87.260864             N/A       53.168343       11.971405        0.000000        0.973469        0.716901        1.183446        mushroom             yes        0.000003              53        0.539812       52.327835       11.232805        0.000000       33.474976
              33               1       87.260864             N/A       21.465862       13.134234        0.000000        0.177647        0.010000        1.099545            thin             yes        0.000003              98        0.631428       20.846561       11.191847        0.000000       67.457085
              34               7        9.895871             N/A       91.081879       12.782815        0.000000        0.604688        0.010000        1.080268        mushroom             yes        0.000003             132        0.000000       90.448990       14.413605        0.000000        7.750841
              35               1       87.260864             N/A        4.744983       14.337179        0.000000        0.654438        0.010000        0.997225        mushroom             yes        0.000003             118        0.125225        3.470150       14.659866        0.000000       87.376877
              36               1       87.260864             N/A       15.880672        9.906778        0.000000        0.186743        0.010000        0.967645            thin             yes        0.000003             104        0.967937       15.799173       11.225633        0.000000       72.192299
              37               1       87.260864             N/A       68.584679       12.914437        0.000000        0.665973        0.554230        0.965167        mushroom             yes        0.000003              26        0.000000       68.608139       11.802959        0.000000       16.946095
              38               7        9.895871             N/A       92.652298       12.747454        0.000000        0.596649        0.542202        0.952523        mushroom             yes        0.000003             134        0.121591       92.946709       14.240170        0.000000       10.181437
              39               1       87.260864             N/A       80.619194       15.511196        0.000000        0.200088        0.010000        0.930566            thin             yes        0.000003              10        0.340251       80.815231       14.038018        0.000000        3.403832
              40               1       87.260864             N/A       46.151562        9.232824        0.000000        0.182612        0.010000        0.926827            thin             yes        0.000003              61        0.000000       45.873970       10.762673        0.000000       40.675770
              41               1       87.260864             N/A       20.063169        9.617831        0.000000        0.219204        0.010000        0.906292            thin             yes        0.000003              98        0.524297       20.574644       11.290113        0.000000       67.581154
              42               7        9.895871             N/A       86.918198       14.892264        0.000000        0.545162        0.196992        0.868387        mushroom             yes        0.000003             129        0.770507       87.710907       14.004762        0.000000        4.268177
              43               1       87.260864             N/A       17.355312       12.479185        0.000000        0.211659        0.010000        0.860334            thin             yes        0.000003             101        0.128318       18.112171       11.175754        0.000000       70.924385
              44               1       87.260864             N/A        8.613919       12.376417        0.000000        0.582557        0.010000        0.822520        mushroom             yes        0.000003             112        0.994776        8.638916       11.133356        0.000000       79.917572
              45               1       87.260864             N/A       29.934753       11.616261        0.000000        1.187055             N/A        0.817134          stubby             yes        0.000003              89        0.745415       30.351814       10.714385        0.000000       57.129044
              46               1       87.260864             N/A       26.777967       11.427394        0.000000        0.519475        0.309839        0.815176        mushroom             yes        0.000003              93        0.559993       27.026808       10.030383        0.000000       60.969055
              47               1       87.260864             N/A       67.218048       10.339741        0.000000        0.580649             N/A        0.791749          stubby             yes        0.000003              29        0.584487       67.139931       11.395057        0.000000       18.630919
              48               1       87.260864             N/A       33.443684       12.725606        0.000000        0.326109        0.010000        0.750174            thin             yes        0.000003              82        0.293120       33.552258       11.609928        0.000000       53.881550
              49               1       87.260864             N/A       24.596235       11.201907        0.000000        0.488655        0.010000        0.739858        mushroom             yes        0.000003              95        0.446361       24.405712        9.815197        0.000000       63.463043
              50               1       87.260864             N/A        5.786168       10.003139        0.000000        0.688379             N/A        0.708767          stubby             yes        0.000003             113        0.165229        5.990112       11.493382        0.000000       82.368080
              51               1       87.260864             N/A       36.691025       10.819151        0.000000        0.587144             N/A        0.688044          stubby             yes        0.000003              71        0.361701       37.190559       11.707520        0.000000       49.638866
              52               1       87.260864             N/A       50.721176       10.490783        0.000000        0.536483        0.337397        0.687188        mushroom             yes        0.000003              56        0.334389       50.918076       11.403725        0.000000       35.244026
              53               1       87.260864             N/A       79.504227       12.803098        0.000000        0.166206        0.010000        0.685583            thin             yes        0.000003              11        0.163392       79.754822       14.097449        0.000000        4.597812
              54               1       87.260864             N/A       47.307102       10.283566        0.000000        0.597578        0.536308        0.641923        mushroom             yes        0.000003              60        0.483022       46.967503       11.343477        0.000000       39.416584
              55               1       87.260864             N/A       80.804993       12.881317        0.000000        0.500761        0.393804        0.641372        mushroom             yes        0.000003              10        0.086983       80.775291       14.031207        0.000000        3.662828
              56               1       87.260864             N/A       62.790485       10.319658        0.000000        1.023701             N/A        0.609036          stubby             yes        0.000003              36        0.279107       62.731083       11.124071        0.000000       22.993420
              57               1       87.260864             N/A       54.313889        9.548669        0.000000        0.516521             N/A        0.607175          stubby             yes        0.000003              48        0.330754       54.684788       10.345122        0.000000       31.505592
              58               1       87.260864             N/A        6.508357        9.738872        0.000000        0.581238             N/A        0.597497          stubby             yes        0.000003             113        0.746184        6.911067       11.286808        0.000000       81.605560
              59               1       87.260864             N/A       32.881969       10.633958        0.000000        0.698584             N/A        0.560269          stubby             yes        0.000003              83        0.161576       32.712719       11.482299        0.000000       54.770214
              60               1       87.260864             N/A       58.456692        9.901494        0.000000        0.427773        0.360319        0.559314        mushroom             yes        0.000003              42        0.075272       58.402588       10.882730        0.000000       27.262409
              61               1       87.260864             N/A       24.405060        8.627605        0.000000        0.729392             N/A        0.545193          stubby             yes        0.000003              95        0.471577       24.470366        9.809577        0.000000       63.430595
              62               1       87.260864             N/A       50.042912       13.027336        0.000000        0.958677             N/A        0.541300          stubby             yes        0.000003              57        0.000000       49.599350       11.944268        0.000000       36.689400
              63               1       87.260864             N/A       41.070065       11.924235        0.000000        0.333963        0.100000        0.520998            thin             yes        0.000003              66        0.883732       41.533440       10.968346        0.000000       45.105156
              64               1       87.260864             N/A       75.018082       11.403249        0.000000        0.377258        0.195549        0.468229        mushroom             yes        0.000003              20        0.631474       74.795242       12.317427        0.000000       10.536622
              65               1       87.260864             N/A       73.206543       10.371496        0.000000        0.475968             N/A        0.467903          stubby             yes        0.000003              22        0.487379       72.861702       11.492514        0.000000       12.607905
              66               1       87.260864             N/A       25.687109       10.886554        0.000000        0.185850        0.010000        0.457491            thin             yes        0.000003              94        0.615627       25.636614        9.827325        0.000000       62.057789
              67               1       87.260864             N/A       36.140514       13.021263        0.000000        0.829175             N/A        0.418964          stubby             yes        0.000003              77        0.000000       35.741562       12.520135        0.000000       51.446369
              68               1       87.260864             N/A       81.468224       13.219493        0.000000        0.596367             N/A        0.413411          stubby             yes        0.000003              10        0.781910       81.358330       14.130645        0.000000        2.952182
              69               1       87.260864             N/A       57.781273       11.949849        0.000000        0.418410             N/A        0.399616          stubby             yes        0.000003              43        0.286227       57.661472       11.013216        0.000000       28.114515
              70               1       87.260864             N/A       14.574021       12.293530        0.000000        0.409771             N/A        0.389361          stubby             yes        0.000003             105        0.737722       14.672297       11.351580        0.000000       73.674416
              71               1       87.260864             N/A       60.297165        9.704340        0.000000        0.391147             N/A        0.346746          stubby             yes        0.000003              39        0.022590       60.006462       10.909503        0.000000       25.553900
              72               1       87.260864             N/A       59.614880        9.978177        0.000000        0.343431        0.204374        0.323843            thin             yes        0.000003              39        0.000000       60.140442       10.908788        0.000000       25.578859
              73               1       87.260864             N/A       19.826773       12.449665        0.000000        0.576418             N/A        0.315872          stubby             yes        0.000003              99        0.802669       19.922838       11.462348        0.000000       68.420418
              74               1       87.260864             N/A        7.285479       12.630300        0.000000        0.657152             N/A        0.312388          stubby             yes        0.000003             112        0.009536        6.810504       11.309365        0.000000       81.259430
              75               1       87.260864             N/A       15.796953       12.005735        0.000000        0.010000             N/A        0.306773          stubby             yes        0.000003             104        0.563371       15.462325       11.291047        0.000000       72.674614
              76               1       87.260864             N/A       30.121058        9.604881        0.000000        0.695066             N/A        0.266108          stubby             yes        0.000003              90        0.813000       29.821604       10.349153        0.000000       58.015179
              77               1       87.260864             N/A       37.500965       12.383128        0.000000        0.413405             N/A        0.258627          stubby             yes        0.000003              71        0.040188       37.122108       11.754977        0.000000       49.864395
              78               1       87.260864             N/A       55.189610       11.354108        0.000000        0.247261             N/A        0.256037          stubby             yes        0.000003              47        0.963488       55.484703       10.808079        0.000000       30.300957
              79               1       87.260864             N/A       40.576790        9.803357        0.000000        0.374676             N/A        0.254667          stubby             yes        0.000003              67        0.615757       40.271145       10.629446        0.000000       46.173355
              80               3        0.521472             N/A       83.918884       15.091653        0.000000        1.105802        0.412773        0.254020        mushroom             yes        0.000003             121        0.000000       84.626839       13.935502        0.000000        1.750890
              81               1       87.260864             N/A       34.530418       11.408258        0.000000        0.646313             N/A        0.252878          stubby             yes        0.000003              81        0.276523       34.089558       11.745683        0.000000       53.295116
              82               1       87.260864             N/A       14.121581       10.382513        0.000000        0.454774             N/A        0.249939          stubby             yes        0.000003             105        0.230941       13.825640       11.269794        0.000000       74.308510
              83               1       87.260864             N/A       35.632023       11.972606        0.000000        0.534660             N/A        0.227893          stubby             yes        0.000003              78        0.712975       36.029110       12.218169        0.000000       51.555714
              84               1       87.260864             N/A       70.968903       10.253617        0.000000        0.512389             N/A        0.215905          stubby             yes        0.000003              23        0.000000       70.980171       11.236416        0.000000       14.490882
              85               1       87.260864             N/A        5.822987       12.615422        0.000000        0.311824             N/A        0.175746          stubby             yes        0.000003             114        0.841494        5.865821       11.518039        0.000000       82.813057
              86               7        9.895871             N/A       88.058403       14.919867        0.000000        0.482992             N/A        0.171185          stubby             yes        0.000003             130        0.721816       88.028053       14.135201        0.000000        5.084219
              87               7        9.895871             N/A       92.185806       15.564669        0.000000        0.357484             N/A        0.097846          stubby             yes        0.000003             134        0.992613       91.880424       14.633385        0.000000        8.769019
              88               1       87.260864             N/A       11.449791       11.946568        0.000000        0.226881        0.100000        0.080896            thin             yes        0.000003             107        0.157757       11.426318       11.139224        0.000000       76.767044
              89               1       87.260864             N/A       13.373050       10.479419        0.000000        0.308265             N/A        0.054231          stubby             yes        0.000003             106        0.741061       13.540859       11.274576        0.000000       74.922722
