# Supplementary material for: Activity-dependent extracellular proteolytic cascade cleaves the ECM component brevican to promote structural plasticity
Source: EMBO Rep. 2025 Nov 19;27(1):163–85. doi: 10.1038/s44319-025-00644-w (PMC12796228; doi:10.1038/s44319-025-00644-w)
Supplement: Supplementary file 16 — Source data Fig. 7 [file 44319_2025_644_MOESM16_ESM.zip › Figure 7/7D/PFR/030316exp/MAX_PFR- Series007.txt]

              ID  SECTION-NUMBER  SECTION-LENGTH    BRANCH-ORDER               X               Y               Z   HEAD-DIAMETER   NECK-DIAMETER         MAX-DTS            TYPE            AUTO   XYPLANE-ANGLE     SWC-NODE-ID SWC-NODE-OFFSET        ATTACH-X        ATTACH-Y        ATTACH-Z   SOMA-DISTANCE
               0               0       30.295151             N/A        8.496139       21.230738        0.000000        0.968255        0.010000        2.997950        mushroom             yes        0.000003               9        0.040145        8.948301       24.795267        0.000000        8.508160
               1               6       28.831903             N/A       82.020073       42.994324        0.000000        1.646837        0.010000        2.987142        mushroom             yes        0.000003             133        0.994987       84.833229       41.007450        0.000000       20.093046
               2               5       14.076489             N/A       52.423229       20.347223        0.000000        0.960227        0.010000        2.979731        mushroom             yes        0.000003             101        0.000000       54.933792       17.547575        0.000000       11.999820
               3               5       14.076489             N/A       67.285553       23.372971        0.000000        0.768450        0.010000        2.915107        mushroom             yes        0.000003              65        0.000000       63.682545       25.339775        0.000000        0.000000
               4               5       14.076489             N/A       60.951469       19.013512        0.000000        1.129920        0.254638        2.865070        mushroom             yes        0.000003              91        0.000000       60.176517       21.201427        0.000000        5.222734
               5               2       25.804789             N/A       44.688343       17.136780        0.000000        0.571346        0.010000        2.662778        mushroom             yes        0.000003              56        0.036244       45.820850       14.235833        0.000000       48.915989
               6               5       14.076489             N/A       55.151413       21.275845        0.000000        0.520037        0.010000        2.619845        mushroom             yes        0.000003             100        0.501936       56.309669       18.284954        0.000000       10.376465
               7               2       25.804789             N/A       47.432724       12.458864        0.000000        0.600952        0.186577        2.584926        mushroom             yes        0.000003              57        0.000000       46.791645       14.382742        0.000000       50.123287
               8               2       25.804789             N/A       28.456385       12.536041        0.000000        0.191187        0.010000        2.400820            thin             yes        0.000003              39        0.000000       30.830376       14.717225        0.000000       32.958317
               9               2       25.804789             N/A       48.568832       18.431118        0.000000        0.842597        0.010000        2.321849        mushroom             yes        0.000003              61        0.000000       49.886192       16.111403        0.000000       53.484474
              10               6       28.831903             N/A       66.634819       31.617643        0.000000        0.468853        0.010000        2.305037        mushroom             yes        0.000003             107        0.000000       68.775528       30.749447        0.000000        1.127629
              11               6       28.831903             N/A       93.272079       42.826729        0.000000        1.430284        0.010000        2.280578        mushroom             yes        0.000003             143        0.742901       91.621284       43.701191        0.000000       27.898106
              12               3        7.728127             N/A       71.497017       29.231943        0.000000        0.287038        0.010000        2.171791            thin             yes        0.000003              78        0.000000       70.050308       27.236790        0.000000        7.353571
              13               0       30.295151             N/A       19.328449       17.923883        0.000000        0.836662        0.010000        2.105114        mushroom             yes        0.000003              21        0.211595       19.625465       20.164482        0.000000       19.953606
              14               6       28.831903             N/A       84.830330       37.936729        0.000000        0.913795        0.010000        2.088993        mushroom             yes        0.000003             130        0.000000       83.777687       39.492451        0.000000       18.438173
              15               2       25.804789             N/A       43.296661       15.683168        0.000000        0.466521        0.010000        2.071763        mushroom             yes        0.000003              55        0.000000       44.952648       13.812933        0.000000       48.089951
              16               6       28.831903             N/A       78.043396       33.905750        0.000000        0.432884        0.010000        2.021903        mushroom             yes        0.000003             121        0.403453       77.150650       36.282623        0.000000       10.667327
              17               2       25.804789             N/A       35.099873       15.932096        0.000000        0.580896        0.010000        2.016489        mushroom             yes        0.000003              41        0.000000       33.277519       13.712893        0.000000       35.605949
              18               2       25.804789             N/A       34.140469       16.304474        0.000000        0.760607        0.010000        1.987828        mushroom             yes        0.000003              41        0.048965       33.104481       13.774754        0.000000       35.546120
              19               2       25.804789             N/A       49.359211       13.597055        0.000000        0.688625        0.100000        1.863366        mushroom             yes        0.000003              59        0.679106       48.054531       14.863564        0.000000       51.311028
              20               5       14.076489             N/A       62.945599       21.243263        0.000000        0.379856        0.010000        1.861490        mushroom             yes        0.000003              90        0.000000       60.814022       22.173992        0.000000        4.368781
              23               0       30.295151             N/A       22.433908       16.257715        0.000000        0.284998        0.010000        1.737336            thin             yes        0.000003              25        0.320204       23.587124       18.991768        0.000000       24.064331
              24               6       28.831903             N/A       92.035477       41.888096        0.000000        0.585982        0.010000        1.674724        mushroom             yes        0.000003             141        0.000000       91.526756       43.494144        0.000000       27.175451
              25               5       14.076489             N/A       60.282673       23.790178        0.000000        1.040346        0.010000        1.598734        mushroom             yes        0.000003              88        0.680064       61.794853       23.523453        0.000000        2.860694
              26               0       30.295151             N/A        9.559120       22.641346        0.000000        0.748003        0.010000        1.575882        mushroom             yes        0.000003               9        0.000000        9.450425       24.665489        0.000000        8.572594
              27               0       30.295151             N/A       23.791262       16.063442        0.000000        0.291346        0.010000        1.547849            thin             yes        0.000003              26        0.524859       24.563660       18.658096        0.000000       25.371691
              28               2       25.804789             N/A       36.986942       11.224722        0.000000        0.840767        0.676214        1.531777        mushroom             yes        0.000003              45        0.000000       37.166698       12.759562        0.000000       39.641205
              29               5       14.076489             N/A       53.928226       19.896509        0.000000        0.254434        0.010000        1.458018            thin             yes        0.000003             101        0.272335       55.099712       17.644411        0.000000       11.684279
              30               0       30.295151             N/A       15.974421       23.836220        0.000000        1.026344        0.010000        1.428882        mushroom             yes        0.000003              16        0.375216       14.702265       22.422413        0.000000       14.755079
              31               6       28.831903             N/A       73.108711       36.444630        0.000000        0.673238        0.010000        1.383006        mushroom             yes        0.000003             115        0.000000       73.588516       34.798634        0.000000        6.767962
              32               2       25.804789             N/A       36.637318       14.633321        0.000000        0.780704        0.402554        1.347792        mushroom             yes        0.000003              44        0.000306       36.145996       13.175809        0.000000       38.578995
              33               7        4.101061             N/A       92.954407       47.660797        0.000000        0.536632        0.238029        1.287886        mushroom             yes        0.000003             150        0.000000       93.790070       46.839874        0.000000        1.221632
              34               6       28.831903             N/A       71.586227       31.256216        0.000000        0.694862        0.350979        1.285142        mushroom             yes        0.000003             109        0.107145       70.702400       32.307873        0.000000        3.062188
              35               3        7.728127             N/A       65.104202       23.699503        0.000000        0.771931        0.285810        1.283228        mushroom             yes        0.000003              86        0.828717       63.826790       25.408709        0.000000        0.291116
              36               6       28.831903             N/A       80.304733       39.529427        0.000000        0.137869        0.010000        1.277626            thin             yes        0.000003             126        0.000000       80.701492       37.632511        0.000000       16.099213
              37               0       30.295151             N/A       22.251331       17.616138        0.000000        0.990106        0.823555        1.265248        mushroom             yes        0.000003              25        0.806521       23.199177       19.128941        0.000000       23.439356
              38               5       14.076489             N/A       58.778648       17.853987        0.000000        0.784556        0.445050        1.232968        mushroom             yes        0.000003              98        0.853943       58.112785       19.252220        0.000000        8.502707
              39               0       30.295151             N/A        4.288148       26.805996        0.000000        0.231110        0.010000        1.175707            thin             yes        0.000003               4        0.462260        3.991150       25.068804        0.000000        2.959082
              40               2       25.804789             N/A       46.603218       16.026644        0.000000        0.316115        0.010000        1.149801            thin             yes        0.000003              57        0.175209       46.894226       14.396942        0.000000       49.917198
              41               5       14.076489             N/A       57.287647       20.322678        0.000000        0.775128        0.648085        1.114707        mushroom             yes        0.000003              97        0.082518       58.246906       19.368345        0.000000        8.308951
              42               0       30.295151             N/A       11.446343       25.458406        0.000000        0.440321        0.010000        1.079909        mushroom             yes        0.000003              12        0.000000       11.121452       24.056452        0.000000       10.437913
              43               6       28.831903             N/A       76.611404       37.984493        0.000000        0.252190        0.010000        1.022050            thin             yes        0.000003             121        0.250649       77.283005       36.335308        0.000000       10.845247
              44               6       28.831903             N/A       78.204514       38.716698        0.000000        0.566375        0.010000        0.993847        mushroom             yes        0.000003             123        0.923985       79.021004       37.066219        0.000000       12.701367
              45               0       30.295151             N/A       24.480967       20.700205        0.000000        1.147192             N/A        0.935912          stubby             yes        0.000003              26        0.966180       23.778187       18.924212        0.000000       24.539598
              46               6       28.831903             N/A       74.726059       36.638168        0.000000        0.306427        0.010000        0.934251            thin             yes        0.000003             119        0.000000       75.321983       35.570461        0.000000        9.121672
              47               0       30.295151             N/A        7.961813       26.591537        0.000000        0.562939        0.462043        0.915384        mushroom             yes        0.000003               8        0.000000        7.896440       25.067127        0.000000        6.967545
              48               2       25.804789             N/A       39.414951       14.026470        0.000000        0.757880             N/A        0.864657          stubby             yes        0.000003              49        0.964350       39.222111       12.987630        0.000000       41.622494
              49               0       30.295151             N/A       26.990145       16.109781        0.000000        0.290041        0.100000        0.847552            thin             yes        0.000003              28        0.652445       27.372635       17.568628        0.000000       28.453995
              50               5       14.076489             N/A       53.472458       16.999214        0.000000        0.614482             N/A        0.842980          stubby             yes        0.000003             102        0.418680       54.806950       16.823584        0.000000       12.792136
              51               0       30.295151             N/A       22.053152       21.491175        0.000000        1.557259             N/A        0.778368          stubby             yes        0.000003              23        0.000000       21.370319       20.209736        0.000000       21.616306
              52               7        4.101061             N/A       92.455948       45.388153        0.000000        1.247857        0.191456        0.764593        mushroom             yes        0.000003             147        0.000000       93.082687       45.861889        0.000000        0.000000
              53               0       30.295151             N/A        5.699417       23.798378        0.000000        0.569673             N/A        0.755849          stubby             yes        0.000003               6        0.135028        5.900622       24.785505        0.000000        4.886876
              54               2       25.804789             N/A       30.656870       13.338840        0.000000        1.369048             N/A        0.749827          stubby             yes        0.000003              40        0.708575       31.227835       14.535443        0.000000       33.373833
              55               1        5.908686             N/A       28.014189       18.868074        0.000000        0.585527        0.010000        0.726264        mushroom             yes        0.000003              30        0.205655       28.979832       18.743946        0.000000       32.422153
              57               5       14.076489             N/A       62.216679       26.110729        0.000000        0.850722             N/A        0.701558          stubby             yes        0.000003              86        0.770285       63.592541       25.237600        0.000000        0.390429
              58               0       30.295151             N/A        6.927286       26.221186        0.000000        0.996865             N/A        0.693463          stubby             yes        0.000003               8        0.665359        6.770822       24.970970        0.000000        6.100137
              59               0       30.295151             N/A        8.691777       23.567295        0.000000        0.647467        0.010000        0.672792        mushroom             yes        0.000003               9        0.286413        8.627006       24.878307        0.000000        8.112888
              60               6       28.831903             N/A       90.257164       42.050014        0.000000        0.635088             N/A        0.634670          stubby             yes        0.000003             140        0.061899       90.221275       43.139420        0.000000       26.359983
              62               0       30.295151             N/A       21.387676       21.975079        0.000000        0.849360        0.010000        0.591448        mushroom             yes        0.000003              23        0.000000       21.312321       20.250757        0.000000       21.616306
              63               2       25.804789             N/A       33.201218       15.192565        0.000000        0.879633             N/A        0.589699          stubby             yes        0.000003              41        0.466479       32.743824       13.903688        0.000000       35.035992
              64               6       28.831903             N/A       68.810226       32.156811        0.000000        0.875136             N/A        0.582031          stubby             yes        0.000003             108        0.772693       69.392853       31.321196        0.000000        1.353429
              65               5       14.076489             N/A       56.070518       19.405523        0.000000        0.267557        0.010000        0.551701            thin             yes        0.000003             100        0.656592       56.501137       18.363209        0.000000       10.233280
              66               2       25.804789             N/A       35.222237       14.424343        0.000000        0.221725        0.100000        0.546726            thin             yes        0.000003              43        0.491814       34.765377       13.568615        0.000000       37.335579
              67               5       14.076489             N/A       63.977547       23.659922        0.000000        0.744675             N/A        0.546034          stubby             yes        0.000003              86        0.373074       63.013821       24.580624        0.000000        1.065539
              68               6       28.831903             N/A       83.425400       40.912064        0.000000        0.552255             N/A        0.539874          stubby             yes        0.000003             132        0.693387       84.342773       40.319195        0.000000       19.407192
              69               4        4.348515             N/A       62.429871       26.816648        0.000000        0.100000        0.010000        0.522305            thin             yes        0.000003              65        0.000000       63.462086       26.813967        0.000000        0.000000
              70               2       25.804789             N/A       40.004204       11.718364        0.000000        0.744293             N/A        0.514015          stubby             yes        0.000003              49        0.000000       39.959446       12.773437        0.000000       42.494926
              71               0       30.295151             N/A       13.692894       24.287958        0.000000        1.051468             N/A        0.477886          stubby             yes        0.000003              15        0.920230       13.054811       23.292166        0.000000       12.633512
              72               0       30.295151             N/A       11.385086       22.524128        0.000000        0.239637             N/A        0.470583          stubby             yes        0.000003              13        0.000000       11.970193       23.472033        0.000000       11.418288
              73               6       28.831903             N/A       89.665649       42.138676        0.000000        1.094037             N/A        0.464719          stubby             yes        0.000003             140        0.615657       89.528076       43.075096        0.000000       25.779190
              74               6       28.831903             N/A       79.687950       35.992851        0.000000        0.818150             N/A        0.449262          stubby             yes        0.000003             123        0.753918       79.044945       37.077366        0.000000       12.896488
              75               5       14.076489             N/A       54.148621       18.769529        0.000000        0.232846        0.157613        0.446824            thin             yes        0.000003             101        0.000000       54.962734       17.564466        0.000000       11.999820
              76               0       30.295151             N/A        9.310725       25.833294        0.000000        0.839141             N/A        0.431275          stubby             yes        0.000003               9        0.266334        9.058785       24.766710        0.000000        8.145115
              77               6       28.831903             N/A       82.475212       37.818733        0.000000        0.224789        0.010000        0.420333            thin             yes        0.000003             126        0.566832       81.676331       38.333218        0.000000       15.748075
              78               3        7.728127             N/A       65.017334       27.060598        0.000000        0.506133             N/A        0.398372          stubby             yes        0.000003              67        0.589091       65.512230       26.276951        0.000000        2.078560
              79               2       25.804789             N/A       45.078186       14.947386        0.000000        0.380225        0.247465        0.392951        mushroom             yes        0.000003              56        0.558503       45.392502       14.065299        0.000000       48.468357
              80               3        7.728127             N/A       68.640617       27.069841        0.000000        0.675232             N/A        0.386268          stubby             yes        0.000003              72        0.500272       68.673004       27.586863        0.000000        5.698404
              81               6       28.831903             N/A       83.684700       38.790199        0.000000        0.251891        0.010000        0.383818            thin             yes        0.000003             130        0.481321       83.504707       39.432278        0.000000       18.196194
              82               0       30.295151             N/A       19.561085       21.082537        0.000000        0.945427             N/A        0.361618          stubby             yes        0.000003              21        0.400577       19.700382       20.152948        0.000000       19.702900
              83               2       25.804789             N/A       32.473602       12.596860        0.000000        0.573452             N/A        0.350896          stubby             yes        0.000003              41        0.312079       32.997852       13.812874        0.000000       35.224644
              84               0       30.295151             N/A        3.035907       24.106287        0.000000        0.253345             N/A        0.345443          stubby             yes        0.000003               3        0.230032        3.260407       25.194853        0.000000        2.118138
              85               6       28.831903             N/A       91.707542       44.305691        0.000000        0.196194             N/A        0.297772          stubby             yes        0.000003             144        0.418647       91.908165       44.070690        0.000000       28.484495
              88               6       28.831903             N/A       82.903915       38.615498        0.000000        0.358914        0.169642        0.286724        mushroom             yes        0.000003             127        0.305651       82.075111       38.954689        0.000000       16.700863
              89               5       14.076489             N/A       56.059860       16.776669        0.000000        0.187199             N/A        0.285458          stubby             yes        0.000003             101        0.503999       55.403645       17.821796        0.000000       11.415861
              90               6       28.831903             N/A       91.589928       43.030632        0.000000        0.111646        0.100000        0.255597            thin             yes        0.000003             142        0.046649       91.214279       43.432163        0.000000       27.752138
              91               2       25.804789             N/A       44.490173       12.195971        0.000000        0.830740             N/A        0.253329          stubby             yes        0.000003              54        0.000000       44.251087       13.082383        0.000000       46.903694
              92               0       30.295151             N/A       24.291235       17.200525        0.000000        0.150518             N/A        0.250598          stubby             yes        0.000003              26        0.466866       24.918686       18.538031        0.000000       25.481033
              93               7        4.101061             N/A       95.950424       47.996326        0.000000        0.271599             N/A        0.246275          stubby             yes        0.000003             154        0.592605       95.660820       48.422981        0.000000        3.595253
              94               6       28.831903             N/A       74.811234       34.429588        0.000000        0.153148        0.130201        0.234332            thin             yes        0.000003             117        0.867338       74.425835       34.910664        0.000000        7.605647
              95               2       25.804789             N/A       42.850094       12.078876        0.000000        0.761065             N/A        0.232863          stubby             yes        0.000003              53        0.947079       42.871990       12.921690        0.000000       45.344204
              96               0       30.295151             N/A       12.823173       22.119381        0.000000        0.327689             N/A        0.232173          stubby             yes        0.000003              15        0.774942       13.294786       23.169722        0.000000       12.844409
              97               6       28.831903             N/A       68.433456       30.485777        0.000000        0.443083             N/A        0.229173          stubby             yes        0.000003             105        0.814430       68.775528       30.749447        0.000000        0.076385
              98               6       28.831903             N/A       72.866432       35.094116        0.000000        0.314236             N/A        0.218689          stubby             yes        0.000003             115        0.206356       73.534492       34.710602        0.000000        6.642098
             101               4        4.348515             N/A       62.655323       27.120090        0.000000        0.190249        0.010000        0.209311            thin             yes        0.000003              81        0.255850       63.362076       27.179409        0.000000        2.028804
             102               2       25.804789             N/A       30.217804       17.266691        0.000000        0.324145             N/A        0.199631          stubby             yes        0.000003              38        0.848183       29.507792       16.530390        0.000000       30.588631
             104               2       25.804789             N/A       33.978962       14.660304        0.000000        0.010000             N/A        0.175712          stubby             yes        0.000003              42        0.531684       33.826965       13.669756        0.000000       36.231087
             105               6       28.831903             N/A       84.542221       42.092033        0.000000        0.102975             N/A        0.160117          stubby             yes        0.000003             133        0.225825       85.187775       41.454304        0.000000       20.953821
             106               5       14.076489             N/A       61.753075       22.528442        0.000000        0.316504             N/A        0.154483          stubby             yes        0.000003              89        0.616800       61.544903       22.821121        0.000000        3.486436
             107               6       28.831903             N/A       77.218010       37.477966        0.000000        0.515801             N/A        0.150749          stubby             yes        0.000003             122        0.928463       77.370171       36.370003        0.000000       11.242759
             108               1        5.908686             N/A       30.242096       19.763794        0.000000        0.134054             N/A        0.138576          stubby             yes        0.000003              34        0.580374       29.958708       20.485813        0.000000       34.026253
             109               0       30.295151             N/A       23.092030       20.335804        0.000000        0.120284             N/A        0.136386          stubby             yes        0.000003              25        0.895240       22.863285       19.247705        0.000000       23.325340
             110               0       30.295151             N/A       20.045612       19.522234        0.000000        0.983628             N/A        0.102299          stubby             yes        0.000003              22        0.839124       19.949730       20.114559        0.000000       20.348829
             111               6       28.831903             N/A       76.432991       35.200005        0.000000        0.515570             N/A        0.093551          stubby             yes        0.000003             120        0.360687       76.175476       35.901493        0.000000        9.665763
             112               0       30.295151             N/A        8.123158       24.014412        0.000000        0.100000             N/A        0.038975          stubby             yes        0.000003               9        0.699118        8.297336       24.963512        0.000000        7.450475
             113               6       28.831903             N/A       69.581825       30.798609        0.000000        0.100000             N/A        0.030784          stubby             yes        0.000003             107        0.136917       69.190331       31.150164        0.000000        1.064435
