# Supplementary material for: Activity-dependent extracellular proteolytic cascade cleaves the ECM component brevican to promote structural plasticity
Source: EMBO Rep. 2025 Nov 19;27(1):163–85. doi: 10.1038/s44319-025-00644-w (PMC12796228; doi:10.1038/s44319-025-00644-w)
Supplement: Supplementary file 16 — Source data Fig. 7 [file 44319_2025_644_MOESM16_ESM.zip › Figure 7/7D/PFR/030316exp/MAX_PFR- Series010.txt]

              ID  SECTION-NUMBER  SECTION-LENGTH    BRANCH-ORDER               X               Y               Z   HEAD-DIAMETER   NECK-DIAMETER         MAX-DTS            TYPE            AUTO   XYPLANE-ANGLE     SWC-NODE-ID SWC-NODE-OFFSET        ATTACH-X        ATTACH-Y        ATTACH-Z   SOMA-DISTANCE
               1               2       17.499968             N/A       53.583668        9.497028        0.000000        0.850104        0.010000        2.986085        mushroom             yes        0.000003              67        0.120773       54.878708       12.674559        0.000000       42.921844
               2               0       34.265663             N/A       19.717661       19.524416        0.000000        0.871736        0.010000        2.983532        mushroom             yes        0.000003               5        0.605583       17.676947       16.820938        0.000000        3.706181
               3               0       34.265663             N/A       32.899994       16.483770        0.000000        0.794257        0.010000        2.932978        mushroom             yes        0.000003              21        0.000000       32.649109       12.850304        0.000000       19.845852
               4               0       34.265663             N/A       18.870020       13.036709        0.000000        0.778700        0.010000        2.855367        mushroom             yes        0.000003               9        0.563206       20.010057       15.293894        0.000000        6.618011
               6               1       11.704618             N/A       51.998016       17.827425        0.000000        0.668078        0.010000        2.710258        mushroom             yes        0.000003              41        0.000000       49.604904       19.179653        0.000000       39.462101
               7               2       17.499968             N/A       51.169846       11.119407        0.000000        1.073555        0.010000        2.549524        mushroom             yes        0.000003              63        0.000000       52.514690       13.259911        0.000000       40.041958
               8               0       34.265663             N/A       35.962471       16.084593        0.000000        0.738122        0.010000        2.402325        mushroom             yes        0.000003              25        0.000000       36.049385       13.287640        0.000000       24.411409
               9               0       34.265663             N/A       27.073977       10.640491        0.000000        1.067065        0.010000        2.328471        mushroom             yes        0.000003              17        0.000000       27.288588       13.224076        0.000000       14.215044
              10               0       34.265663             N/A       24.568472       10.546933        0.000000        0.326455        0.010000        2.286946            thin             yes        0.000003              14        0.277575       24.759790       13.268867        0.000000       11.782688
              11               5       16.083717             N/A       77.496704        6.398153        0.000000        0.724714        0.010000        2.212098        mushroom             yes        0.000003              83        0.384188       77.221649        9.055503        0.000000        0.654149
              12               0       34.265663             N/A       42.177708       11.468812        0.000000        1.143651        0.010000        2.164420        mushroom             yes        0.000003              30        0.668990       41.890053       14.009721        0.000000       29.150635
              13               0       34.265663             N/A       20.511078       17.820972        0.000000        0.325185        0.010000        1.972527            thin             yes        0.000003               7        0.072308       19.630297       15.773327        0.000000        5.739785
              14               2       17.499968             N/A       58.719650       15.349292        0.000000        0.371673        0.010000        1.956083        mushroom             yes        0.000003              70        0.000000       58.444614       12.787953        0.000000       46.543453
              15               0       34.265663             N/A       39.522079       11.106776        0.000000        0.373862        0.010000        1.924401        mushroom             yes        0.000003              27        0.000000       39.363014       13.505575        0.000000       26.717491
              16               8        6.525008             N/A       93.610016        7.017095        0.000000        1.181158        0.228821        1.899987        mushroom             yes        0.000003             128        0.022044       93.911240        8.749818        0.000000        3.143534
              17               0       34.265663             N/A       38.716900       15.834557        0.000000        0.666467        0.010000        1.883084        mushroom             yes        0.000003              27        0.836150       38.819004       13.559060        0.000000       25.846601
              18               3        3.675150             N/A       14.182894       15.452785        0.000000        0.875791        0.010000        1.783010        mushroom             yes        0.000003               2        0.827130       14.330864       17.885630        0.000000        0.274165
              19               5       16.083717             N/A       84.389305        6.606576        0.000000        0.147031        0.010000        1.756352            thin             yes        0.000003              91        0.000000       83.776169        8.743314        0.000000        8.747821
              20               4        9.877373             N/A       63.906605        9.243105        0.000000        0.351936        0.010000        1.702502        mushroom             yes        0.000003             117        0.196805       64.404465       11.254964        0.000000       11.390467
              21               2       17.499968             N/A       52.194569       15.060549        0.000000        1.099405        0.010000        1.662927        mushroom             yes        0.000003              63        0.874749       52.206841       13.373912        0.000000       39.653061
              22               0       34.265663             N/A       24.632961       15.418188        0.000000        0.259354        0.010000        1.603928            thin             yes        0.000003              14        0.705589       24.403467       13.307944        0.000000       11.315752
              23               0       34.265663             N/A       41.736771       15.891333        0.000000        1.291524             N/A        1.449208          stubby             yes        0.000003              30        0.436474       41.920105       14.014868        0.000000       29.462591
              24               2       17.499968             N/A       56.498165       10.492715        0.000000        0.517763        0.238624        1.431720        mushroom             yes        0.000003              69        0.603013       56.587963       12.368568        0.000000       44.624554
              25               2       17.499968             N/A       63.491322       14.047297        0.000000        0.275655        0.010000        1.430769            thin             yes        0.000003              74        0.000000       61.867310       13.350080        0.000000       50.446461
              26               2       17.499968             N/A       49.606491       16.028591        0.000000        0.231348        0.010000        1.413983            thin             yes        0.000003              59        0.158565       49.743584       14.219973        0.000000       37.350452
              28               4        9.877373             N/A       70.046234       10.677725        0.000000        0.699255        0.010000        1.278229        mushroom             yes        0.000003             113        0.313055       68.516502        9.253053        0.000000        6.849981
              29               5       16.083717             N/A       77.500000       11.128931        0.000000        0.103786        0.010000        1.268398            thin             yes        0.000003              86        0.408848       77.882103        9.156574        0.000000        2.552483
              30               5       16.083717             N/A       86.853088       10.935994        0.000000        0.642935        0.010000        1.267538        mushroom             yes        0.000003              97        0.033138       86.674820        9.487872        0.000000       12.038668
              31               5       16.083717             N/A       75.431587        9.650235        0.000000        0.602792        0.010000        1.258323        mushroom             yes        0.000003              83        0.217476       76.149590        8.374038        0.000000        0.831239
              32               5       16.083717             N/A       79.266159       11.132194        0.000000        0.398969        0.010000        1.249159        mushroom             yes        0.000003              87        0.000000       79.275078        9.290378        0.000000        4.031886
              33               2       17.499968             N/A       47.294838       13.203242        0.000000        0.376490        0.010000        1.248397        mushroom             yes        0.000003              55        0.000000       47.824139       14.430389        0.000000       35.482780
              34               3        3.675150             N/A       14.109354       21.193367        0.000000        0.648208        0.010000        1.244945        mushroom             yes        0.000003              79        0.431459       13.485746       19.581444        0.000000        2.167176
              35               0       34.265663             N/A       29.276199       10.962565        0.000000        1.056792        0.934784        1.223820        mushroom             yes        0.000003              19        0.000000       29.893652       12.546094        0.000000       17.070389
              36               0       34.265663             N/A       45.407608       16.000336        0.000000        1.035603             N/A        1.210388          stubby             yes        0.000003              33        0.555299       45.610855       14.669421        0.000000       33.255203
              37               0       34.265663             N/A       17.074390       15.149075        0.000000        0.418321        0.010000        1.147224        mushroom             yes        0.000003               5        0.372563       18.012993       16.591679        0.000000        3.988443
              38               4        9.877373             N/A       68.219704       11.803513        0.000000        0.184400        0.010000        1.147135            thin             yes        0.000003             114        0.169902       67.361496       10.131258        0.000000        8.413747
              39               2       17.499968             N/A       48.055943       13.057950        0.000000        0.431474        0.010000        1.130816        mushroom             yes        0.000003              56        0.496205       48.121151       14.424805        0.000000       35.740345
              41               5       16.083717             N/A       83.452820        7.108124        0.000000        0.362611        0.161713        1.105119        mushroom             yes        0.000003              91        0.349634       82.996460        8.612413        0.000000        8.158201
              43               0       34.265663             N/A       22.118521       16.223812        0.000000        0.193699        0.010000        1.080717            thin             yes        0.000003              11        0.663494       21.726337       14.445561        0.000000        8.199156
              44               5       16.083717             N/A       86.525574        8.310511        0.000000        0.133053        0.010000        1.046583            thin             yes        0.000003              97        0.425489       86.892754        9.476032        0.000000       11.770678
              45               0       34.265663             N/A       44.507717       16.175198        0.000000        0.316492        0.010000        1.027662            thin             yes        0.000003              32        0.347493       44.648918       14.459253        0.000000       32.117470
              46               8        6.525008             N/A       95.732170        8.298731        0.000000        0.365326        0.010000        1.000992        mushroom             yes        0.000003             125        0.593612       95.490692        9.575650        0.000000        0.768830
              47               0       34.265663             N/A       39.511761       14.799568        0.000000        0.826371        0.530388        0.999672        mushroom             yes        0.000003              28        0.601530       39.721085       13.564524        0.000000       27.074463
              48               5       16.083717             N/A       89.682396        8.355918        0.000000        0.225707        0.010000        0.968871            thin             yes        0.000003             101        0.000000       89.037865        9.595496        0.000000       14.349450
              49               0       34.265663             N/A       40.769756       12.365488        0.000000        0.460972        0.010000        0.947689        mushroom             yes        0.000003              29        0.814146       40.501598       13.713222        0.000000       27.816519
              50               1       11.704618             N/A       51.959023       20.374571        0.000000        0.169011        0.010000        0.925223            thin             yes        0.000003              45        0.134533       50.773815       21.090254        0.000000       41.755615
              51               0       34.265663             N/A       33.325558       11.059422        0.000000        0.379881             N/A        0.919953          stubby             yes        0.000003              22        0.340249       33.563965       12.738210        0.000000       20.735083
              52               5       16.083717             N/A       76.388153        6.756676        0.000000        0.489820        0.010000        0.896705        mushroom             yes        0.000003              82        0.000000       75.587921        7.980008        0.000000        0.000000
              53               2       17.499968             N/A       50.218426       12.701668        0.000000        0.572243        0.303732        0.846867        mushroom             yes        0.000003              61        0.771637       50.511944       13.890127        0.000000       38.428505
              54               5       16.083717             N/A       84.414886       10.118933        0.000000        1.080228             N/A        0.831042          stubby             yes        0.000003              93        0.533684       84.587685        9.317288        0.000000        9.798626
              55               0       34.265663             N/A       27.053469       14.814046        0.000000        0.194255        0.010000        0.808939            thin             yes        0.000003              18        0.915200       27.512417       13.269774        0.000000       14.302731
              56               0       34.265663             N/A       32.048504       14.487787        0.000000        0.256256        0.010000        0.786990            thin             yes        0.000003              21        0.233189       32.238632       12.785622        0.000000       19.507452
              57               5       16.083717             N/A       74.924500        9.111918        0.000000        0.315939        0.010000        0.774927            thin             yes        0.000003              83        0.899315       75.626442        8.007032        0.000000        0.106953
              58               5       16.083717             N/A       79.744484        8.018130        0.000000        0.460444        0.248985        0.768426        mushroom             yes        0.000003              88        0.434485       79.896194        9.205714        0.000000        4.668818
              59               5       16.083717             N/A       77.065834        7.708215        0.000000        0.562353             N/A        0.766631          stubby             yes        0.000003              85        0.000000       77.221649        9.055503        0.000000        1.963683
              61               3        3.675150             N/A       12.612734       17.526402        0.000000        1.568378             N/A        0.708770          stubby             yes        0.000003              78        0.893197       14.330864       17.885630        0.000000        0.168556
              62               1       11.704618             N/A       46.463497       16.237087        0.000000        0.326163        0.162851        0.671816            thin             yes        0.000003              36        0.000000       47.611389       17.103121        0.000000       35.822365
              63               5       16.083717             N/A       81.431816       10.391284        0.000000        0.572750             N/A        0.618883          stubby             yes        0.000003              89        0.116963       81.136665        9.033828        0.000000        6.015074
              64               2       17.499968             N/A       57.260529       10.943686        0.000000        0.267616             N/A        0.618654          stubby             yes        0.000003              69        0.017203       57.377007       12.313855        0.000000       45.353893
              65               4        9.877373             N/A       67.052574       11.909029        0.000000        0.330978             N/A        0.615323          stubby             yes        0.000003             115        0.139529       66.412483       10.694712        0.000000        9.435806
              66               4        9.877373             N/A       65.081787       12.020795        0.000000        0.221886        0.100000        0.603318            thin             yes        0.000003             117        0.714012       64.836388       11.130808        0.000000       11.028383
              67               2       17.499968             N/A       54.958397       11.396456        0.000000        0.236303        0.100000        0.599041            thin             yes        0.000003              68        0.920910       55.233959       12.559002        0.000000       43.146046
              68               0       34.265663             N/A       30.423824       14.059233        0.000000        0.311869        0.200367        0.550876            thin             yes        0.000003              20        0.532776       30.472260       12.580375        0.000000       17.689127
              69               0       34.265663             N/A       30.916147       11.260486        0.000000        0.551400        0.443844        0.542501        mushroom             yes        0.000003              20        0.286657       30.840622       12.602200        0.000000       18.015059
              70               0       34.265663             N/A       19.214067       14.810201        0.000000        0.234241             N/A        0.537724          stubby             yes        0.000003               8        0.020427       19.957649       15.326705        0.000000        6.313642
              71               5       16.083717             N/A       77.740952        7.935336        0.000000        0.612047             N/A        0.537470          stubby             yes        0.000003              86        0.654749       77.643890        9.120120        0.000000        2.307561
              72               2       17.499968             N/A       57.680302       11.178925        0.000000        0.868977             N/A        0.535957          stubby             yes        0.000003              69        0.000000       57.377007       12.313855        0.000000       45.375313
              73               0       34.265663             N/A       37.311752       12.180620        0.000000        0.914022             N/A        0.529935          stubby             yes        0.000003              25        0.000000       37.101158       13.294960        0.000000       24.411409
              75               1       11.704618             N/A       52.599358       21.810762        0.000000        0.183938        0.010000        0.491620            thin             yes        0.000003              48        0.000000       52.072861       22.469761        0.000000       43.787983
              76               0       34.265663             N/A       46.150967       13.891243        0.000000        0.629252             N/A        0.396406          stubby             yes        0.000003              33        0.484203       45.884045       14.748266        0.000000       33.384575
              77               5       16.083717             N/A       81.797958        7.130414        0.000000        0.533809             N/A        0.384316          stubby             yes        0.000003              90        0.000000       82.113052        8.464104        0.000000        7.061430
              79               1       11.704618             N/A       51.398407       20.460018        0.000000        0.452584             N/A        0.375092          stubby             yes        0.000003              45        0.388680       50.612957       20.837849        0.000000       41.526379
              80               0       34.265663             N/A       34.131634       14.240499        0.000000        0.457133             N/A        0.370176          stubby             yes        0.000003              23        0.505581       34.515812       12.883321        0.000000       21.871599
              81               0       34.265663             N/A       27.572365       12.004185        0.000000        0.527837             N/A        0.354850          stubby             yes        0.000003              19        0.969453       28.330784       13.414775        0.000000       15.304722
              82               3        3.675150             N/A       14.308456       20.401175        0.000000        0.715843             N/A        0.347925          stubby             yes        0.000003              79        0.947300       13.806653       19.419680        0.000000        1.632795
              83               8        6.525008             N/A       93.120499        8.025915        0.000000        0.243388        0.010000        0.344987            thin             yes        0.000003             129        0.816286       93.331200        8.656177        0.000000        3.292264
              85               4        9.877373             N/A       67.368469        8.499488        0.000000        0.203312             N/A        0.333074          stubby             yes        0.000003             113        0.204753       68.489021        9.283800        0.000000        7.010026
              86               5       16.083717             N/A       84.564484        8.488946        0.000000        0.465712             N/A        0.332841          stubby             yes        0.000003              92        0.488431       84.068375        9.072254        0.000000        9.081195
              87               0       34.265663             N/A       30.207382       11.383162        0.000000        0.408085             N/A        0.294966          stubby             yes        0.000003              20        0.815447       30.342371       12.572680        0.000000       17.314789
              88               0       34.265663             N/A       27.406443       14.529118        0.000000        0.388817             N/A        0.267918          stubby             yes        0.000003              18        0.635867       27.837612       13.336167        0.000000       14.591574
              89               4        9.877373             N/A       64.571762       10.462478        0.000000        0.010000             N/A        0.245544          stubby             yes        0.000003             117        0.628774       64.785522       11.145428        0.000000       11.088057
              90               2       17.499968             N/A       48.564991       14.946469        0.000000        0.363594             N/A        0.232713          stubby             yes        0.000003              57        0.751092       48.404732       14.407351        0.000000       36.119736
              92               4        9.877373             N/A       65.353897       10.094678        0.000000        0.298108             N/A        0.193648          stubby             yes        0.000003             116        0.435563       65.480400       10.970242        0.000000       10.277976
              93               2       17.499968             N/A       47.928299       13.936418        0.000000        0.337116             N/A        0.184999          stubby             yes        0.000003              56        0.778137       48.008026       14.426931        0.000000       35.596207
              94               0       34.265663             N/A       35.496891       14.257369        0.000000        0.659198             N/A        0.171798          stubby             yes        0.000003              24        0.673666       35.376652       13.181400        0.000000       22.957497
              95               5       16.083717             N/A       79.489525       10.103069        0.000000        0.100000             N/A        0.171114          stubby             yes        0.000003              88        0.908793       79.275078        9.290378        0.000000        4.134611
              96               0       34.265663             N/A       18.635061       15.508127        0.000000        0.346836             N/A        0.168140          stubby             yes        0.000003               6        0.284531       19.003252       16.053097        0.000000        4.969499
              98               0       34.265663             N/A       44.704891       15.405479        0.000000        0.345789             N/A        0.144001          stubby             yes        0.000003              32        0.218225       44.780037       14.471926        0.000000       32.239677
             100               2       17.499968             N/A       59.529869       11.514283        0.000000        0.418631             N/A        0.139172          stubby             yes        0.000003              71        0.000000       59.575275       12.587209        0.000000       47.721321
