# Supplementary material for: Activity-dependent extracellular proteolytic cascade cleaves the ECM component brevican to promote structural plasticity
Source: EMBO Rep. 2025 Nov 19;27(1):163–85. doi: 10.1038/s44319-025-00644-w (PMC12796228; doi:10.1038/s44319-025-00644-w)
Supplement: Supplementary file 16 — Source data Fig. 7 [file 44319_2025_644_MOESM16_ESM.zip › Figure 7/7D/PFR/030316exp/MAX_PFR- Series021.txt]

              ID  SECTION-NUMBER  SECTION-LENGTH    BRANCH-ORDER               X               Y               Z   HEAD-DIAMETER   NECK-DIAMETER         MAX-DTS            TYPE            AUTO   XYPLANE-ANGLE     SWC-NODE-ID SWC-NODE-OFFSET        ATTACH-X        ATTACH-Y        ATTACH-Z   SOMA-DISTANCE
               1               1       38.564236             N/A       80.532280        7.707078        0.000000        0.766575        0.010000        2.867673        mushroom             yes        0.000003              36        0.981838       82.060860       11.118057        0.000000       30.113222
               2               0        7.358107             N/A       50.944973       18.516310        0.000000        0.773800        0.010000        2.524241        mushroom             yes        0.000003               3        0.731566       49.833458       15.818223        0.000000        2.452483
               3               1       38.564236             N/A       86.802002       11.977525        0.000000        1.391156        0.399458        2.403156        mushroom             yes        0.000003              38        0.547673       85.197189        9.879596        0.000000       33.771812
               4               4       34.467125             N/A       32.276985       14.748721        0.000000        0.200200        0.010000        2.115721            thin             yes        0.000003              76        0.000000       33.781837       12.317147        0.000000       12.925428
               5               1       38.564236             N/A       77.456688        9.824356        0.000000        0.241588        0.010000        1.971964            thin             yes        0.000003              32        0.142198       78.855225       12.188808        0.000000       26.755251
               6               1       38.564236             N/A       72.115082       16.111528        0.000000        0.676641        0.010000        1.853265        mushroom             yes        0.000003              27        0.000000       72.480423       13.515212        0.000000       20.224491
               7               1       38.564236             N/A       53.156754       12.119535        0.000000        1.384419        1.175028        1.609595        mushroom             yes        0.000003              10        0.941519       52.883850       14.538657        0.000000        0.124045
               8               1       38.564236             N/A       86.274010        6.432225        0.000000        1.092409             N/A        1.541630          stubby             yes        0.000003              40        0.000000       87.578049        7.216183        0.000000       37.263424
               9               1       38.564236             N/A       88.642097        9.178458        0.000000        1.163978             N/A        1.509384          stubby             yes        0.000003              40        0.844904       86.931290        8.307144        0.000000       36.118095
              10               0        7.358107             N/A       45.087822       17.195782        0.000000        0.458613        0.010000        1.485681        mushroom             yes        0.000003               9        0.060576       46.589989       16.194080        0.000000        7.324020
              11               4       34.467125             N/A       37.334110       15.524654        0.000000        0.484476        0.010000        1.336767        mushroom             yes        0.000003              70        0.867553       37.833611       13.589096        0.000000        8.663507
              12               0        7.358107             N/A       49.586727       18.078339        0.000000        0.160660        0.010000        1.310609            thin             yes        0.000003               4        0.000000       48.973125       16.281231        0.000000        4.376449
              13               5       14.351683             N/A        6.359741       19.052544        0.000000        1.054382             N/A        1.271635          stubby             yes        0.000003             112        0.533702        6.183502       17.726007        0.000000        7.375462
              14               4       34.467125             N/A       24.630566       13.905813        0.000000        1.387139             N/A        1.261156          stubby             yes        0.000003              85        0.027163       24.250553       12.283004        0.000000       22.958534
              15               4       34.467125             N/A       21.156721       15.751643        0.000000        0.492666        0.010000        1.241933        mushroom             yes        0.000003              89        0.000000       20.481821       13.809744        0.000000       27.010958
              16               4       34.467125             N/A       16.562185       17.807827        0.000000        0.173898        0.010000        1.231423            thin             yes        0.000003              94        0.000000       15.915854       15.988315        0.000000       32.182228
              17               0        7.358107             N/A       47.275478       14.426432        0.000000        0.112039        0.010000        1.219594            thin             yes        0.000003               7        0.000000       47.427505       16.057297        0.000000        6.008774
              18               1       38.564236             N/A       67.613953       15.219473        0.000000        0.510449        0.010000        1.189462        mushroom             yes        0.000003              24        0.784136       68.218575       13.359650        0.000000       15.808083
              19               4       34.467125             N/A       19.053438       12.453435        0.000000        0.217565        0.010000        1.175419            thin             yes        0.000003              89        0.000000       20.481821       13.809744        0.000000       27.010958
              20               1       38.564236             N/A       60.104885       12.074821        0.000000        0.372224        0.010000        1.164918        mushroom             yes        0.000003              18        0.993512       60.739437       13.789660        0.000000        8.112376
              21               5       14.351683             N/A       12.822149       18.485001        0.000000        1.015608        0.852978        1.140624        mushroom             yes        0.000003             103        0.561444       12.188101       17.319445        0.000000        1.348698
              22               4       34.467125             N/A       24.341076       10.479062        0.000000        0.905237        0.137897        1.138713        mushroom             yes        0.000003              85        0.525161       24.287916       12.273839        0.000000       22.423380
              23               4       34.467125             N/A       42.516663       13.376699        0.000000        1.070850        0.893322        1.130581        mushroom             yes        0.000003              64        0.448301       42.156918       14.692300        0.000000        3.878082
              24               1       38.564236             N/A       54.923534       13.084797        0.000000        0.529739        0.010000        1.076572        mushroom             yes        0.000003              10        0.081543       54.714447       14.654298        0.000000        1.948166
              25               4       34.467125             N/A       15.460783       14.651630        0.000000        0.717457        0.622647        1.058960        mushroom             yes        0.000003              94        0.090309       16.192759       15.862171        0.000000       32.042221
              26               4       34.467125             N/A       38.501614       11.999889        0.000000        0.551704        0.010000        1.056485        mushroom             yes        0.000003              69        0.000000       38.091412       13.659647        0.000000        8.464700
              27               1       38.564236             N/A       80.920944        9.824470        0.000000        0.970738             N/A        0.998118          stubby             yes        0.000003              35        0.221251       81.535362       11.366588        0.000000       29.812576
              28               1       38.564236             N/A       76.421913       11.171494        0.000000        0.330704        0.010000        0.950615            thin             yes        0.000003              31        0.423441       77.071564       13.031763        0.000000       24.723166
              29               0        7.358107             N/A       53.814751       16.532810        0.000000        0.932537        0.148414        0.950269        mushroom             yes        0.000003               2        0.866096       52.636482       14.693974        0.000000        0.287153
              31               1       38.564236             N/A       64.082596       14.996169        0.000000        0.699837             N/A        0.900427          stubby             yes        0.000003              20        0.144146       64.070457       13.379888        0.000000       11.520651
              32               4       34.467125             N/A       34.191864       10.929920        0.000000        1.978209             N/A        0.875503          stubby             yes        0.000003              77        0.586264       33.430405       12.035495        0.000000       13.473019
              33               1       38.564236             N/A       74.395302       11.678886        0.000000        0.222090        0.010000        0.869044            thin             yes        0.000003              29        0.262829       74.523628       13.327779        0.000000       22.301371
              34               4       34.467125             N/A       16.491514       14.022074        0.000000        0.225557        0.185933        0.860009            thin             yes        0.000003              94        0.863683       17.239893       15.385154        0.000000       30.843245
              35               5       14.351683             N/A       10.732355       19.124184        0.000000        0.455267        0.010000        0.823834        mushroom             yes        0.000003             105        0.757290       10.382561       17.822720        0.000000        3.374367
              36               4       34.467125             N/A       31.957401       10.212560        0.000000        0.711974        0.463490        0.822509        mushroom             yes        0.000003              78        0.410848       31.852840       11.439070        0.000000       15.111020
              37               5       14.351683             N/A       11.853028       18.906721        0.000000        0.665133             N/A        0.819163          stubby             yes        0.000003             104        0.761280       11.450770       17.552637        0.000000        2.286666
              38               5       14.351683             N/A       11.672472       16.054073        0.000000        0.418480        0.317853        0.815152        mushroom             yes        0.000003             103        0.331761       12.043780       17.370565        0.000000        1.620763
              39               1       38.564236             N/A       83.276779       12.490080        0.000000        0.654242        0.517476        0.809619        mushroom             yes        0.000003              36        0.528090       82.698647       10.860154        0.000000       30.864506
              40               3        6.386837             N/A       88.971344        1.872968        0.000000        0.713856        0.529797        0.792713        mushroom             yes        0.000003              55        0.413310       90.142235        2.187062        0.000000       43.050343
              41               5       14.351683             N/A        6.200450       16.628752        0.000000        1.175597        0.994119        0.774948        mushroom             yes        0.000003             113        0.786449        6.046559       17.695808        0.000000        7.902286
              43               1       38.564236             N/A       82.165855       12.974662        0.000000        0.206798        0.010000        0.728299            thin             yes        0.000003              35        0.467011       81.411674       11.428668        0.000000       29.512032
              44               3        6.386837             N/A       90.999596        3.090642        0.000000        0.212878             N/A        0.713835          stubby             yes        0.000003              55        0.637880       89.968987        2.564046        0.000000       42.790878
              45               1       38.564236             N/A       65.225769       14.820933        0.000000        0.244483        0.100000        0.666303            thin             yes        0.000003              21        0.571399       64.838326       13.211197        0.000000       12.276267
              46               1       38.564236             N/A       84.390739        8.405703        0.000000        0.817499             N/A        0.640464          stubby             yes        0.000003              38        0.516968       85.300972        9.808111        0.000000       33.812057
              47               1       38.564236             N/A       64.821274       11.674550        0.000000        0.863972             N/A        0.626858          stubby             yes        0.000003              21        0.209825       65.329300       13.073416        0.000000       12.736944
              48               4       34.467125             N/A       18.604713       13.388870        0.000000        0.514190             N/A        0.613232          stubby             yes        0.000003              91        0.000000       18.930923       14.170899        0.000000       28.603392
              49               4       34.467125             N/A       38.691261       15.088302        0.000000        0.276947        0.132507        0.593102            thin             yes        0.000003              69        0.950441       38.976746       13.946820        0.000000        7.376048
              50               4       34.467125             N/A       33.649574       13.378047        0.000000        0.380103             N/A        0.575164          stubby             yes        0.000003              76        0.475609       34.020359       12.431439        0.000000       12.586265
              51               4       34.467125             N/A       37.210190       12.448532        0.000000        0.572268             N/A        0.559590          stubby             yes        0.000003              70        0.284066       37.026512       13.384547        0.000000        9.539344
              52               1       38.564236             N/A       72.302109       11.974565        0.000000        0.265222        0.107199        0.554982            thin             yes        0.000003              27        0.725307       71.517685       13.114813        0.000000       19.468227
              53               2        3.455999             N/A       89.867058        7.310942        0.000000        1.102904        0.010000        0.532134        mushroom             yes        0.000003              49        0.000000       91.012772        6.984594        0.000000       41.219658
              54               4       34.467125             N/A       27.550617       13.750205        0.000000        0.118229        0.010000        0.480898            thin             yes        0.000003              82        0.000000       27.585789       12.065151        0.000000       19.482365
              55               4       34.467125             N/A       41.293030       15.531354        0.000000        0.319267             N/A        0.480867          stubby             yes        0.000003              65        0.310404       41.408226       14.600457        0.000000        4.885264
              56               1       38.564236             N/A       75.745583       14.383818        0.000000        1.125277             N/A        0.466516          stubby             yes        0.000003              30        0.272009       75.799278       13.299294        0.000000       23.498529
              57               1       38.564236             N/A       87.155106       10.269308        0.000000        0.753549             N/A        0.451743          stubby             yes        0.000003              39        0.820658       86.033356        9.257636        0.000000       34.743954
              58               4       34.467125             N/A       22.530989       11.851936        0.000000        0.811866             N/A        0.450577          stubby             yes        0.000003              86        0.248825       22.977871       12.806010        0.000000       24.362713
              59               4       34.467125             N/A       19.896801       12.897131        0.000000        0.592749             N/A        0.448269          stubby             yes        0.000003              90        0.652976       20.198999       13.874129        0.000000       27.378805
              60               4       34.467125             N/A       18.637249       15.987781        0.000000        1.490559             N/A        0.447047          stubby             yes        0.000003              93        0.713023       17.954016       15.025635        0.000000       29.756220
              61               4       34.467125             N/A       36.085239       13.845397        0.000000        0.238222             N/A        0.437306          stubby             yes        0.000003              71        0.530647       36.287987       13.224983        0.000000       10.350400
              63               4       34.467125             N/A       45.187283       15.303543        0.000000        0.289347             N/A        0.418877          stubby             yes        0.000003              62        0.000000       44.031677       14.864526        0.000000        2.258546
              64               1       38.564236             N/A       56.362774       15.561369        0.000000        0.546793             N/A        0.400598          stubby             yes        0.000003              12        0.285801       56.382603       14.715556        0.000000        3.367906
              65               1       38.564236             N/A       72.627228       12.112536        0.000000        0.233530             N/A        0.399321          stubby             yes        0.000003              27        0.386590       72.151489       13.378410        0.000000       19.821402
              66               1       38.564236             N/A       61.252342       12.583593        0.000000        0.551372             N/A        0.344702          stubby             yes        0.000003              18        0.108498       61.573700       13.506561        0.000000        9.035485
              67               1       38.564236             N/A       72.493690       14.725379        0.000000        0.586435             N/A        0.314978          stubby             yes        0.000003              27        0.000000       72.480423       13.515212        0.000000       20.224491
              68               5       14.351683             N/A        9.257629       18.826618        0.000000        0.325160             N/A        0.309967          stubby             yes        0.000003             106        0.434976        9.179664       17.897818        0.000000        4.484411
              69               0        7.358107             N/A       48.881027       17.191105        0.000000        0.468823             N/A        0.292150          stubby             yes        0.000003               4        0.000000       48.973125       16.281231        0.000000        4.376449
              70               1       38.564236             N/A       79.115082       11.058846        0.000000        0.332733             N/A        0.280390          stubby             yes        0.000003              33        0.668144       79.167755       12.085358        0.000000       27.317095
              71               1       38.564236             N/A       60.979027       14.712620        0.000000        0.765226             N/A        0.255384          stubby             yes        0.000003              17        0.000000       60.936287       13.722861        0.000000        8.105609
              72               2        3.455999             N/A       90.292046        7.476999        0.000000        1.028238        0.010000        0.233724        mushroom             yes        0.000003              49        0.761446       90.519646        6.746015        0.000000       40.785324
              73               3        6.386837             N/A       88.315590        4.841527        0.000000        0.332401             N/A        0.230987          stubby             yes        0.000003              52        0.635918       89.022743        5.026537        0.000000       40.084663
              74               0        7.358107             N/A       46.315849       16.838249        0.000000        0.570959             N/A        0.195324          stubby             yes        0.000003               8        0.000000       46.589989       16.194080        0.000000        6.795397
              78               5       14.351683             N/A        3.088603       17.446665        0.000000        0.429561             N/A        0.101425          stubby             yes        0.000003             118        0.873801        3.347308       17.027184        0.000000       10.700975
              79               3        6.386837             N/A       90.969299        2.172586        0.000000        0.557668             N/A        0.077160          stubby             yes        0.000003              55        0.000000       90.256645        1.938106        0.000000       43.527874
              80               4       34.467125             N/A       30.568483       10.746394        0.000000        1.061460             N/A        0.076853          stubby             yes        0.000003              79        0.296209       30.586292       11.507092        0.000000       16.331669
              83               4       34.467125             N/A       31.483887       12.180865        0.000000        0.538043             N/A        0.046153          stubby             yes        0.000003              78        0.163234       31.538141       11.421383        0.000000       15.473337
