# Supplementary material for: Activity-dependent extracellular proteolytic cascade cleaves the ECM component brevican to promote structural plasticity
Source: EMBO Rep. 2025 Nov 19;27(1):163–85. doi: 10.1038/s44319-025-00644-w (PMC12796228; doi:10.1038/s44319-025-00644-w)
Supplement: Supplementary file 16 — Source data Fig. 7 [file 44319_2025_644_MOESM16_ESM.zip › Figure 7/7D/PFR/030316exp/MAX_PFR- Series047.txt]

              ID  SECTION-NUMBER  SECTION-LENGTH    BRANCH-ORDER               X               Y               Z   HEAD-DIAMETER   NECK-DIAMETER         MAX-DTS            TYPE            AUTO   XYPLANE-ANGLE     SWC-NODE-ID SWC-NODE-OFFSET        ATTACH-X        ATTACH-Y        ATTACH-Z   SOMA-DISTANCE
               0               0       89.389572             N/A       51.353649       10.897019        0.000000        0.216654        0.010000        2.485809            thin             yes        0.000003              58        0.061415       50.713322        7.931661        0.000000       53.158901
               1               0       89.389572             N/A       78.457222       14.430120        0.000000        0.678560        0.010000        2.449145        mushroom             yes        0.000003              27        0.000000       78.648720       11.861970        0.000000       22.212187
               2               0       89.389572             N/A       83.279037        9.454515        0.000000        0.629214        0.010000        2.165858        mushroom             yes        0.000003              23        0.127434       83.383171       11.624473        0.000000       18.590982
               3               0       89.389572             N/A       56.534985        9.763268        0.000000        0.708617        0.010000        2.008395        mushroom             yes        0.000003              48        0.000000       57.844353        7.877626        0.000000       45.386021
               4               0       89.389572             N/A       85.630722        8.917375        0.000000        0.575962        0.010000        1.942912        mushroom             yes        0.000003              20        0.293234       86.432854       11.386110        0.000000       15.649058
               5               0       89.389572             N/A       35.760605       11.544625        0.000000        0.600925        0.010000        1.876361        mushroom             yes        0.000003              78        0.000000       35.675297        9.294950        0.000000       68.838379
               6               2        5.791350             N/A       11.440940       11.277158        0.000000        0.243482        0.010000        1.875931            thin             yes        0.000003             127        0.049600       10.759126       13.904666        0.000000        2.137048
               7               0       89.389572             N/A       22.778654        9.744777        0.000000        0.295389        0.010000        1.785851            thin             yes        0.000003             100        0.865093       23.958115       11.960077        0.000000       81.112984
               8               0       89.389572             N/A       43.176773       10.309135        0.000000        0.581137        0.010000        1.784286        mushroom             yes        0.000003              68        0.000000       42.962551        8.529668        0.000000       60.868164
               9               2        5.791350             N/A        9.404939       15.606566        0.000000        0.854342        0.263553        1.781564        mushroom             yes        0.000003             126        0.895407        9.774478       13.692035        0.000000        0.123267
              10               2        5.791350             N/A       12.421507       15.204488        0.000000        0.633084        0.010000        1.737553        mushroom             yes        0.000003             126        0.000000       11.922840       13.757224        0.000000        1.178549
              11               0       89.389572             N/A       15.380873       14.530198        0.000000        0.542105        0.010000        1.701588        mushroom             yes        0.000003             110        0.000000       16.046127       12.972808        0.000000       89.389656
              12               0       89.389572             N/A       54.803001        5.616454        0.000000        0.454466        0.010000        1.680709        mushroom             yes        0.000003              53        0.000000       54.401009        7.265711        0.000000       48.899616
              13               0       89.389572             N/A       86.417915       13.507399        0.000000        0.983927        0.010000        1.663687        mushroom             yes        0.000003              20        0.000000       85.952103       11.531955        0.000000       16.100531
              14               0       89.389572             N/A       93.584648       13.649832        0.000000        0.337343        0.010000        1.639506            thin             yes        0.000003              13        0.290292       94.407799       11.977063        0.000000        8.092716
              15               0       89.389572             N/A       63.169479       12.623372        0.000000        0.149861        0.010000        1.610169            thin             yes        0.000003              44        0.210134       63.689846        9.980272        0.000000       38.961803
              16               0       89.389572             N/A       17.344292       10.497093        0.000000        0.714578        0.010000        1.602524        mushroom             yes        0.000003             107        0.000000       17.744377       12.396303        0.000000       87.548233
              17               0       89.389572             N/A       32.429588       11.808102        0.000000        0.345942        0.010000        1.569314            thin             yes        0.000003              84        0.582817       31.957098       10.018430        0.000000       72.247887
              18               0       89.389572             N/A       68.268036        8.655944        0.000000        0.249081        0.010000        1.541225            thin             yes        0.000003              41        0.000000       66.935913       10.833763        0.000000       35.492428
              19               1        7.990450             N/A        0.529825       12.877142        0.000000        0.165596        0.010000        1.510903            thin             yes        0.000003             121        0.000000        0.718470       11.123571        0.000000        6.945908
              20               0       89.389572             N/A       84.211945        9.683028        0.000000        0.335309        0.010000        1.415882            thin             yes        0.000003              22        0.374708       84.507355       11.486852        0.000000       17.496777
              21               0       89.389572             N/A       27.426271       12.508623        0.000000        0.478729        0.010000        1.311635        mushroom             yes        0.000003              92        0.000000       27.375624       11.101203        0.000000       77.103722
              22               0       89.389572             N/A       25.125399       10.193709        0.000000        0.874558        0.167820        1.295636        mushroom             yes        0.000003              97        0.586887       25.642914       11.279214        0.000000       79.464027
              23               0       89.389572             N/A       59.377934        6.066598        0.000000        0.988609             N/A        1.209782          stubby             yes        0.000003              47        0.418357       59.631599        7.806208        0.000000       43.816433
              24               0       89.389572             N/A       79.906242       10.535819        0.000000        0.672033        0.597767        1.205619        mushroom             yes        0.000003              28        0.780981       79.936668       11.976101        0.000000       22.420462
              25               0       89.389572             N/A       72.863297       13.751533        0.000000        0.112854        0.010000        1.158227            thin             yes        0.000003              36        0.716072       72.858887       11.791614        0.000000       29.289118
              26               0       89.389572             N/A       65.937355       12.376931        0.000000        0.956901        0.834636        1.150431        mushroom             yes        0.000003              42        0.754837       66.935913       10.833763        0.000000       35.840435
              27               0       89.389572             N/A       25.945387       12.673077        0.000000        0.416340        0.010000        1.143765        mushroom             yes        0.000003              96        0.239240       26.007393       11.247155        0.000000       79.074821
              28               0       89.389572             N/A       39.148338        7.317738        0.000000        0.354054        0.010000        1.130484        mushroom             yes        0.000003              74        0.000000       37.072765        8.565356        0.000000       65.068764
              29               0       89.389572             N/A       56.621536        5.909871        0.000000        0.825410             N/A        1.118297          stubby             yes        0.000003              50        0.000000       56.613041        7.186403        0.000000       46.925484
              30               0       89.389572             N/A       64.860321       12.267015        0.000000        0.141289        0.010000        1.113477            thin             yes        0.000003              43        0.621964       65.219566       10.233674        0.000000       37.328812
              31               0       89.389572             N/A       48.076923       10.428243        0.000000        0.100000        0.010000        1.113017            thin             yes        0.000003              61        0.000000       48.000889        8.523197        0.000000       56.104561
              32               1        7.990450             N/A        3.501694       14.176492        0.000000        0.200849        0.010000        1.079820            thin             yes        0.000003             116        0.467990        3.261808       12.552391        0.000000        3.741658
              33               0       89.389572             N/A       24.444731       13.138502        0.000000        1.042112             N/A        1.023942          stubby             yes        0.000003             100        0.800218       23.887280       11.996461        0.000000       81.181511
              34               1        7.990450             N/A        6.645167       15.083310        0.000000        0.141110        0.010000        0.980034            thin             yes        0.000003             112        0.894733        7.078254       13.380463        0.000000        0.106213
              35               0       89.389572             N/A       94.629463       13.378851        0.000000        0.423892        0.010000        0.958209        mushroom             yes        0.000003              11        0.000000       94.860832       12.138736        0.000000        7.017012
              36               0       89.389572             N/A       91.603378       12.851254        0.000000        0.115511             N/A        0.939365          stubby             yes        0.000003              16        0.256594       91.714195       11.478275        0.000000       10.208302
              37               2        5.791350             N/A       11.560879       12.498874        0.000000        0.118218        0.010000        0.928117            thin             yes        0.000003             127        0.101819       11.475008       13.834979        0.000000        2.084384
              38               0       89.389572             N/A       37.615433        6.777339        0.000000        0.773672             N/A        0.926610          stubby             yes        0.000003              77        0.000000       37.072765        8.565356        0.000000       67.261917
              39               1        7.990450             N/A        4.970520       13.926532        0.000000        0.450801             N/A        0.827083          stubby             yes        0.000003             113        0.393482        5.366852       12.911963        0.000000        1.784209
              40               0       89.389572             N/A       71.667854       12.997781        0.000000        0.460231        0.010000        0.814555        mushroom             yes        0.000003              37        0.744842       71.982574       11.684628        0.000000       30.400791
              41               0       89.389572             N/A       22.345053       10.700000        0.000000        0.205729        0.010000        0.797035            thin             yes        0.000003             101        0.000000       23.237358       12.330279        0.000000       83.123520
              42               0       89.389572             N/A       19.813156       10.925389        0.000000        0.184808        0.100000        0.796409            thin             yes        0.000003             104        0.119212       19.754814       12.070474        0.000000       85.354057
              43               0       89.389572             N/A       51.040707        8.973047        0.000000        0.868224             N/A        0.740466          stubby             yes        0.000003              58        0.302297       50.987904        7.853633        0.000000       52.934017
              44               2        5.791350             N/A       10.610070       15.164758        0.000000        0.245044             N/A        0.709220          stubby             yes        0.000003             126        0.000000       10.696276       13.891094        0.000000        1.178549
              45               1        7.990450             N/A        4.050536       11.395584        0.000000        0.119628        0.010000        0.704833            thin             yes        0.000003             117        0.940566        3.120730       12.556113        0.000000        4.137235
              46               0       89.389572             N/A       20.660042       10.869980        0.000000        0.100000        0.010000        0.687134            thin             yes        0.000003             103        0.484806       20.784273       12.028485        0.000000       84.426300
              47               0       89.389572             N/A       63.849297       11.674392        0.000000        0.550227             N/A        0.678393          stubby             yes        0.000003              44        0.643979       63.809521        9.999553        0.000000       38.441589
              48               0       89.389572             N/A       67.704491        9.497952        0.000000        0.565863             N/A        0.676279          stubby             yes        0.000003              41        0.821002       67.405273       10.831575        0.000000       34.717628
              49               2        5.791350             N/A       14.603520       13.217712        0.000000        0.116865        0.010000        0.667939            thin             yes        0.000003             131        0.000000       13.699433       12.686941        0.000000        4.442669
              50               0       89.389572             N/A       34.623371       11.117537        0.000000        0.143318        0.010000        0.636740            thin             yes        0.000003              80        0.000000       34.393509       10.022021        0.000000       70.313705
              51               0       89.389572             N/A       91.721260       10.251403        0.000000        0.804909             N/A        0.603545          stubby             yes        0.000003              16        0.100744       91.350548       11.433528        0.000000       10.379935
              52               2        5.791350             N/A       14.218574       13.420351        0.000000        0.428214             N/A        0.577637          stubby             yes        0.000003             131        0.273324       13.509768       12.920315        0.000000        4.200934
              53               0       89.389572             N/A       31.751787        9.246799        0.000000        0.656179             N/A        0.539885          stubby             yes        0.000003              85        0.330531       31.847736       10.028312        0.000000       72.887871
              54               0       89.389572             N/A       75.848671       13.263800        0.000000        0.507315             N/A        0.521250          stubby             yes        0.000003              33        0.000000       75.745308       12.160218        0.000000       26.525072
              55               0       89.389572             N/A       51.063866        6.664950        0.000000        0.868144             N/A        0.497066          stubby             yes        0.000003              57        0.287131       51.448364        7.700904        0.000000       52.021137
              56               0       89.389572             N/A       22.310558       11.193667        0.000000        0.489113             N/A        0.494607          stubby             yes        0.000003             101        0.038229       22.121264       12.162032        0.000000       83.081589
              57               0       89.389572             N/A       61.375980        6.793587        0.000000        0.963643             N/A        0.493956          stubby             yes        0.000003              46        0.174340       60.431152        7.925189        0.000000       42.676662
              58               0       89.389572             N/A       27.497620       10.501736        0.000000        0.325559        0.010000        0.482261            thin             yes        0.000003              93        0.464003       27.628027       11.075528        0.000000       77.314003
              59               0       89.389572             N/A       85.447540       10.339048        0.000000        0.324257             N/A        0.459030          stubby             yes        0.000003              21        0.192293       85.231606       11.396644        0.000000       16.816608
              60               0       89.389572             N/A       70.830849       10.265132        0.000000        0.347783             N/A        0.405264          stubby             yes        0.000003              38        0.586098       70.513428       11.340520        0.000000       31.869352
              61               0       89.389572             N/A       18.513634       13.340589        0.000000        0.171713        0.010000        0.396825            thin             yes        0.000003             106        0.000000       18.462788       12.557692        0.000000       86.811920
              62               0       89.389572             N/A       82.497574       12.917652        0.000000        0.141236        0.010000        0.380874            thin             yes        0.000003              25        0.605017       82.291428       12.038362        0.000000       19.825441
              63               0       89.389572             N/A       72.133125       12.714572        0.000000        0.100000        0.010000        0.369407            thin             yes        0.000003              36        0.000000       72.251358       11.738237        0.000000       30.074917
              64               0       89.389572             N/A       65.230049        8.948988        0.000000        0.447264             N/A        0.363008          stubby             yes        0.000003              43        0.444626       64.914818       10.181494        0.000000       37.524372
              65               0       89.389572             N/A       36.588940        7.072433        0.000000        1.064010             N/A        0.351668          stubby             yes        0.000003              77        0.000000       37.072765        8.565356        0.000000       67.261917
              66               0       89.389572             N/A       48.466820        6.867573        0.000000        0.694368             N/A        0.351457          stubby             yes        0.000003              60        0.000000       49.004845        7.607957        0.000000       54.746037
              67               0       89.389572             N/A       23.069872       13.660366        0.000000        0.110408             N/A        0.327631          stubby             yes        0.000003             100        0.000000       23.112341       12.394492        0.000000       82.026779
              68               0       89.389572             N/A       68.356186       11.870699        0.000000        0.100000        0.010000        0.323106            thin             yes        0.000003              40        0.718227       68.583847       10.915650        0.000000       33.949039
              69               0       89.389572             N/A       21.573030       12.799358        0.000000        0.595299             N/A        0.285880          stubby             yes        0.000003             102        0.600567       21.701248       12.087310        0.000000       83.481918
              70               0       89.389572             N/A       40.231918        9.440276        0.000000        0.684831             N/A        0.271907          stubby             yes        0.000003              73        0.560181       40.055481        8.740760        0.000000       64.081451
              71               0       89.389572             N/A       80.043236       12.885532        0.000000        0.690734             N/A        0.269529          stubby             yes        0.000003              27        0.177408       80.102341       11.995723        0.000000       22.035303
              72               0       89.389572             N/A       49.509052        7.021617        0.000000        0.742766             N/A        0.265122          stubby             yes        0.000003              60        0.321938       49.286396        7.722958        0.000000       54.500977
              73               0       89.389572             N/A       42.965038        7.748707        0.000000        0.380441             N/A        0.246275          stubby             yes        0.000003              69        0.861255       43.327976        8.387984        0.000000       60.979149
              74               0       89.389572             N/A       40.688007        7.944036        0.000000        0.795628             N/A        0.211851          stubby             yes        0.000003              72        0.276646       40.641701        8.695135        0.000000       63.515133
              75               0       89.389572             N/A       52.628971        6.508962        0.000000        0.587137             N/A        0.196575          stubby             yes        0.000003              56        0.413855       52.640617        7.338768        0.000000       50.971516
              76               0       89.389572             N/A       26.830729       10.553968        0.000000        0.236869             N/A        0.188958          stubby             yes        0.000003              94        0.000000       26.901615       11.074495        0.000000       77.920105
              77               0       89.389572             N/A       59.869648        9.323775        0.000000        0.128639             N/A        0.183235          stubby             yes        0.000003              46        0.358846       60.703102        8.129138        0.000000       42.363693
              78               0       89.389572             N/A       52.697163        8.149903        0.000000        0.010000             N/A        0.180436          stubby             yes        0.000003              56        0.620033       52.752430        7.347755        0.000000       50.772068
              79               0       89.389572             N/A       78.594154       12.485455        0.000000        0.396499             N/A        0.166134          stubby             yes        0.000003              29        0.520476       78.641327       11.861403        0.000000       23.555578
              80               0       89.389572             N/A       17.152548       13.517967        0.000000        0.711007             N/A        0.165056          stubby             yes        0.000003             108        0.000000       17.042255       12.853215        0.000000       88.385933
              81               0       89.389572             N/A       17.527601       11.712933        0.000000        0.319762             N/A        0.116463          stubby             yes        0.000003             107        0.000000       17.744377       12.396303        0.000000       87.548233
              82               0       89.389572             N/A       86.893349       12.340994        0.000000        0.100000             N/A        0.110875          stubby             yes        0.000003              20        0.432469       86.698326       11.305576        0.000000       15.434688
              83               0       89.389572             N/A       82.031303       12.832131        0.000000        0.010000             N/A        0.106298          stubby             yes        0.000003              25        0.108462       81.815094       12.116526        0.000000       20.271708
              84               0       89.389572             N/A       53.810261        6.672635        0.000000        0.010000             N/A        0.095095          stubby             yes        0.000003              54        0.009381       53.861397        7.215589        0.000000       49.748371
