# Supplementary material for: Activity-dependent extracellular proteolytic cascade cleaves the ECM component brevican to promote structural plasticity
Source: EMBO Rep. 2025 Nov 19;27(1):163–85. doi: 10.1038/s44319-025-00644-w (PMC12796228; doi:10.1038/s44319-025-00644-w)
Supplement: Supplementary file 16 — Source data Fig. 7 [file 44319_2025_644_MOESM16_ESM.zip › Figure 7/7D/PFR/exp080316/MAX_PFR - Series018.txt]

              ID  SECTION-NUMBER  SECTION-LENGTH    BRANCH-ORDER               X               Y               Z   HEAD-DIAMETER   NECK-DIAMETER         MAX-DTS            TYPE            AUTO   XYPLANE-ANGLE     SWC-NODE-ID SWC-NODE-OFFSET        ATTACH-X        ATTACH-Y        ATTACH-Z   SOMA-DISTANCE
               0               0       68.672791             N/A       88.208076        8.249287        0.000000        1.057232        0.010000        2.999513        mushroom             yes        0.000003              10        0.000000       88.327217       11.470530        0.000000        5.597491
               2               0       68.672791             N/A       37.031830        8.316708        0.000000        0.747319        0.010000        2.997618        mushroom             yes        0.000003              72        0.000000       37.753220       11.928176        0.000000       58.358337
               8               0       68.672791             N/A       33.899521       17.942490        0.000000        0.397428        0.010000        2.985458        mushroom             yes        0.000003              76        0.000000       34.286518       13.693130        0.000000       62.407528
              11               0       68.672791             N/A       70.380928       12.788557        0.000000        0.894794        0.010000        2.802639        mushroom             yes        0.000003              29        0.952098       71.773041        9.890402        0.000000       22.879356
              13               0       68.672791             N/A       89.898003        9.239419        0.000000        0.737982        0.010000        2.682534        mushroom             yes        0.000003              10        0.000000       88.327217       11.470530        0.000000        5.597491
              14               0       68.672791             N/A       34.433247       17.629799        0.000000        0.245373        0.010000        2.655450            thin             yes        0.000003              76        0.000000       34.286518       13.693130        0.000000       62.407528
              18               0       68.672791             N/A       28.066643       12.163947        0.000000        0.323317        0.010000        2.195813            thin             yes        0.000003              82        0.000000       30.646353       11.585202        0.000000       66.885895
              19               0       68.672791             N/A       77.627953        7.747020        0.000000        0.688463        0.010000        2.163553        mushroom             yes        0.000003              23        0.000000       77.497292        9.967458        0.000000       17.070749
              20               0       68.672791             N/A       39.664925       13.392854        0.000000        0.783935        0.010000        2.097462        mushroom             yes        0.000003              73        0.921494       39.272583       11.246674        0.000000       58.418728
              21               0       68.672791             N/A       38.279404        9.227345        0.000000        0.595838        0.010000        1.972371        mushroom             yes        0.000003              70        0.000000       38.822990       11.266295        0.000000       57.091423
              23               0       68.672791             N/A       79.095566       13.011781        0.000000        0.550941        0.010000        1.878093        mushroom             yes        0.000003              21        0.402548       79.501762       10.650526        0.000000       14.737510
              24               0       68.672791             N/A       66.693329        6.752692        0.000000        1.135170        0.814618        1.748934        mushroom             yes        0.000003              36        0.000000       65.949074        8.489756        0.000000       28.981705
              25               0       68.672791             N/A       35.884861       10.532693        0.000000        0.604886        0.010000        1.658527        mushroom             yes        0.000003              74        0.000000       36.272968       12.657560        0.000000       60.161030
              26               0       68.672791             N/A       48.966141        7.427176        0.000000        0.815910        0.010000        1.638381        mushroom             yes        0.000003              55        0.395106       48.358456        9.423757        0.000000       46.127926
              27               0       68.672791             N/A       49.701702        6.723713        0.000000        0.164632        0.010000        1.599127            thin             yes        0.000003              54        0.000000       49.824970        8.908342        0.000000       45.653976
              28               0       68.672791             N/A       69.022514       10.677610        0.000000        0.274582        0.010000        1.554411            thin             yes        0.000003              31        0.000000       69.056480        9.194880        0.000000       25.753630
              30               0       68.672791             N/A       28.879625       10.803237        0.000000        0.379199        0.010000        1.519866        mushroom             yes        0.000003              83        0.730476       30.728960       11.332502        0.000000       67.080200
              31               0       68.672791             N/A       29.894543       13.124344        0.000000        0.473933        0.010000        1.501347        mushroom             yes        0.000003              82        0.000000       30.646353       11.585202        0.000000       66.885895
              32               0       68.672791             N/A       88.366356       13.425752        0.000000        0.593582        0.010000        1.426883        mushroom             yes        0.000003               9        0.923741       89.096573       12.211843        0.000000        4.502016
              33               0       68.672791             N/A       92.960815       14.582156        0.000000        0.615256        0.010000        1.399705        mushroom             yes        0.000003               3        0.000000       91.504189       13.332721        0.000000        1.729605
              34               0       68.672791             N/A       39.062210        9.992658        0.000000        0.678826        0.010000        1.233181        mushroom             yes        0.000003              69        0.276081       39.132854       11.252771        0.000000       56.460850
              36               0       68.672791             N/A       71.032257       11.139291        0.000000        0.859748             N/A        1.187172          stubby             yes        0.000003              29        0.883263       71.566605        9.796245        0.000000       22.971178
              37               0       68.672791             N/A       36.540882       14.713408        0.000000        0.592938        0.010000        1.179289        mushroom             yes        0.000003              75        0.089077       35.573833       13.102846        0.000000       61.039467
              38               0       68.672791             N/A       48.625977       10.346062        0.000000        1.102486        0.010000        1.159807        mushroom             yes        0.000003              57        0.000000       48.307373        9.423103        0.000000       47.218311
              39               0       68.672791             N/A       54.144859        6.225850        0.000000        0.836135             N/A        1.156987          stubby             yes        0.000003              50        0.829228       54.308403        7.671870        0.000000       40.794331
              40               0       68.672791             N/A       72.422493        8.174953        0.000000        1.137130             N/A        1.133325          stubby             yes        0.000003              28        0.644035       72.302719        9.837985        0.000000       22.000231
              41               0       68.672791             N/A       57.616146        8.790446        0.000000        0.576855        0.010000        1.112820        mushroom             yes        0.000003              44        0.383676       57.822975        7.530943        0.000000       37.445477
              42               0       68.672791             N/A       90.468086       14.618531        0.000000        0.566125        0.010000        1.085795        mushroom             yes        0.000003               4        0.021833       90.541969       13.288418        0.000000        2.705469
              43               0       68.672791             N/A       53.537647        6.028646        0.000000        0.501320        0.010000        1.081705        mushroom             yes        0.000003              50        0.269399       53.767727        7.776993        0.000000       41.352745
              44               0       68.672791             N/A       36.723312       10.572969        0.000000        0.138547        0.010000        1.029361            thin             yes        0.000003              72        0.000000       37.753220       11.928176        0.000000       58.358337
              45               0       68.672791             N/A       43.587082        9.126534        0.000000        0.506668        0.010000        1.025630        mushroom             yes        0.000003              64        0.899411       43.757801       10.471871        0.000000       52.007317
              46               0       68.672791             N/A       82.411163        9.833295        0.000000        0.664357        0.536748        1.010863        mushroom             yes        0.000003              17        0.013169       82.398994       10.845558        0.000000       11.757857
              47               0       68.672791             N/A       31.146605       13.767645        0.000000        0.404595        0.233097        1.001126        mushroom             yes        0.000003              78        0.158857       31.969704       13.046206        0.000000       65.131195
              48               0       68.672791             N/A       89.580505       13.749445        0.000000        0.784310        0.294409        0.999349        mushroom             yes        0.000003               5        0.235400       90.370125       13.173201        0.000000        3.147099
              49               0       68.672791             N/A       91.677078       14.758048        0.000000        0.648169             N/A        0.996850          stubby             yes        0.000003               3        0.000000       91.504189       13.332721        0.000000        1.729605
              50               0       68.672791             N/A       58.072315        6.568110        0.000000        0.512898        0.287495        0.882857        mushroom             yes        0.000003              43        0.000000       57.988491        7.535319        0.000000       37.056377
              51               0       68.672791             N/A       59.633953        8.989059        0.000000        0.204385        0.010000        0.862117            thin             yes        0.000003              41        0.260239       59.182465        7.712882        0.000000       35.726780
              52               0       68.672791             N/A       43.340714       11.775056        0.000000        0.193425        0.010000        0.796864            thin             yes        0.000003              64        0.106727       43.147156       10.561769        0.000000       52.636810
              53               0       68.672791             N/A       46.102867        8.775966        0.000000        0.737759             N/A        0.790170          stubby             yes        0.000003              61        0.792908       46.476299        9.932195        0.000000       49.261288
              54               0       68.672791             N/A       73.435860       11.257590        0.000000        0.763211             N/A        0.746840          stubby             yes        0.000003              27        0.268481       73.383102        9.760969        0.000000       21.166866
              55               0       68.672791             N/A       85.663811       12.041598        0.000000        0.518587             N/A        0.657901          stubby             yes        0.000003              14        0.638311       85.484901       10.797112        0.000000        8.653715
              56               0       68.672791             N/A       36.629360       13.855881        0.000000        0.513661             N/A        0.624034          stubby             yes        0.000003              75        0.644168       35.891006       12.900835        0.000000       60.504173
              57               0       68.672791             N/A       69.851967        7.995626        0.000000        0.521337        0.445918        0.622548        mushroom             yes        0.000003              30        0.000000       69.880196        9.000519        0.000000       24.907295
              58               0       68.672791             N/A       45.286594       11.373702        0.000000        1.219660             N/A        0.619021          stubby             yes        0.000003              62        0.295241       44.850685       10.434688        0.000000       50.809868
              59               0       68.672791             N/A       30.765631       12.838984        0.000000        0.274328        0.010000        0.603087            thin             yes        0.000003              79        0.000000       31.341927       12.441783        0.000000       65.764328
              60               0       68.672791             N/A       41.490173        9.728152        0.000000        0.828665             N/A        0.595858          stubby             yes        0.000003              66        0.392180       41.708862       10.678673        0.000000       54.304134
              61               0       68.672791             N/A       55.288952        8.378470        0.000000        0.436459             N/A        0.571540          stubby             yes        0.000003              49        0.992528       55.182640        7.596844        0.000000       39.950630
              62               0       68.672791             N/A       84.516953        9.815528        0.000000        0.377195             N/A        0.571014          stubby             yes        0.000003              15        0.650678       84.420082       10.885921        0.000000        9.619487
              63               0       68.672791             N/A       34.864964       15.187691        0.000000        0.933010             N/A        0.553404          stubby             yes        0.000003              76        0.000000       34.286518       13.693130        0.000000       62.407528
              64               0       68.672791             N/A       52.654942        9.276917        0.000000        0.411613             N/A        0.533780          stubby             yes        0.000003              52        0.633124       52.066788        8.284219        0.000000       43.137737
              65               0       68.672791             N/A       33.000462       14.946356        0.000000        0.234263        0.100000        0.518731            thin             yes        0.000003              77        0.320890       33.113506       13.564545        0.000000       63.549366
              66               0       68.672791             N/A       38.326267       12.897208        0.000000        0.808042             N/A        0.514117          stubby             yes        0.000003              73        0.419231       37.622772       12.107584        0.000000       58.805092
              67               0       68.672791             N/A       31.305487       10.135006        0.000000        0.850113             N/A        0.451388          stubby             yes        0.000003              84        0.449309       31.217304       10.891273        0.000000       68.060959
              68               0       68.672791             N/A       53.983593        8.933716        0.000000        0.637017             N/A        0.426351          stubby             yes        0.000003              50        0.152407       53.799885        7.770741        0.000000       41.469440
              69               0       68.672791             N/A       62.007225        9.684189        0.000000        0.366910             N/A        0.382631          stubby             yes        0.000003              39        0.530755       62.497925        8.025820        0.000000       32.473289
              70               0       68.672791             N/A       89.003288       10.920904        0.000000        0.552332             N/A        0.373990          stubby             yes        0.000003              10        0.000000       88.327217       11.470530        0.000000        5.597491
              71               0       68.672791             N/A       30.014988       11.124800        0.000000        0.425275             N/A        0.369597          stubby             yes        0.000003              83        0.665101       30.746557       11.278668        0.000000       67.127335
              72               0       68.672791             N/A       62.328728        6.238600        0.000000        0.125204             N/A        0.304759          stubby             yes        0.000003              39        0.126124       61.912666        7.840699        0.000000       33.205875
              73               0       68.672791             N/A       81.869873       12.074158        0.000000        0.391460             N/A        0.279762          stubby             yes        0.000003              18        0.000000       81.773163       11.333435        0.000000       12.559947
              74               0       68.672791             N/A       63.218777        6.565885        0.000000        0.387154             N/A        0.272945          stubby             yes        0.000003              39        0.649354       62.635265        8.069262        0.000000       32.258564
              75               0       68.672791             N/A       42.141586       11.598183        0.000000        0.477701             N/A        0.271749          stubby             yes        0.000003              66        0.971344       42.162243       10.673514        0.000000       53.674042
              76               0       68.672791             N/A       51.372559        7.549728        0.000000        0.443347             N/A        0.259169          stubby             yes        0.000003              52        0.289045       51.786415        8.416849        0.000000       43.558372
              77               0       68.672791             N/A       79.202583       11.532167        0.000000        0.681401             N/A        0.237305          stubby             yes        0.000003              21        0.124553       79.399673       10.624249        0.000000       15.002685
              78               0       68.672791             N/A       57.070023        7.055835        0.000000        0.622932             N/A        0.227358          stubby             yes        0.000003              45        0.465073       57.049957        7.568430        0.000000       37.959679
              79               0       68.672791             N/A       78.095551        9.325473        0.000000        0.626479             N/A        0.206337          stubby             yes        0.000003              23        0.522262       78.190170       10.095292        0.000000       16.598898
              80               0       68.672791             N/A       86.877495       12.167889        0.000000        0.235136             N/A        0.201698          stubby             yes        0.000003              11        0.000000       87.231644       11.565304        0.000000        6.687255
              81               0       68.672791             N/A       85.581764        9.903282        0.000000        0.852921             N/A        0.188962          stubby             yes        0.000003              14        0.830022       85.698151       10.769926        0.000000        8.464698
              82               0       68.672791             N/A       31.371809       11.794307        0.000000        1.112929        0.010000        0.181245        mushroom             yes        0.000003              81        0.841043       30.665901       11.525404        0.000000       66.165527
              83               0       68.672791             N/A       90.612434       12.684302        0.000000        0.222984             N/A        0.166588          stubby             yes        0.000003               4        0.077190       90.577438       13.290051        0.000000        2.650242
              84               0       68.672791             N/A       66.564926        9.568354        0.000000        0.436715             N/A        0.097842          stubby             yes        0.000003              35        0.000000       66.743149        8.854287        0.000000       28.107956
              85               0       68.672791             N/A       35.891548       11.943585        0.000000        0.371814             N/A        0.091022          stubby             yes        0.000003              74        0.000000       36.272968       12.657560        0.000000       60.161030
              86               0       68.672791             N/A       87.222015       10.883386        0.000000        0.612573             N/A        0.072228          stubby             yes        0.000003              11        0.040311       87.550697       11.543030        0.000000        6.643325
