# Supplementary material for: Activity-dependent extracellular proteolytic cascade cleaves the ECM component brevican to promote structural plasticity
Source: EMBO Rep. 2025 Nov 19;27(1):163–85. doi: 10.1038/s44319-025-00644-w (PMC12796228; doi:10.1038/s44319-025-00644-w)
Supplement: Supplementary file 16 — Source data Fig. 7 [file 44319_2025_644_MOESM16_ESM.zip › Figure 7/7D/PFR/exp080316/MAX_PFR- Series003.txt]

              ID  SECTION-NUMBER  SECTION-LENGTH    BRANCH-ORDER               X               Y               Z   HEAD-DIAMETER   NECK-DIAMETER         MAX-DTS            TYPE            AUTO   XYPLANE-ANGLE     SWC-NODE-ID SWC-NODE-OFFSET        ATTACH-X        ATTACH-Y        ATTACH-Z   SOMA-DISTANCE
               1               2       10.654762             N/A       32.145397       17.783323        0.000000        1.117870        0.010000        2.997328        mushroom             yes        0.000003              39        0.000000       33.879097       15.009046        0.000000       19.575933
               3               6        0.775783             N/A       39.059204        9.936316        0.000000        1.027237        0.010000        2.995388        mushroom             yes        0.000003             149        0.000000       40.796940       12.148467        0.000000        0.775783
               5               2       10.654762             N/A       34.261036       18.436533        0.000000        0.610098        0.010000        2.993334        mushroom             yes        0.000003              40        0.284898       34.352348       15.108884        0.000000       20.042946
               7               1        3.675936             N/A       33.397903        8.525248        0.000000        0.825022        0.010000        2.985030        mushroom             yes        0.000003              35        0.000000       31.582127       10.477178        0.000000       20.719135
               8               3       50.346058             N/A       92.898994        7.231280        0.000000        1.021134        0.010000        2.984699        mushroom             yes        0.000003              68        0.385557       90.854126        9.146431        0.000000        3.833390
               9               0       17.320837             N/A       30.046087       16.959106        0.000000        0.368382        0.010000        2.973396        mushroom             yes        0.000003              27        0.000000       30.891125       13.834932        0.000000       15.999678
              11               2       10.654762             N/A       37.886021       10.124158        0.000000        0.299790        0.010000        2.964621            thin             yes        0.000003              48        0.000000       38.045910       13.883725        0.000000       24.010818
              13               0       17.320837             N/A       21.978170       12.284369        0.000000        0.514158        0.010000        2.921354        mushroom             yes        0.000003              14        0.888613       22.759525       16.006104        0.000000        6.831421
              15               0       17.320837             N/A       20.054354       13.937261        0.000000        1.031687        0.010000        2.680362        mushroom             yes        0.000003              13        0.000000       17.991816       16.599413        0.000000        6.717803
              16               3       50.346058             N/A       81.118271       11.941977        0.000000        0.436105        0.010000        2.600259        mushroom             yes        0.000003              79        0.000000       81.081482        8.915503        0.000000       14.373034
              17               5        6.619769             N/A       43.239910        9.988916        0.000000        1.353815        0.010000        2.481085        mushroom             yes        0.000003             140        0.783878       43.931614       12.312612        0.000000       54.034626
              18               2       10.654762             N/A       35.583153       17.570250        0.000000        0.573840        0.010000        2.417158        mushroom             yes        0.000003              40        0.000000       34.616142       15.122320        0.000000       20.229004
              19               1        3.675936             N/A       33.853771       10.094544        0.000000        0.573817        0.010000        2.378047        mushroom             yes        0.000003              34        0.000000       31.614155       11.113875        0.000000       20.081633
              20               3       50.346058             N/A       55.640446        8.318086        0.000000        0.558199        0.010000        2.351106        mushroom             yes        0.000003             112        0.000000       53.784988       10.220146        0.000000       41.082745
              21               3       50.346058             N/A       83.550636       11.308413        0.000000        0.277105        0.010000        2.321271            thin             yes        0.000003              76        0.000000       82.608757        8.756525        0.000000       12.783094
              22               0       17.320837             N/A       22.241148       18.738832        0.000000        0.883954        0.010000        2.307015        mushroom             yes        0.000003              13        0.000000       22.672243       16.025011        0.000000        6.717803
              23               3       50.346058             N/A       58.940754       13.508676        0.000000        0.595795        0.010000        2.295142        mushroom             yes        0.000003             109        0.000000       58.092991       10.853491        0.000000       39.070152
              24               3       50.346058             N/A       46.976830        8.960202        0.000000        0.459636        0.010000        2.256189        mushroom             yes        0.000003             123        0.000000       48.748508       11.220345        0.000000       48.871357
              25               3       50.346058             N/A       62.374737       12.416737        0.000000        1.050007        0.266300        2.209962        mushroom             yes        0.000003             104        0.000000       62.593426       10.573442        0.000000       34.888405
              26               3       50.346058             N/A       88.377342        4.715894        0.000000        0.393353        0.010000        2.183141        mushroom             yes        0.000003              71        0.000000       87.705215        7.903775        0.000000        7.502023
              27               3       50.346058             N/A       67.686775        6.130343        0.000000        0.449902        0.010000        2.062741        mushroom             yes        0.000003              96        0.396195       68.415802        8.630715        0.000000       28.015850
              28               0       17.320837             N/A       21.403507       14.211151        0.000000        0.918707        0.135582        2.058579        mushroom             yes        0.000003              13        0.574054       22.528677       16.085114        0.000000        6.247928
              29               3       50.346058             N/A       63.479816       12.869637        0.000000        0.797160        0.010000        2.026138        mushroom             yes        0.000003             103        0.000000       62.897606       10.511877        0.000000       34.032764
              30               0       17.320837             N/A       15.434875       17.185251        0.000000        0.479761        0.010000        2.003794        mushroom             yes        0.000003               4        0.000000       17.991816       16.599413        0.000000        1.847097
              31               3       50.346058             N/A       60.652042       12.574114        0.000000        0.841823        0.010000        1.970593        mushroom             yes        0.000003             106        0.797247       61.434872       10.546604        0.000000       35.718330
              33               2       10.654762             N/A       39.097755       16.146435        0.000000        1.109462        0.345214        1.951026        mushroom             yes        0.000003              50        0.346194       39.074921       14.509749        0.000000       25.499493
              34               3       50.346058             N/A       80.356674        6.723068        0.000000        0.980275        0.010000        1.927931        mushroom             yes        0.000003              82        0.847275       79.460808        8.603140        0.000000       16.185673
              35               3       50.346058             N/A       68.647781       10.942708        0.000000        0.625728        0.010000        1.903180        mushroom             yes        0.000003              98        0.768430       68.313278        8.657802        0.000000       29.405140
              36               3       50.346058             N/A       68.214600        6.098849        0.000000        0.625763        0.010000        1.851408        mushroom             yes        0.000003              95        0.335726       69.263916        8.329971        0.000000       26.987135
              37               2       10.654762             N/A       32.923035       16.299225        0.000000        0.680600        0.010000        1.818812        mushroom             yes        0.000003              39        0.000000       33.963917       15.089100        0.000000       19.575933
              38               3       50.346058             N/A       76.188065       10.184714        0.000000        0.207487        0.010000        1.807143            thin             yes        0.000003              84        0.843077       77.599182        8.287684        0.000000       18.177198
              39               3       50.346058             N/A       76.382454        5.453979        0.000000        0.496137        0.010000        1.788500        mushroom             yes        0.000003              87        0.876310       75.954445        7.367503        0.000000       20.017063
              40               3       50.346058             N/A       66.023094        7.413110        0.000000        0.517085        0.010000        1.686496        mushroom             yes        0.000003              98        0.000000       66.766930        9.599216        0.000000       29.892691
              41               3       50.346058             N/A       74.732208        5.351507        0.000000        0.871739        0.771104        1.615160        mushroom             yes        0.000003              90        0.727971       74.085098        6.893526        0.000000       21.596066
              42               3       50.346058             N/A       80.711319       10.346919        0.000000        1.140958        0.010000        1.601340        mushroom             yes        0.000003              79        0.000000       81.081482        8.915503        0.000000       14.373034
              44               0       17.320837             N/A       30.994532       15.396980        0.000000        0.642546        0.010000        1.595449        mushroom             yes        0.000003              27        0.000000       30.891125       13.834932        0.000000       15.999678
              45               3       50.346058             N/A       46.917076       10.180229        0.000000        0.652044        0.010000        1.564939        mushroom             yes        0.000003             124        0.460854       48.129993       11.707561        0.000000       49.666424
              46               0       17.320837             N/A       16.115284       15.386586        0.000000        0.396025        0.010000        1.559689        mushroom             yes        0.000003               4        0.000000       17.991816       16.599413        0.000000        1.847097
              47               0       17.320837             N/A       25.333174       16.967855        0.000000        0.201625        0.010000        1.553482            thin             yes        0.000003              15        0.306761       24.081514       15.501301        0.000000        8.378332
              48               3       50.346058             N/A       63.713371       12.193097        0.000000        0.736938        0.010000        1.534546        mushroom             yes        0.000003             103        0.000000       62.925743       10.506183        0.000000       34.032764
              49               3       50.346058             N/A       62.794758        8.723255        0.000000        0.845227        0.318800        1.523096        mushroom             yes        0.000003             102        0.000000       63.378395       10.237508        0.000000       33.255642
              50               1        3.675936             N/A       32.317753        9.357544        0.000000        0.496375        0.010000        1.517056        mushroom             yes        0.000003              36        0.000000       31.439375       10.239048        0.000000       20.996775
              51               1        3.675936             N/A       33.110489       10.345453        0.000000        0.315578        0.010000        1.511378            thin             yes        0.000003              34        0.000000       31.614155       11.113875        0.000000       20.081633
              52               3       50.346058             N/A       51.246475        8.655653        0.000000        0.745247        0.432560        1.488447        mushroom             yes        0.000003             120        0.547588       51.161533       10.260105        0.000000       46.023434
              53               0       17.320837             N/A       29.460325       15.241912        0.000000        0.340817        0.010000        1.453655            thin             yes        0.000003              27        0.866421       30.210306       13.510309        0.000000       15.313729
              54               3       50.346058             N/A       48.303162        9.335235        0.000000        0.375670        0.010000        1.435589        mushroom             yes        0.000003             123        0.753821       49.068840       11.035998        0.000000       48.317085
              55               5        6.619769             N/A       45.422634       14.186493        0.000000        0.536526        0.010000        1.387866        mushroom             yes        0.000003             132        0.000000       45.572586       12.379855        0.000000       53.116211
              56               0       17.320837             N/A       24.376749       12.959587        0.000000        1.119392        0.965884        1.375993        mushroom             yes        0.000003              18        0.000000       25.443012       14.231801        0.000000       10.122489
              57               0       17.320837             N/A       26.955200       11.883949        0.000000        1.171635        0.930887        1.349187        mushroom             yes        0.000003              22        0.207823       27.780979       13.109390        0.000000       12.651026
              59               3       50.346058             N/A       92.738403        9.037613        0.000000        0.506233        0.010000        1.321748        mushroom             yes        0.000003              67        0.000000       92.058151       10.362541        0.000000        3.387467
              60               3       50.346058             N/A       58.341690        8.880442        0.000000        0.947215        0.273163        1.312983        mushroom             yes        0.000003             108        0.000000       58.810490       10.471967        0.000000       37.995705
              61               0       17.320837             N/A       28.237244       14.708403        0.000000        0.567708        0.010000        1.307227        mushroom             yes        0.000003              23        0.310286       28.247662       13.136025        0.000000       13.399879
              62               3       50.346058             N/A       72.189980        5.416028        0.000000        0.561816        0.010000        1.300914        mushroom             yes        0.000003              92        0.627285       72.505890        7.222409        0.000000       23.703880
              63               3       50.346058             N/A       86.823524        9.708231        0.000000        0.824561        0.742017        1.295306        mushroom             yes        0.000003              72        0.349353       88.000763        8.153927        0.000000        8.459857
              64               0       17.320837             N/A       18.321178       15.244474        0.000000        0.788380             N/A        1.257044          stubby             yes        0.000003               5        0.606121       18.017569       16.599001        0.000000        2.198073
              65               0       17.320837             N/A       31.956821       15.124956        0.000000        1.034891        0.290762        1.233968        mushroom             yes        0.000003              37        0.422656       31.921238       13.729617        0.000000       18.052107
              66               3       50.346058             N/A       48.912346       13.050812        0.000000        0.838304        0.297706        1.232769        mushroom             yes        0.000003             124        0.319185       48.021729       11.792843        0.000000       49.875340
              67               2       10.654762             N/A       34.870102       13.870370        0.000000        0.617687        0.010000        1.166367        mushroom             yes        0.000003              41        0.525417       34.709564       15.121350        0.000000       20.495945
              68               3       50.346058             N/A       61.072681        9.118607        0.000000        0.581564        0.346514        1.160908        mushroom             yes        0.000003             106        0.067863       60.655666       10.311973        0.000000       36.311878
              69               1        3.675936             N/A       32.725613       10.001379        0.000000        0.188899        0.010000        1.152429            thin             yes        0.000003              35        0.000000       31.582127       10.477178        0.000000       20.719135
              70               3       50.346058             N/A       88.587181       10.612395        0.000000        0.346926        0.010000        1.089924            thin             yes        0.000003              70        0.000000       88.891045        8.907463        0.000000        5.948453
              71               3       50.346058             N/A       64.851273        8.227760        0.000000        0.337292        0.010000        1.072640            thin             yes        0.000003             100        0.000000       65.003426        9.685446        0.000000       31.782495
              72               3       50.346058             N/A       71.218575        9.644074        0.000000        0.205848        0.010000        1.061834            thin             yes        0.000003              94        0.887628       70.927139        7.792535        0.000000       25.281315
              73               0       17.320837             N/A       16.963648       17.786104        0.000000        0.183680        0.010000        1.041710            thin             yes        0.000003               4        0.000000       17.991816       16.599413        0.000000        1.847097
              74               3       50.346058             N/A       73.222214        5.461841        0.000000        0.923222             N/A        1.025365          stubby             yes        0.000003              91        0.858818       73.833237        6.842978        0.000000       22.322105
              75               0       17.320837             N/A       23.648739       17.151913        0.000000        1.313827             N/A        0.981622          stubby             yes        0.000003              14        0.298278       23.534956       15.838122        0.000000        7.433578
              76               5        6.619769             N/A       43.366562       13.960092        0.000000        0.500992        0.010000        0.977675        mushroom             yes        0.000003             140        0.000000       43.304398       12.518854        0.000000       54.763634
              77               3       50.346058             N/A       67.449249       11.043015        0.000000        0.305891        0.010000        0.972266            thin             yes        0.000003              98        0.000000       66.667290        9.641387        0.000000       29.892691
              78               3       50.346058             N/A       91.780586       11.427595        0.000000        0.501595        0.316162        0.953143        mushroom             yes        0.000003              62        0.590212       93.040146       11.043954        0.000000        1.881444
              79               3       50.346058             N/A       83.134567        7.178890        0.000000        0.597427             N/A        0.944278          stubby             yes        0.000003              75        0.000000       83.406609        8.372413        0.000000       11.897594
              80               3       50.346058             N/A       69.573654        9.710968        0.000000        0.703495        0.572787        0.937973        mushroom             yes        0.000003              95        0.019330       68.938026        8.492738        0.000000       27.385248
              81               0       17.320837             N/A       22.341499       17.718266        0.000000        0.187628        0.010000        0.926796            thin             yes        0.000003              13        0.000000       21.929045       16.336140        0.000000        6.717803
              82               0       17.320837             N/A       28.883249       12.069471        0.000000        0.445612        0.010000        0.908795        mushroom             yes        0.000003              22        0.000000       28.699360       13.193328        0.000000       12.787434
              84               1        3.675936             N/A       31.343771       12.409839        0.000000        0.924737             N/A        0.839812          stubby             yes        0.000003              30        0.353659       32.186935       12.297901        0.000000       18.800840
              85               3       50.346058             N/A       49.646530       12.417970        0.000000        0.482793        0.010000        0.817932        mushroom             yes        0.000003             124        0.975830       48.674332       11.278774        0.000000       48.907001
              86               3       50.346058             N/A       73.535706        8.420313        0.000000        0.677048        0.472158        0.797661        mushroom             yes        0.000003              91        0.357243       73.286171        7.017772        0.000000       22.923897
              88               1        3.675936             N/A       32.763931       11.120514        0.000000        0.187243        0.010000        0.780027            thin             yes        0.000003              34        0.000000       31.614155       11.113875        0.000000       20.081633
              89               2       10.654762             N/A       35.226593       15.902120        0.000000        0.614564        0.410372        0.778591        mushroom             yes        0.000003              40        0.000000       34.895012       15.119426        0.000000       20.229004
              90               3       50.346058             N/A       69.697342        6.569440        0.000000        0.806078        0.635454        0.767622        mushroom             yes        0.000003              94        0.000000       70.063713        7.930518        0.000000       26.151293
              91               3       50.346058             N/A       79.106323        9.724948        0.000000        0.587877        0.511010        0.758886        mushroom             yes        0.000003              81        0.000000       79.505577        8.627202        0.000000       16.033842
              92               3       50.346058             N/A       55.123928       11.770372        0.000000        0.700329             N/A        0.710772          stubby             yes        0.000003             114        0.761800       55.404770       10.830325        0.000000       41.798248
              93               3       50.346058             N/A       49.305420        9.841238        0.000000        0.505418             N/A        0.693162          stubby             yes        0.000003             122        0.234975       49.582363       10.793165        0.000000       47.915405
              94               3       50.346058             N/A       87.417892        6.362754        0.000000        0.659788             N/A        0.671883          stubby             yes        0.000003              72        0.849641       87.456100        7.914408        0.000000        7.723370
              95               3       50.346058             N/A       66.104439       11.127906        0.000000        1.004520             N/A        0.664677          stubby             yes        0.000003              99        0.000000       65.866554        9.980302        0.000000       30.870394
              96               3       50.346058             N/A       90.123772       10.051977        0.000000        0.327461        0.010000        0.654903            thin             yes        0.000003              69        0.421181       90.562759        8.997407        0.000000        4.600266
              97               2       10.654762             N/A       39.189819       13.348729        0.000000        0.969048             N/A        0.612901          stubby             yes        0.000003              49        0.398160       38.464214       14.173482        0.000000       24.646521
              98               3       50.346058             N/A       71.670906        6.122303        0.000000        0.591150             N/A        0.612305          stubby             yes        0.000003              92        0.014070       71.776718        7.285573        0.000000       24.281965
              99               3       50.346058             N/A       57.865738       12.088655        0.000000        0.687240             N/A        0.574923          stubby             yes        0.000003             110        0.789655       58.092991       10.853491        0.000000       39.285831
             100               3       50.346058             N/A       77.109138        9.154984        0.000000        0.477902        0.401283        0.528818        mushroom             yes        0.000003              83        0.000000       77.628014        8.307272        0.000000       18.041161
             101               3       50.346058             N/A       68.565994        7.335794        0.000000        0.370560             N/A        0.509683          stubby             yes        0.000003              95        0.146321       69.064316        8.429664        0.000000       27.225458
             102               3       50.346058             N/A       91.161377        8.321738        0.000000        0.498146             N/A        0.485146          stubby             yes        0.000003              68        0.000000       90.721581        9.013947        0.000000        4.113203
             103               3       50.346058             N/A       50.729580       11.526421        0.000000        0.816876             N/A        0.465762          stubby             yes        0.000003             121        0.053782       50.283447       10.577626        0.000000       47.155159
             104               3       50.346058             N/A       89.043343        6.983066        0.000000        0.201000        0.010000        0.434788            thin             yes        0.000003              71        0.274564       88.013901        8.165048        0.000000        7.075469
             105               2       10.654762             N/A       39.377014       13.950356        0.000000        0.744748             N/A        0.429812          stubby             yes        0.000003              50        0.430425       38.833412       14.429222        0.000000       25.443785
             106               3       50.346058             N/A       91.428017       10.345316        0.000000        0.250557        0.209505        0.421033            thin             yes        0.000003              65        0.612081       91.614609       10.054233        0.000000        2.677269
             107               2       10.654762             N/A       37.252483       13.046753        0.000000        0.450264             N/A        0.410212          stubby             yes        0.000003              48        0.137219       38.045910       13.883725        0.000000       23.889540
             108               0       17.320837             N/A       30.780218       12.912210        0.000000        0.514091             N/A        0.405407          stubby             yes        0.000003              27        0.628066       30.411041       13.606023        0.000000       15.502436
             109               2       10.654762             N/A       37.018410       15.257692        0.000000        0.796984             N/A        0.396578          stubby             yes        0.000003              47        0.876278       36.809071       14.645927        0.000000       22.502432
             110               7        0.125517             N/A       97.600029       19.913183        0.000000        0.312745        0.010000        0.395286            thin             yes        0.000003             152        0.772646       97.396851       20.101793        0.000000        0.028537
             111               3       50.346058             N/A       59.328354        9.517551        0.000000        0.584480             N/A        0.375607          stubby             yes        0.000003             108        0.226406       59.337170       10.376490        0.000000       37.787140
             112               5        6.619769             N/A       43.173885       13.354253        0.000000        0.736029             N/A        0.356854          stubby             yes        0.000003             140        0.000000       43.304398       12.518854        0.000000       54.763634
             113               3       50.346058             N/A       79.592506        7.599239        0.000000        0.522586             N/A        0.338654          stubby             yes        0.000003              82        0.587474       79.192169        8.458746        0.000000       16.443954
             114               4        3.572472             N/A       47.265736       15.380587        0.000000        0.960998             N/A        0.320518          stubby             yes        0.000003             133        0.557868       47.608616       14.797812        0.000000       53.470936
             115               6        0.775783             N/A       40.520401       12.349136        0.000000        0.285215             N/A        0.250982          stubby             yes        0.000003             149        0.449831       40.797592       12.299145        0.000000        0.576313
             116               3       50.346058             N/A       74.025429        5.745688        0.000000        1.062211             N/A        0.246791          stubby             yes        0.000003              90        0.000000       73.840576        6.840634        0.000000       22.152716
             117               3       50.346058             N/A       63.607460       11.053967        0.000000        0.010000             N/A        0.246782          stubby             yes        0.000003             103        0.394570       63.015808       10.452724        0.000000       33.726135
             118               5        6.619769             N/A       42.333408       11.680178        0.000000        0.427883             N/A        0.215597          stubby             yes        0.000003             142        0.382965       42.386784       12.236674        0.000000       55.806480
             119               3       50.346058             N/A       67.153137       10.290849        0.000000        0.274145             N/A        0.125209          stubby             yes        0.000003              98        0.000000       66.766930        9.599216        0.000000       29.892691
             120               3       50.346058             N/A       66.746918        8.801452        0.000000        0.602999             N/A        0.116437          stubby             yes        0.000003              98        0.822638       67.078339        9.316006        0.000000       29.370747
             121               3       50.346058             N/A       82.435883        9.300965        0.000000        0.207545             N/A        0.104949          stubby             yes        0.000003              77        0.810572       82.454544        8.738307        0.000000       12.890903
             122               3       50.346058             N/A       88.287666        9.710858        0.000000        0.383039             N/A        0.089949          stubby             yes        0.000003              70        0.000000       88.891045        8.907463        0.000000        5.948453
             123               3       50.346058             N/A       64.757149        9.258817        0.000000        0.295621             N/A        0.074238          stubby             yes        0.000003             101        0.865114       64.943115        9.706670        0.000000       31.873186
             124               3       50.346058             N/A       80.737129        9.368864        0.000000        0.662877             N/A        0.057016          stubby             yes        0.000003              80        0.865252       81.081482        8.915503        0.000000       14.479297
