# Supplementary material for: Activity-dependent extracellular proteolytic cascade cleaves the ECM component brevican to promote structural plasticity
Source: EMBO Rep. 2025 Nov 19;27(1):163–85. doi: 10.1038/s44319-025-00644-w (PMC12796228; doi:10.1038/s44319-025-00644-w)
Supplement: Supplementary file 16 — Source data Fig. 7 [file 44319_2025_644_MOESM16_ESM.zip › Figure 7/7D/PFR/exp080316/MAX_PFR- Series007.txt]

              ID  SECTION-NUMBER  SECTION-LENGTH    BRANCH-ORDER               X               Y               Z   HEAD-DIAMETER   NECK-DIAMETER         MAX-DTS            TYPE            AUTO   XYPLANE-ANGLE     SWC-NODE-ID SWC-NODE-OFFSET        ATTACH-X        ATTACH-Y        ATTACH-Z   SOMA-DISTANCE
               0              17       10.195318             N/A       77.518829       18.673685        0.000000        0.697852        0.010000        2.999446        mushroom             yes        0.000003             191        0.000000       81.086327       17.826893        0.000000       23.091715
               1              16        7.624738             N/A       98.506485       22.099436        0.000000        1.646503        0.010000        2.995822        mushroom             yes        0.000003             188        0.000000       96.666496       20.546377        0.000000       38.493504
               2               3       21.737986             N/A       24.401789        7.800588        0.000000        1.148971        0.010000        2.987194        mushroom             yes        0.000003              61        0.259852       22.511625       10.700069        0.000000       10.708436
               3              21       14.911906             N/A       61.294205        2.751555        0.000000        1.063415        0.010000        2.986390        mushroom             yes        0.000003             215        0.626194       61.713936        6.397364        0.000000        5.023218
               4               3       21.737986             N/A       31.683109        6.154907        0.000000        0.325343        0.010000        2.967864            thin             yes        0.000003              69        0.000000       31.448521       10.099648        0.000000       20.107683
               5               3       21.737986             N/A       23.079304        6.613806        0.000000        0.636390        0.010000        2.904026        mushroom             yes        0.000003              60        0.000000       21.603174       10.191204        0.000000        9.435077
               6              16        7.624738             N/A       96.814461       23.804874        0.000000        1.112744        0.010000        2.881087        mushroom             yes        0.000003             186        0.036891       95.700912       21.335402        0.000000       37.216064
               7              17       10.195318             N/A       78.566841       21.202044        0.000000        0.460585        0.010000        2.843289        mushroom             yes        0.000003             195        0.966374       82.092384       19.960003        0.000000       25.888515
               8               5       17.361271             N/A       46.750488        6.735587        0.000000        1.374214        0.010000        2.762704        mushroom             yes        0.000003             112        0.878329       47.592205        9.462236        0.000000       13.698255
               9               7        4.753216             N/A       68.218544       10.329680        0.000000        0.367816        0.010000        2.719576        mushroom             yes        0.000003             126        0.530935       68.076851        6.294148        0.000000        1.288179
              10               2        7.728881             N/A       18.820183        2.407933        0.000000        0.536832        0.010000        2.576060        mushroom             yes        0.000003              52        0.000000       18.854959        5.199144        0.000000       10.482331
              11              14        4.089983             N/A       86.641907       18.770468        0.000000        0.425048        0.010000        2.505913        mushroom             yes        0.000003             168        0.000000       88.834908       20.657633        0.000000       33.914440
              12               1        3.392063             N/A       13.956285       14.829690        0.000000        0.898071        0.010000        2.442383        mushroom             yes        0.000003               2        0.906894       12.633303       11.566628        0.000000        0.178278
              13              16        7.624738             N/A       93.510880       23.003080        0.000000        1.467799        0.010000        2.222961        mushroom             yes        0.000003             185        0.000000       95.007469       21.656820        0.000000       36.479946
              14               5       17.361271             N/A       50.690819       10.752480        0.000000        1.349113        0.010000        2.180321        mushroom             yes        0.000003             114        0.000000       50.550724        8.957132        0.000000       16.091646
              15               4       13.488602             N/A        4.859966        8.531762        0.000000        0.625924        0.010000        2.170200        mushroom             yes        0.000003              85        0.000000        5.521184       10.686862        0.000000        7.514114
              16              13        8.570974             N/A       88.878098       12.319583        0.000000        0.230954        0.010000        2.125414            thin             yes        0.000003             160        0.000000       88.038345       14.909861        0.000000       26.517305
              17               3       21.737986             N/A       21.189947       13.115064        0.000000        0.467212        0.010000        1.946002        mushroom             yes        0.000003              60        0.264680       21.317356       10.189228        0.000000        9.042070
              18              13        8.570974             N/A       87.005356       12.382809        0.000000        1.242036        0.972720        1.902413        mushroom             yes        0.000003             159        0.928966       86.220512       13.930935        0.000000       24.514919
              19               0       17.936708             N/A       11.446173       15.027232        0.000000        0.380600             N/A        1.878401          stubby             yes        0.000003               7        0.644737        9.545109       13.903044        0.000000        3.883524
              20               3       21.737986             N/A       31.935770        8.215624        0.000000        1.234063        1.088105        1.858350        mushroom             yes        0.000003              70        0.825820       31.448521       10.099648        0.000000       20.334070
              21               9       10.337115             N/A       73.377472        4.498817        0.000000        1.099339        0.788684        1.838343        mushroom             yes        0.000003             135        0.872591       72.764687        6.469810        0.000000        6.145203
              22               0       17.936708             N/A       11.757631       13.925492        0.000000        1.025418        0.546796        1.830334        mushroom             yes        0.000003               2        0.135532       11.233773       12.288319        0.000000        1.655265
              23               0       17.936708             N/A        8.141383       18.116962        0.000000        0.534898        0.010000        1.818381        mushroom             yes        0.000003              13        0.000000        7.162425       16.417227        0.000000        7.389876
              24               2        7.728881             N/A       18.981455        3.051245        0.000000        0.217567        0.010000        1.776230            thin             yes        0.000003              52        0.000000       18.854959        5.199144        0.000000       10.482331
              25               7        4.753216             N/A       68.397552        9.473209        0.000000        0.216171        0.010000        1.741986            thin             yes        0.000003             126        0.447123       68.112854        6.291980        0.000000        1.518347
              26               4       13.488602             N/A        6.298348       12.796050        0.000000        0.184506        0.010000        1.737353            thin             yes        0.000003              85        0.000000        5.521184       10.686862        0.000000        7.514114
              27              10        4.399230             N/A       78.331177       11.662145        0.000000        0.944749        0.010000        1.736265        mushroom             yes        0.000003             141        0.670291       80.453247       11.843314        0.000000       13.452462
              28               4       13.488602             N/A        6.577578       12.679180        0.000000        0.217065        0.010000        1.720005            thin             yes        0.000003              85        0.000000        5.521184       10.686862        0.000000        7.514114
              29               5       17.361271             N/A       48.808514       11.342193        0.000000        0.709885        0.010000        1.715407        mushroom             yes        0.000003             112        0.352379       48.154507        9.292533        0.000000       14.337523
              30              21       14.911906             N/A       64.771240        3.818430        0.000000        0.219768        0.010000        1.704480            thin             yes        0.000003             212        0.189702       64.875252        6.431597        0.000000        1.841931
              31               9       10.337115             N/A       75.175613        5.369746        0.000000        0.813392        0.010000        1.657815        mushroom             yes        0.000003             136        0.589604       73.882759        6.879974        0.000000        7.551150
              32               7        4.753216             N/A       67.176155        8.972022        0.000000        1.514684        1.267487        1.655935        mushroom             yes        0.000003             126        0.880097       66.977180        6.360365        0.000000        0.329285
              33              19        2.820871             N/A       87.782501       24.106623        0.000000        0.762100        0.574731        1.655048        mushroom             yes        0.000003             201        0.387395       85.712158       24.567577        0.000000       32.256775
              34               5       17.361271             N/A       46.103298        8.364379        0.000000        0.938828        0.657932        1.562719        mushroom             yes        0.000003             111        0.349486       47.386837        9.546747        0.000000       13.212545
              35               4       13.488602             N/A        5.796845       12.287203        0.000000        0.280704        0.010000        1.544075            thin             yes        0.000003              86        0.712959        4.919299       10.897354        0.000000        7.782204
              36               0       17.936708             N/A        7.262750       18.408463        0.000000        0.276264        0.010000        1.538361            thin             yes        0.000003              14        0.496274        6.877220       16.505201        0.000000        7.880939
              37               2        7.728881             N/A       16.150677        5.683560        0.000000        0.204147        0.010000        1.508627            thin             yes        0.000003              50        0.000000       17.991478        6.373931        0.000000        9.001446
              38               5       17.361271             N/A       35.912388       13.118047        0.000000        0.884832             N/A        1.500755          stubby             yes        0.000003              98        0.074114       36.906227       11.555668        0.000000        2.355956
              39               3       21.737986             N/A       31.534023       12.300617        0.000000        0.566861        0.010000        1.463282        mushroom             yes        0.000003              69        0.248558       31.297180       10.125475        0.000000       19.821728
              40              17       10.195318             N/A       79.804474       18.676739        0.000000        1.098871        0.758541        1.462589        mushroom             yes        0.000003             191        0.000000       81.086327       17.826893        0.000000       23.091715
              41               1        3.392063             N/A       13.805228        9.354270        0.000000        0.872532             N/A        1.453431          stubby             yes        0.000003              33        0.116868       14.115971       11.096503        0.000000        2.052206
              42               0       17.936708             N/A        7.504879       13.802681        0.000000        0.514257        0.010000        1.446559        mushroom             yes        0.000003              10        0.000000        8.389380       15.307814        0.000000        5.732543
              43               4       13.488602             N/A        0.378512       10.413503        0.000000        0.379579        0.010000        1.408984        mushroom             yes        0.000003              91        0.000000        0.972824       11.883446        0.000000       12.265745
              44               1        3.392063             N/A       15.825807       12.585732        0.000000        0.193470        0.010000        1.403014            thin             yes        0.000003              34        0.445057       15.011963       10.792095        0.000000        2.916616
              45               5       17.361271             N/A       39.720448       10.575935        0.000000        0.625661        0.010000        1.339656        mushroom             yes        0.000003             102        0.720167       39.789757       12.118826        0.000000        4.963937
              46               3       21.737986             N/A       26.344011       13.092086        0.000000        0.980044        0.010000        1.330996        mushroom             yes        0.000003              64        0.219362       26.270256       11.545464        0.000000       14.374565
              47               5       17.361271             N/A       39.630539       13.751286        0.000000        0.466661        0.010000        1.321501        mushroom             yes        0.000003             101        0.000000       39.633205       12.131385        0.000000        4.752590
              48               4       13.488602             N/A        1.471672       10.278177        0.000000        0.450212        0.175491        1.292874        mushroom             yes        0.000003              90        0.102992        1.534206       11.861147        0.000000       11.028606
              49               5       17.361271             N/A       48.667667        7.572053        0.000000        0.595010        0.010000        1.277218        mushroom             yes        0.000003             113        0.655042       48.824303        9.131599        0.000000       15.025827
              50              21       14.911906             N/A       59.710640        5.006254        0.000000        1.033161        0.797752        1.267544        mushroom             yes        0.000003             216        0.612744       60.452549        6.549755        0.000000        6.650559
              51              13        8.570974             N/A       88.342445       17.703545        0.000000        0.937217             N/A        1.265924          stubby             yes        0.000003             163        0.710315       89.943542       16.746178        0.000000       29.382427
              52              16        7.624738             N/A       91.131989       21.087708        0.000000        0.430090        0.100000        1.251571        mushroom             yes        0.000003             182        0.306058       92.097031       19.350557        0.000000       32.996029
              53               2        7.728881             N/A       14.319091        8.246071        0.000000        0.437677        0.010000        1.206224        mushroom             yes        0.000003              40        0.000000       15.228097        8.833917        0.000000        5.369697
              54               5       17.361271             N/A       45.986553       12.507071        0.000000        1.113979        0.920775        1.201567        mushroom             yes        0.000003             108        0.336691       45.940079       10.961584        0.000000       10.599723
              55               0       17.936708             N/A        1.013787       23.452276        0.000000        0.813848        0.010000        1.187415        mushroom             yes        0.000003              30        0.110438        0.274695       22.657785        0.000000       17.686256
              56              17       10.195318             N/A       83.868462       18.394756        0.000000        0.740894        0.635656        1.171363        mushroom             yes        0.000003             193        0.000000       82.394867       18.974632        0.000000       24.832504
              57              17       10.195318             N/A       79.630699       15.501055        0.000000        0.320717        0.010000        1.148358            thin             yes        0.000003             190        0.947959       81.377792       15.563152        0.000000       20.909826
              58               0       17.936708             N/A        1.964619       19.385519        0.000000        0.841758        0.646795        1.145920        mushroom             yes        0.000003              24        0.000000        2.167946       20.616659        0.000000       14.490871
              59               2        7.728881             N/A       17.862932        4.223402        0.000000        0.740297        0.010000        1.143189        mushroom             yes        0.000003              53        0.000000       18.368139        4.785826        0.000000       11.120944
              60               3       21.737986             N/A       17.642012        8.717954        0.000000        0.858246        0.482153        1.102343        mushroom             yes        0.000003              58        0.000000       18.011810       10.173044        0.000000        6.427804
              61               3       21.737986             N/A       28.402571       13.240562        0.000000        0.808739        0.010000        1.079460        mushroom             yes        0.000003              66        0.000000       28.247623       11.549310        0.000000       16.499052
              62              21       14.911906             N/A       65.375160        4.156872        0.000000        0.100000             N/A        1.076198          stubby             yes        0.000003             212        0.450837       65.465813        6.414043        0.000000        1.248331
              63               5       17.361271             N/A       43.092304       10.171618        0.000000        0.585603        0.010000        1.073618        mushroom             yes        0.000003             106        0.813835       42.599857       11.703524        0.000000        7.820562
              64               9       10.337115             N/A       75.525665       10.758440        0.000000        0.435865        0.010000        1.063283        mushroom             yes        0.000003             139        0.000000       76.986771        9.006257        0.000000       11.171594
              65              16        7.624738             N/A       94.658203       19.423731        0.000000        0.681448             N/A        1.047847          stubby             yes        0.000003             183        0.122797       94.010651       20.545868        0.000000       35.078392
              66               5       17.361271             N/A       40.903000       13.231474        0.000000        0.504876        0.303179        1.035692        mushroom             yes        0.000003             103        0.414861       40.690598       12.065630        0.000000        6.004303
              67              21       14.911906             N/A       57.586796        9.289413        0.000000        0.650339        0.581180        1.028136        mushroom             yes        0.000003             219        0.000000       56.825169        7.815255        0.000000       10.142078
              68              12        4.721199             N/A       83.758804       10.143451        0.000000        0.373561        0.213199        0.991568        mushroom             yes        0.000003             154        0.744262       82.771667       10.896355        0.000000       25.664541
              69               4       13.488602             N/A        8.143725       11.798203        0.000000        0.960671             N/A        0.949850          stubby             yes        0.000003              79        0.240751        8.655337       10.659476        0.000000        4.460857
              70              21       14.911906             N/A       58.702778        5.620365        0.000000        0.430748        0.010000        0.941513        mushroom             yes        0.000003             217        0.894209       59.180916        6.829075        0.000000        7.634676
              71               9       10.337115             N/A       79.661255        7.742370        0.000000        0.534790             N/A        0.940159          stubby             yes        0.000003             141        0.761158       78.992691        9.416975        0.000000       13.230427
              72               9       10.337115             N/A       76.235336        6.454228        0.000000        0.795708             N/A        0.905323          stubby             yes        0.000003             138        0.410121       75.782257        7.973509        0.000000        9.512671
              73              21       14.911906             N/A       61.328316        8.309935        0.000000        1.046654             N/A        0.871140          stubby             yes        0.000003             215        0.302112       61.128098        6.458723        0.000000        5.568290
              74               5       17.361271             N/A       35.566772       11.624054        0.000000        1.001328             N/A        0.809775          stubby             yes        0.000003              97        0.000000       36.713318       11.325768        0.000000        1.497825
              75               4       13.488602             N/A        2.103093       13.137402        0.000000        1.012113             N/A        0.805532          stubby             yes        0.000003              91        0.913193        2.154129       11.836523        0.000000       11.186135
              76               3       21.737986             N/A       28.290201        9.781457        0.000000        0.986768             N/A        0.802312          stubby             yes        0.000003              67        0.096523       28.994715       10.902815        0.000000       17.688063
              77               6        5.983631             N/A       68.549629        2.884854        0.000000        0.564192        0.010000        0.797580        mushroom             yes        0.000003             121        0.427012       67.737099        2.946505        0.000000        3.811094
              78              21       14.911906             N/A       64.332993        5.016505        0.000000        0.373401        0.010000        0.796145        mushroom             yes        0.000003             213        0.916412       64.289024        6.444054        0.000000        2.370667
              79               8        3.944541             N/A       70.145874        4.162133        0.000000        0.410678        0.198891        0.775286        mushroom             yes        0.000003             130        0.000000       70.943886        3.643536        0.000000        7.242581
              80              10        4.399230             N/A       79.615189       14.122535        0.000000        0.836411             N/A        0.770661          stubby             yes        0.000003             145        0.784728       80.961243       13.251806        0.000000       18.603062
              81               2        7.728881             N/A       16.774841        8.997626        0.000000        0.387400        0.010000        0.762014        mushroom             yes        0.000003              45        0.000000       16.303122        7.846604        0.000000        6.753063
              82               0       17.936708             N/A        9.248743       15.874344        0.000000        0.539837             N/A        0.754959          stubby             yes        0.000003              10        0.708796        8.878618       15.031325        0.000000        5.263126
              83               0       17.936708             N/A        4.808702       16.468859        0.000000        0.630996             N/A        0.723343          stubby             yes        0.000003              18        0.801862        5.412102       17.307751        0.000000        9.415061
              84               3       21.737986             N/A       33.132710       11.553256        0.000000        0.559215             N/A        0.715851          stubby             yes        0.000003              71        0.179849       33.540482       10.597543        0.000000       22.249037
              85              21       14.911906             N/A       56.085621        6.435130        0.000000        1.136158             N/A        0.708600          stubby             yes        0.000003             220        0.627780       56.291153        7.900298        0.000000       10.655371
              86               3       21.737986             N/A       22.317148        8.574389        0.000000        0.590647             N/A        0.693588          stubby             yes        0.000003              60        0.000000       21.603174       10.191204        0.000000        9.435077
              87              13        8.570974             N/A       88.684013       13.959053        0.000000        0.866233        0.787163        0.673132        mushroom             yes        0.000003             161        0.921070       88.145721       14.972965        0.000000       26.592197
              88              21       14.911906             N/A       65.385361        4.766188        0.000000        2.042151             N/A        0.662736          stubby             yes        0.000003             212        0.447358       65.541962        6.411780        0.000000        1.256238
              89               2        7.728881             N/A       15.335194        8.007540        0.000000        0.429830        0.376397        0.651325        mushroom             yes        0.000003              42        0.000000       15.623897        8.494514        0.000000        5.640994
              90              13        8.570974             N/A       84.820938       12.615561        0.000000        0.586422             N/A        0.645469          stubby             yes        0.000003             157        0.465222       85.240990       13.649429        0.000000       23.264271
              91              17       10.195318             N/A       82.525719       16.966257        0.000000        0.409272        0.283947        0.636889        mushroom             yes        0.000003             191        0.880033       81.241844       16.861725        0.000000       22.013062
              92               2        7.728881             N/A       15.953037        7.148081        0.000000        0.572509             N/A        0.636877          stubby             yes        0.000003              46        0.629411       16.324215        7.825601        0.000000        6.997863
              93              18        1.763646             N/A       82.617294       24.002592        0.000000        1.832575        1.579448        0.605819        mushroom             yes        0.000003             198        0.593367       83.825043       23.881321        0.000000       30.402039
              94              13        8.570974             N/A       90.910202       15.377735        0.000000        0.418348             N/A        0.540483          stubby             yes        0.000003             162        0.000000       89.750702       16.348000        0.000000       28.776260
              95               2        7.728881             N/A       17.913979        7.340516        0.000000        0.135539        0.010000        0.535985            thin             yes        0.000003              50        0.000000       17.991478        6.373931        0.000000        9.001446
              96               4       13.488602             N/A       10.126946        9.523693        0.000000        0.799013             N/A        0.534222          stubby             yes        0.000003              77        0.749934       10.417631       10.355724        0.000000        2.499645
              97              17       10.195318             N/A       81.100502       20.481882        0.000000        1.566366             N/A        0.516120          stubby             yes        0.000003             195        0.858019       82.174515       20.197201        0.000000       26.036985
              98               2        7.728881             N/A       18.195515        5.840454        0.000000        1.596563        0.010000        0.479948        mushroom             yes        0.000003              51        0.147596       18.193598        5.944003        0.000000        9.571040
              99              12        4.721199             N/A       82.092232       11.849171        0.000000        0.412351        0.350079        0.474605        mushroom             yes        0.000003             144        0.693818       83.083534       11.617689        0.000000       17.500614
             100               2        7.728881             N/A       17.375080        7.505842        0.000000        0.564238             N/A        0.474079          stubby             yes        0.000003              47        0.593971       16.997919        7.175992        0.000000        7.778061
             101              17       10.195318             N/A       80.332092       15.834507        0.000000        0.893149             N/A        0.461419          stubby             yes        0.000003             190        0.683982       81.341316       15.979174        0.000000       21.176096
             102               3       21.737986             N/A       23.210794       12.330902        0.000000        0.774852             N/A        0.453435          stubby             yes        0.000003              62        0.370087       23.330290       11.164219        0.000000       11.903274
             103               3       21.737986             N/A       34.094837        9.371293        0.000000        0.543960             N/A        0.449969          stubby             yes        0.000003              74        0.825637       34.838306        9.680797        0.000000       24.154325
             104              13        8.570974             N/A       85.516830       14.855453        0.000000        0.237138             N/A        0.446460          stubby             yes        0.000003             158        0.303680       85.895599       13.789241        0.000000       24.167042
             105              13        8.570974             N/A       89.916771       14.632455        0.000000        0.428820             N/A        0.441515          stubby             yes        0.000003             162        0.870375       88.998184       15.542429        0.000000       27.635975
             106               9       10.337115             N/A       78.699097        8.128914        0.000000        0.194979        0.162852        0.413641            thin             yes        0.000003             140        0.000000       78.449287        9.199429        0.000000       12.646812
             107               4       13.488602             N/A        9.405822       11.946831        0.000000        0.932643             N/A        0.399953          stubby             yes        0.000003              78        0.000000        9.300610       10.855499        0.000000        3.627935
             108               3       21.737986             N/A       22.110876       11.954212        0.000000        0.355448        0.010000        0.395789        mushroom             yes        0.000003              61        0.241735       22.776880       10.848652        0.000000       10.739605
             109              20        4.466648             N/A       81.080070        6.614764        0.000000        0.915533        0.010000        0.394863        mushroom             yes        0.000003             210        0.778252       80.960304        6.400832        0.000000       18.829405
             110              21       14.911906             N/A       65.759933        8.045757        0.000000        0.707733             N/A        0.385183          stubby             yes        0.000003             212        0.569202       65.852516        6.402549        0.000000        0.979268
             111               5       17.361271             N/A       43.526096       12.931086        0.000000        0.562372             N/A        0.377872          stubby             yes        0.000003             106        0.000000       43.465702       11.964494        0.000000        8.695338
             112               4       13.488602             N/A       10.265331       11.501944        0.000000        0.325244             N/A        0.375996          stubby             yes        0.000003              76        0.209567       10.975291       10.697372        0.000000        1.832386
             113              13        8.570974             N/A       87.844414       15.918801        0.000000        0.958400             N/A        0.374155          stubby             yes        0.000003             161        0.637432       88.354996       15.095962        0.000000       26.861326
             114               2        7.728881             N/A       18.880707        4.585915        0.000000        0.518854        0.010000        0.373209        mushroom             yes        0.000003              53        0.409247       18.634867        5.012282        0.000000       10.859593
             115              21       14.911906             N/A       62.746567        7.475436        0.000000        0.516691             N/A        0.363062          stubby             yes        0.000003             214        0.587279       62.805573        6.388378        0.000000        3.833809
             116               2        7.728881             N/A       17.670826        5.112333        0.000000        0.657039        0.010000        0.348962        mushroom             yes        0.000003              52        0.963538       18.318678        5.726978        0.000000        9.699299
             117               6        5.983631             N/A       66.860901        1.871362        0.000000        0.644404             N/A        0.330153          stubby             yes        0.000003             124        0.761562       67.555901        1.658892        0.000000        4.942997
             118              17       10.195318             N/A       80.234741       14.601477        0.000000        0.581591             N/A        0.329250          stubby             yes        0.000003             145        0.167220       81.406883       14.836299        0.000000       19.300653
             119               3       21.737986             N/A       33.160381        9.556282        0.000000        0.791509             N/A        0.311980          stubby             yes        0.000003              71        0.876248       32.851509       10.322526        0.000000       21.534405
             120               7        4.753216             N/A       68.851555        4.855539        0.000000        0.475733             N/A        0.294029          stubby             yes        0.000003             126        0.181042       68.974670        6.240085        0.000000        2.249077
             121              21       14.911906             N/A       56.974815        9.083077        0.000000        0.840784        0.010000        0.291473        mushroom             yes        0.000003             220        0.962577       56.825169        7.815255        0.000000       10.193685
             122              21       14.911906             N/A       55.869919        9.177688        0.000000        0.607122             N/A        0.272162          stubby             yes        0.000003             220        0.160530       55.641350        8.003780        0.000000       11.299711
             123              15        4.569550             N/A       92.393150       16.294081        0.000000        1.019860        0.010000        0.271265        mushroom             yes        0.000003             176        0.595748       92.304466       16.311701        0.000000       33.565044
             124               5       17.361271             N/A       49.897949        8.149235        0.000000        0.382537             N/A        0.250615          stubby             yes        0.000003             114        0.000000       49.898258        8.922032        0.000000       16.091646
             125               2        7.728881             N/A       19.423595        4.913155        0.000000        0.775569        0.010000        0.247626        mushroom             yes        0.000003              52        0.000000       18.854959        5.199144        0.000000       10.482331
             126               7        4.753216             N/A       70.029137        7.370828        0.000000        0.476807             N/A        0.242768          stubby             yes        0.000003             127        0.749260       70.016998        6.165594        0.000000        3.249490
             127              12        4.721199             N/A       83.958466       12.264180        0.000000        0.162148             N/A        0.234850          stubby             yes        0.000003             151        0.442257       83.449173       12.597033        0.000000       23.823721
             128              16        7.624738             N/A       96.395912       21.376303        0.000000        0.142191             N/A        0.216240          stubby             yes        0.000003             187        0.390525       96.001480       21.066422        0.000000       37.734882
             129              20        4.466648             N/A       80.379349        6.709042        0.000000        0.712768        0.010000        0.212548        mushroom             yes        0.000003             210        0.921577       80.966370        6.690233        0.000000       18.749823
             130              16        7.624738             N/A       94.060715       19.748573        0.000000        1.039436             N/A        0.206383          stubby             yes        0.000003             183        0.434780       93.515549       20.317974        0.000000       34.671467
             131              17       10.195318             N/A       82.740532       18.070801        0.000000        0.792771             N/A        0.206222          stubby             yes        0.000003             193        0.380469       82.140755       18.758976        0.000000       24.511223
             132               4       13.488602             N/A       11.344687        9.782217        0.000000        0.492257             N/A        0.195503          stubby             yes        0.000003              76        0.179571       10.965225       10.690563        0.000000        1.901923
             133              14        4.089983             N/A       89.380959       19.213428        0.000000        0.230812             N/A        0.162444          stubby             yes        0.000003             164        0.078317       89.683411       19.447670        0.000000       32.437660
             134               5       17.361271             N/A       48.332897       10.098861        0.000000        0.549150             N/A        0.160836          stubby             yes        0.000003             112        0.431439       48.183819        9.283687        0.000000       14.241428
             135               9       10.337115             N/A       77.556755       10.305234        0.000000        0.416742             N/A        0.160710          stubby             yes        0.000003             140        0.501651       77.560867        9.082085        0.000000       11.906767
             136               5       17.361271             N/A       39.220798       12.699744        0.000000        0.100000             N/A        0.145657          stubby             yes        0.000003             101        0.597994       39.112709       12.117672        0.000000        4.355297
             137               7        4.753216             N/A       68.511070        7.657539        0.000000        0.476435        0.293178        0.143221        mushroom             yes        0.000003             126        0.366123       68.731041        6.254755        0.000000        1.740795
             138               3       21.737986             N/A       30.269617        9.298015        0.000000        0.414504             N/A        0.130333          stubby             yes        0.000003              69        0.892907       30.351345       10.286880        0.000000       19.080429
             139               2        7.728881             N/A       16.857021        6.886932        0.000000        0.528288             N/A        0.129427          stubby             yes        0.000003              47        0.560658       16.976334        7.195465        0.000000        7.807961
             140               5       17.361271             N/A       40.788387       11.481461        0.000000        0.369807             N/A        0.123978          stubby             yes        0.000003             103        0.513634       40.808155       12.063561        0.000000        5.920501
             141               4       13.488602             N/A        3.363343       12.114658        0.000000        0.291388             N/A        0.117967          stubby             yes        0.000003              89        0.641197        3.286860       11.468364        0.000000        9.943978
             142              21       14.911906             N/A       62.215469        5.250631        0.000000        1.451636             N/A        0.105835          stubby             yes        0.000003             214        0.000000       62.209499        6.345460        0.000000        4.394516
             143               3       21.737986             N/A       23.888765       10.475596        0.000000        0.466182             N/A        0.029894          stubby             yes        0.000003              62        0.666059       23.583458       11.312273        0.000000       11.551918
             144               5       17.361271             N/A       48.468334        8.570879        0.000000        0.765972             N/A        0.022706          stubby             yes        0.000003             112        0.000000       48.597000        9.158988        0.000000       14.765823
