# Supplementary material for: Activity-dependent extracellular proteolytic cascade cleaves the ECM component brevican to promote structural plasticity
Source: EMBO Rep. 2025 Nov 19;27(1):163–85. doi: 10.1038/s44319-025-00644-w (PMC12796228; doi:10.1038/s44319-025-00644-w)
Supplement: Supplementary file 16 — Source data Fig. 7 [file 44319_2025_644_MOESM16_ESM.zip › Figure 7/7D/PFR/exp080316/MAX_PFR- Series015.txt]

              ID  SECTION-NUMBER  SECTION-LENGTH    BRANCH-ORDER               X               Y               Z   HEAD-DIAMETER   NECK-DIAMETER         MAX-DTS            TYPE            AUTO   XYPLANE-ANGLE     SWC-NODE-ID SWC-NODE-OFFSET        ATTACH-X        ATTACH-Y        ATTACH-Z   SOMA-DISTANCE
               2               0       58.783016             N/A       73.954010       10.156529        0.000000        0.775466        0.010000        2.994816        mushroom             yes        0.000003              17        0.000000       73.110786       13.413489        0.000000        9.689421
              11               0       58.783016             N/A       41.992550        9.805199        0.000000        0.409589        0.010000        2.886963        mushroom             yes        0.000003              61        0.392634       41.580807       13.205249        0.000000       43.228416
              12               0       58.783016             N/A       43.993954        9.465112        0.000000        0.518000        0.010000        2.781698        mushroom             yes        0.000003              58        0.893019       45.132980       12.442252        0.000000       39.214848
              14               0       58.783016             N/A       32.770603        9.335099        0.000000        0.555784        0.010000        2.240899        mushroom             yes        0.000003              69        0.733340       33.483177       11.618258        0.000000       51.587894
              16               0       58.783016             N/A       51.963135       15.888274        0.000000        0.510119        0.123020        2.197802        mushroom             yes        0.000003              48        0.000000       52.277264       13.423289        0.000000       31.619009
              17               0       58.783016             N/A       67.818321       15.459264        0.000000        0.370627        0.010000        2.112778        mushroom             yes        0.000003              24        0.688265       67.883324       12.884947        0.000000       15.481677
              18               0       58.783016             N/A       50.145367       15.050526        0.000000        0.830095        0.010000        2.085277        mushroom             yes        0.000003              49        0.215080       50.142189       12.787647        0.000000       32.562088
              19               0       58.783016             N/A       70.840462       15.217212        0.000000        0.573920        0.010000        2.042846        mushroom             yes        0.000003              21        0.631454       70.887695       12.955041        0.000000       12.357476
              20               0       58.783016             N/A       74.097092       11.088686        0.000000        0.762515        0.010000        2.026564        mushroom             yes        0.000003              17        0.000000       75.048378       13.390488        0.000000        9.689421
              21               0       58.783016             N/A       68.693634       15.426273        0.000000        0.258840        0.010000        1.862073            thin             yes        0.000003              23        0.918697       67.833138       12.885324        0.000000       14.255272
              22               0       58.783016             N/A       55.314056       14.878938        0.000000        0.501226        0.010000        1.842093        mushroom             yes        0.000003              43        0.000000       55.060799       12.977699        0.000000       28.596773
              23               0       58.783016             N/A       45.763752       14.861552        0.000000        0.270828        0.010000        1.840641            thin             yes        0.000003              58        0.438789       44.803764       12.588970        0.000000       39.795017
              24               0       58.783016             N/A       37.110245       14.604625        0.000000        0.855864        0.147404        1.773895        mushroom             yes        0.000003              64        0.000000       37.802711       12.518168        0.000000       47.071514
              25               0       58.783016             N/A       59.314774       10.880295        0.000000        0.360725        0.010000        1.723673        mushroom             yes        0.000003              37        0.481749       58.525513       12.811397        0.000000       24.936413
              26               0       58.783016             N/A       69.957687       10.879448        0.000000        0.543861        0.010000        1.667042        mushroom             yes        0.000003              21        0.413113       70.435966       13.017116        0.000000       12.641500
              27               0       58.783016             N/A       35.446774       15.144981        0.000000        0.241723        0.010000        1.556053            thin             yes        0.000003              79        0.000000       33.666904       14.437175        0.000000       57.818523
              28               0       58.783016             N/A       30.672567       14.953512        0.000000        0.809854             N/A        1.473271          stubby             yes        0.000003              75        0.710751       32.017097       13.960853        0.000000       55.174873
              29               0       58.783016             N/A       57.508690       14.238648        0.000000        0.666523        0.010000        1.472538        mushroom             yes        0.000003              39        0.449356       56.589249       12.940816        0.000000       26.282375
              30               0       58.783016             N/A       46.632221       10.934724        0.000000        0.859680        0.010000        1.429378        mushroom             yes        0.000003              56        0.906095       46.623257       12.247966        0.000000       37.770893
              31               0       58.783016             N/A       72.189453       11.371785        0.000000        0.416301        0.010000        1.372834        mushroom             yes        0.000003              20        0.499906       71.225189       13.038461        0.000000       11.476563
              32               0       58.783016             N/A       78.096283       11.969627        0.000000        1.112267        0.771334        1.316841        mushroom             yes        0.000003              11        0.000000       77.584045       13.173924        0.000000        5.124315
              33               0       58.783016             N/A       35.275463       13.857555        0.000000        0.010000             N/A        1.253558            thin             yes        0.000003              66        0.530952       35.971989       11.834392        0.000000       48.934635
              34               0       58.783016             N/A       64.845749       14.449265        0.000000        0.281077        0.010000        1.226601            thin             yes        0.000003              26        0.212935       65.722206       13.136553        0.000000       17.684637
              35               0       58.783016             N/A       41.227184       11.558211        0.000000        0.711007        0.010000        1.144498        mushroom             yes        0.000003              62        0.902302       40.804790       13.110058        0.000000       43.689819
              36               0       58.783016             N/A       43.423801       10.971959        0.000000        0.127592        0.010000        1.142370            thin             yes        0.000003              58        0.005013       44.353088       12.789819        0.000000       40.349064
              37               0       58.783016             N/A       44.641476       14.569998        0.000000        0.975703             N/A        1.109232          stubby             yes        0.000003              59        0.460574       43.988533       12.989070        0.000000       40.894051
              38               0       58.783016             N/A       54.662628       11.608218        0.000000        1.235674        0.780496        1.028040        mushroom             yes        0.000003              45        0.000000       54.225838       12.651115        0.000000       29.519524
              39               0       58.783016             N/A       31.899124       10.499331        0.000000        0.266606        0.010000        1.008267            thin             yes        0.000003              71        0.000000       32.256264       11.864918        0.000000       52.824776
              40               0       58.783016             N/A       62.887226       11.558128        0.000000        1.076051             N/A        0.994718          stubby             yes        0.000003              32        0.118975       62.386303       12.617918        0.000000       20.587843
              41               0       58.783016             N/A       65.549263       14.828896        0.000000        0.317134        0.010000        0.955194            thin             yes        0.000003              25        0.000000       65.932167       13.206717        0.000000       16.913418
              42               0       58.783016             N/A       48.194572       13.529188        0.000000        1.130308             N/A        0.915563          stubby             yes        0.000003              54        0.000000       47.787819       12.457942        0.000000       36.679211
              43               0       58.783016             N/A       65.836075       12.060534        0.000000        0.696175             N/A        0.814661          stubby             yes        0.000003              25        0.290336       66.174156       13.210725        0.000000       16.744560
              44               0       58.783016             N/A       36.916653       10.868142        0.000000        0.802563             N/A        0.761370          stubby             yes        0.000003              66        0.874793       36.439461       12.017990        0.000000       48.499863
              45               0       58.783016             N/A       68.208015       11.563259        0.000000        0.754768             N/A        0.741247          stubby             yes        0.000003              23        0.420193       68.208153       12.882503        0.000000       14.711805
              46               0       58.783016             N/A       35.147995       10.418898        0.000000        0.372935             N/A        0.673223          stubby             yes        0.000003              67        0.625677       35.105911       11.587766        0.000000       50.015312
              47               0       58.783016             N/A       75.131348       12.312455        0.000000        0.472866        0.426254        0.640497        mushroom             yes        0.000003              14        0.163256       75.258141       13.370228        0.000000        7.500059
              48               0       58.783016             N/A       67.962318       14.051345        0.000000        0.623892             N/A        0.595403          stubby             yes        0.000003              24        0.967650       67.684677       12.906913        0.000000       15.136579
              49               0       58.783016             N/A       56.539272       13.851052        0.000000        0.588671             N/A        0.586032          stubby             yes        0.000003              40        0.000000       56.589249       12.940816        0.000000       26.958807
              50               0       58.783016             N/A       73.075172       12.535164        0.000000        0.963491             N/A        0.583343          stubby             yes        0.000003              18        0.941105       73.093307       13.413299        0.000000        9.734612
              51               0       58.783016             N/A       70.194313       14.142485        0.000000        1.315940             N/A        0.572325          stubby             yes        0.000003              21        0.251831       70.647209       12.988088        0.000000       12.851301
              52               0       58.783016             N/A       42.874397       14.677718        0.000000        0.579633             N/A        0.571962          stubby             yes        0.000003              60        0.672527       43.063442       13.325064        0.000000       41.793713
              53               0       58.783016             N/A       51.324512       11.818431        0.000000        0.522829        0.378905        0.555483        mushroom             yes        0.000003              49        0.000000       51.258991       12.785551        0.000000       32.820503
              54               0       58.783016             N/A       61.102482       14.578978        0.000000        1.253665             N/A        0.496682          stubby             yes        0.000003              33        0.000000       61.264015       13.441298        0.000000       22.023020
              55               0       58.783016             N/A       52.546597       14.648623        0.000000        0.577318             N/A        0.481311          stubby             yes        0.000003              48        0.000000       52.277264       13.423289        0.000000       31.619009
              56               0       58.783016             N/A       66.578575       14.236115        0.000000        0.440792             N/A        0.455298          stubby             yes        0.000003              25        0.301415       66.136009       13.223624        0.000000       16.738117
              57               0       58.783016             N/A       76.293030       14.304740        0.000000        0.664854             N/A        0.425176          stubby             yes        0.000003              13        0.299336       76.402985       13.302884        0.000000        6.423530
              58               0       58.783016             N/A       78.704018       14.819036        0.000000        1.012625             N/A        0.410247          stubby             yes        0.000003               7        0.654568       79.315979       14.374575        0.000000        2.849544
              59               0       58.783016             N/A       32.273331       15.334769        0.000000        0.403286             N/A        0.409783          stubby             yes        0.000003              76        0.391758       32.716640       14.759911        0.000000       56.359436
              60               0       58.783016             N/A       50.348156       13.505066        0.000000        0.918099             N/A        0.398204          stubby             yes        0.000003              51        0.712529       50.338985       12.803087        0.000000       33.678226
              61               0       58.783016             N/A       61.869045       11.757119        0.000000        0.427025             N/A        0.376336          stubby             yes        0.000003              32        0.000000       62.386303       12.617918        0.000000       20.694868
              62               0       58.783016             N/A       37.154484       13.596667        0.000000        0.562131        0.010000        0.374345        mushroom             yes        0.000003              65        0.810182       37.673656       12.471292        0.000000       47.312588
              63               0       58.783016             N/A       73.552994       14.290442        0.000000        0.480211             N/A        0.354912          stubby             yes        0.000003              16        0.000000       73.642776       13.649155        0.000000        9.107569
              64               0       58.783016             N/A       31.720507       11.636312        0.000000        0.851878             N/A        0.344466          stubby             yes        0.000003              72        0.668047       32.148670       11.965639        0.000000       53.059669
              65               0       58.783016             N/A       48.954533       10.945672        0.000000        1.144299             N/A        0.259881          stubby             yes        0.000003              53        0.000000       49.005833       11.979772        0.000000       35.370697
              66               0       58.783016             N/A       33.467373       12.168470        0.000000        0.574463             N/A        0.254438          stubby             yes        0.000003              69        0.449361       33.392342       11.645873        0.000000       51.745392
              67               0       58.783016             N/A       40.146130       13.965466        0.000000        0.793973             N/A        0.240552          stubby             yes        0.000003              62        0.218442       40.080116       13.034242        0.000000       44.514519
              68               0       58.783016             N/A       37.811543       11.298743        0.000000        0.318824             N/A        0.228819          stubby             yes        0.000003              65        0.678732       37.441502       12.386967        0.000000       47.479534
              69               0       58.783016             N/A       34.034893       14.935266        0.000000        0.462647             N/A        0.218301          stubby             yes        0.000003              78        0.000000       33.690693       14.832813        0.000000       57.422169
              70               0       58.783016             N/A       58.951668       13.624168        0.000000        0.579591             N/A        0.190604          stubby             yes        0.000003              36        0.399693       58.961750       12.979501        0.000000       24.313324
              71               0       58.783016             N/A       33.113796       11.358802        0.000000        0.892664             N/A        0.154757          stubby             yes        0.000003              69        0.264037       33.024689       11.750313        0.000000       51.848175
              72               0       58.783016             N/A       76.493454       12.475991        0.000000        0.636122             N/A        0.136929          stubby             yes        0.000003              13        0.533945       76.296997       13.302487        0.000000        6.229955
              73               0       58.783016             N/A       43.795486       12.005646        0.000000        0.429581             N/A        0.062772          stubby             yes        0.000003              58        0.000000       44.236694       12.843265        0.000000       40.355465
              74               0       58.783016             N/A       57.789955       13.098666        0.000000        0.513504             N/A        0.045180          stubby             yes        0.000003              38        0.387778       57.797531       12.690219        0.000000       25.725100
              75               0       58.783016             N/A        0.465020        0.001718        0.000000        0.112028             N/A        0.000000           other              no        0.000003              -1       -1.000000       31.739676       12.348503        0.000000        0.000000
