# Supplementary material for: Activity-dependent extracellular proteolytic cascade cleaves the ECM component brevican to promote structural plasticity
Source: EMBO Rep. 2025 Nov 19;27(1):163–85. doi: 10.1038/s44319-025-00644-w (PMC12796228; doi:10.1038/s44319-025-00644-w)
Supplement: Supplementary file 16 — Source data Fig. 7 [file 44319_2025_644_MOESM16_ESM.zip › Figure 7/7D/PFR/exp280715mount310715/MAX_PFR - 7_3.txt]

              ID  SECTION-NUMBER  SECTION-LENGTH    BRANCH-ORDER               X               Y               Z   HEAD-DIAMETER   NECK-DIAMETER         MAX-DTS            TYPE            AUTO   XYPLANE-ANGLE     SWC-NODE-ID SWC-NODE-OFFSET        ATTACH-X        ATTACH-Y        ATTACH-Z   SOMA-DISTANCE
               0               0       52.023289             N/A       18.914249       33.503952        0.000000        0.278077        0.010000        1.429617            thin             yes        0.000003              44        0.000000       18.442537       31.462698        0.000000       20.163370
               1               0       52.023289             N/A       14.855698       30.637772        0.000000        0.687849        0.010000        1.396114        mushroom             yes        0.000003              42        0.000000       15.243384       32.081577        0.000000       18.341364
               2               0       52.023289             N/A       27.718515       22.254442        0.000000        0.470762        0.010000        1.352987        mushroom             yes        0.000003              65        0.303111       26.978678       21.197844        0.000000       34.827465
               3               0       52.023289             N/A       15.955456       33.363331        0.000000        0.230815        0.010000        1.274467            thin             yes        0.000003              39        0.000000       15.431858       32.029545        0.000000       16.945797
               4               0       52.023289             N/A       18.099152       29.674341        0.000000        0.168518        0.010000        1.157492            thin             yes        0.000003              44        0.878317       17.857737       31.372608        0.000000       19.551699
               5               0       52.023289             N/A       25.061357       20.478231        0.000000        0.295525        0.010000        1.150425            thin             yes        0.000003              63        0.562436       25.978359       21.659506        0.000000       33.686626
               6               0       52.023289             N/A       23.781460       22.290960        0.000000        0.527939        0.010000        0.903159        mushroom             yes        0.000003              58        0.000000       24.467291       22.970966        0.000000       31.012348
               7               0       52.023289             N/A       13.515353       34.782101        0.000000        0.286900        0.010000        0.862596            thin             yes        0.000003              32        0.539021       13.006556       33.669872        0.000000       13.851674
               8               0       52.023289             N/A       42.032360       16.583101        0.000000        0.339747        0.010000        0.737938            thin             yes        0.000003              93        0.260645       42.197002       15.556671        0.000000       51.797855
               9               0       52.023289             N/A       40.545815       16.711737        0.000000        0.268771        0.010000        0.654054            thin             yes        0.000003              90        0.623612       40.529095       15.783823        0.000000       50.042309
              10               0       52.023289             N/A       30.196066       20.405811        0.000000        0.520626        0.320330        0.637009        mushroom             yes        0.000003              71        0.225009       29.862345       19.299511        0.000000       38.297909
              11               0       52.023289             N/A        8.811184       31.888021        0.000000        0.469496        0.010000        0.632699        mushroom             yes        0.000003              21        0.814251        8.622494       32.550137        0.000000        9.096242
              12               0       52.023289             N/A       18.734022       30.168541        0.000000        0.217858        0.010000        0.586443            thin             yes        0.000003              45        0.257041       18.990200       31.304474        0.000000       20.802603
              13               0       52.023289             N/A       16.366859       30.273798        0.000000        0.569714        0.481264        0.553257        mushroom             yes        0.000003              42        0.000000       16.629028       31.327488        0.000000       18.341364
              14               0       52.023289             N/A       24.423166       26.603142        0.000000        0.735827             N/A        0.532674          stubby             yes        0.000003              55        0.972518       23.244053       26.562073        0.000000       27.654398
              15               0       52.023289             N/A       23.537191       28.547020        0.000000        0.704732             N/A        0.461001          stubby             yes        0.000003              53        0.000000       22.522692       27.869705        0.000000       26.125719
              16               0       52.023289             N/A       36.699928       18.520002        0.000000        0.203217        0.010000        0.448428            thin             yes        0.000003              82        0.000000       36.469090       17.772617        0.000000       45.420601
              17               0       52.023289             N/A       15.103612       31.474028        0.000000        0.202162        0.010000        0.415708            thin             yes        0.000003              39        0.414380       15.233692       32.084255        0.000000       16.777224
              18               0       52.023289             N/A       29.173090       18.524714        0.000000        0.289210             N/A        0.369317          stubby             yes        0.000003              71        0.480897       29.514730       19.446138        0.000000       38.086445
              19               0       52.023289             N/A       21.163786       28.274384        0.000000        0.303021        0.010000        0.364175            thin             yes        0.000003              52        0.000000       21.771904       28.655388        0.000000       25.021564
              20               0       52.023289             N/A       33.398903       19.464289        0.000000        0.250510             N/A        0.338742          stubby             yes        0.000003              75        0.213636       33.194496       18.661793        0.000000       41.942318
              21               0       52.023289             N/A       11.551623       34.103577        0.000000        0.616419             N/A        0.329529          stubby             yes        0.000003              30        0.518645       11.854717       33.591957        0.000000       12.681062
              22               0       52.023289             N/A        2.381165       30.221420        0.000000        0.428373             N/A        0.312633          stubby             yes        0.000003               6        0.809933        2.183802       30.770828        0.000000        1.951997
              23               0       52.023289             N/A       36.844627       16.504662        0.000000        0.476343             N/A        0.275619          stubby             yes        0.000003              84        0.000000       37.310272       17.268106        0.000000       46.408886
              24               0       52.023289             N/A       38.731987       15.517612        0.000000        0.486673             N/A        0.273766          stubby             yes        0.000003              87        0.580767       38.947399       16.090876        0.000000       48.543530
              25               0       52.023289             N/A       11.610619       32.592926        0.000000        0.298346             N/A        0.234142          stubby             yes        0.000003              28        0.000000       11.358294       32.943241        0.000000       11.826731
              26               0       52.023289             N/A       36.111500       18.227839        0.000000        0.452545             N/A        0.183072          stubby             yes        0.000003              82        0.656593       36.238697       17.752686        0.000000       45.103577
              27               0       52.023289             N/A       40.640091       16.225847        0.000000        0.263694             N/A        0.172487          stubby             yes        0.000003              90        0.385887       40.766369       15.760331        0.000000       50.184002
              28               0       52.023289             N/A       37.436916       18.016911        0.000000        0.364683             N/A        0.171054          stubby             yes        0.000003              84        0.659081       37.125206       17.409521        0.000000       46.054867
              29               0       52.023289             N/A        7.185220       31.773298        0.000000        0.324650             N/A        0.156750          stubby             yes        0.000003              17        0.477761        7.022672       32.234795        0.000000        7.457437
              30               0       52.023289             N/A       17.860369       30.786188        0.000000        0.381966             N/A        0.045918          stubby             yes        0.000003              44        0.974112       17.827902       31.368011        0.000000       19.484985
