# Supplementary material for: Activity-dependent extracellular proteolytic cascade cleaves the ECM component brevican to promote structural plasticity
Source: EMBO Rep. 2025 Nov 19;27(1):163–85. doi: 10.1038/s44319-025-00644-w (PMC12796228; doi:10.1038/s44319-025-00644-w)
Supplement: Supplementary file 16 — Source data Fig. 7 [file 44319_2025_644_MOESM16_ESM.zip › Figure 7/7D/PFR/exp280715mount310715/MAX_PFR - slice3_4.txt]

              ID  SECTION-NUMBER  SECTION-LENGTH    BRANCH-ORDER               X               Y               Z   HEAD-DIAMETER   NECK-DIAMETER         MAX-DTS            TYPE            AUTO   XYPLANE-ANGLE     SWC-NODE-ID SWC-NODE-OFFSET        ATTACH-X        ATTACH-Y        ATTACH-Z   SOMA-DISTANCE
               0               2       30.600382             N/A        2.715684        8.728354        0.000000        1.161697        0.010000        2.980760        mushroom             yes        0.000003              75        0.000000        3.711602        5.889964        0.000000       39.558372
               1               2       30.600382             N/A       15.406530       17.213379        0.000000        0.844629        0.010000        2.979949        mushroom             yes        0.000003              45        0.000000       12.931359       19.022390        0.000000       17.663130
               2               2       30.600382             N/A        7.808651        2.234431        0.000000        1.022714        0.010000        2.978086        mushroom             yes        0.000003              72        0.000000        5.104762        3.739966        0.000000       35.914909
               3               2       30.600382             N/A       10.848877       18.324753        0.000000        0.341505        0.010000        1.716402            thin             yes        0.000003              48        0.218625       12.417328       17.570354        0.000000       19.125034
               4               2       30.600382             N/A        7.871250        5.213226        0.000000        1.162950        0.010000        1.682606        mushroom             yes        0.000003              69        0.155196        6.221882        6.013618        0.000000       33.788776
               5               2       30.600382             N/A        9.586041       14.932794        0.000000        0.669355        0.010000        1.594933        mushroom             yes        0.000003              54        0.000000       11.431950       14.061760        0.000000       22.900061
               6               2       30.600382             N/A        2.913050        7.262623        0.000000        0.403839        0.010000        1.440427        mushroom             yes        0.000003              74        0.000000        3.912528        6.421813        0.000000       38.989838
               7               1       10.735072             N/A       11.983685       28.239231        0.000000        0.263374        0.010000        1.227346            thin             yes        0.000003              15        0.901571       13.209826       29.267336        0.000000       11.303352
               8               1       10.735072             N/A       10.569527       37.011269        0.000000        0.477593        0.010000        0.999390        mushroom             yes        0.000003              30        0.264196        9.803810       36.252979        0.000000       19.317591
               9               2       30.600382             N/A        5.810273        8.926013        0.000000        1.177973             N/A        0.921301          stubby             yes        0.000003              66        0.539199        7.139069        8.687139        0.000000       30.624735
              10               2       30.600382             N/A        4.915337        1.769101        0.000000        0.740299             N/A        0.846159          stubby             yes        0.000003              72        0.000000        5.104762        3.739966        0.000000       35.914909
              11               2       30.600382             N/A        3.600172        2.475877        0.000000        0.649108             N/A        0.837031          stubby             yes        0.000003              73        0.610666        4.673136        3.981516        0.000000       36.610554
              12               1       10.735072             N/A       11.118525       31.040098        0.000000        0.356072             N/A        0.806230          stubby             yes        0.000003              20        0.853494       12.089334       31.204201        0.000000       13.680215
              13               2       30.600382             N/A        6.966672        4.214551        0.000000        0.729637             N/A        0.707837          stubby             yes        0.000003              70        0.000000        5.104762        3.739966        0.000000       34.555386
              14               2       30.600382             N/A        5.192873        6.290461        0.000000        0.569954        0.426241        0.695212        mushroom             yes        0.000003              69        0.909792        6.243515        6.237939        0.000000       32.973625
              15               2       30.600382             N/A       14.910762       24.981756        0.000000        0.379226        0.274789        0.618924        mushroom             yes        0.000003              34        0.972430       14.101295       25.293316        0.000000       11.143027
              16               2       30.600382             N/A        2.868978        5.969178        0.000000        0.311707             N/A        0.571622          stubby             yes        0.000003              74        0.023336        3.701062        5.808874        0.000000       38.959778
              17               2       30.600382             N/A        6.231770        3.021945        0.000000        0.162753             N/A        0.551840          stubby             yes        0.000003              72        0.805245        5.425535        3.964321        0.000000       35.402905
              18               2       30.600382             N/A        7.976174       11.596046        0.000000        0.668088             N/A        0.499246          stubby             yes        0.000003              63        0.000000        8.316592       10.852567        0.000000       27.936932
              19               2       30.600382             N/A        8.943962       10.386731        0.000000        0.255516        0.188776        0.404508            thin             yes        0.000003              64        0.815482        8.126017       10.780684        0.000000       28.108852
              20               2       30.600382             N/A       13.672989       20.262283        0.000000        0.594096             N/A        0.311203          stubby             yes        0.000003              44        0.949710       12.918653       20.265411        0.000000       16.329226
              21               0        8.957995             N/A       16.514235       30.714191        0.000000        0.564675             N/A        0.305544          stubby             yes        0.000003               9        0.000000       15.709607       30.987520        0.000000        5.180034
              22               2       30.600382             N/A        6.929284       10.066341        0.000000        0.366747             N/A        0.280136          stubby             yes        0.000003              65        0.675357        7.625497        9.553071        0.000000       29.241604
              23               0        8.957995             N/A       16.232840       32.653557        0.000000        0.619797             N/A        0.272235          stubby             yes        0.000003               7        0.000000       15.365201       32.633160        0.000000        3.448004
              24               0        8.957995             N/A       14.585550       30.026495        0.000000        0.399976             N/A        0.139856          stubby             yes        0.000003              11        0.332568       15.234834       29.934521        0.000000        6.443498
              25               0        8.957995             N/A       14.316347       33.466915        0.000000        0.373757             N/A        0.100487          stubby             yes        0.000003               6        0.000000       15.040079       33.665398        0.000000        2.365776
              26               2       30.600382             N/A       13.568704       25.948891        0.000000        0.281236             N/A        0.077449          stubby             yes        0.000003              33        0.703099       14.197397       25.806931        0.000000       10.572498
