# Supplementary material for: Activity-dependent extracellular proteolytic cascade cleaves the ECM component brevican to promote structural plasticity
Source: EMBO Rep. 2025 Nov 19;27(1):163–85. doi: 10.1038/s44319-025-00644-w (PMC12796228; doi:10.1038/s44319-025-00644-w)
Supplement: Supplementary file 16 — Source data Fig. 7 [file 44319_2025_644_MOESM16_ESM.zip › Figure 7/7D/PFR/exp280715mount310715/MAX_PFR - slice6_1.txt]

              ID  SECTION-NUMBER  SECTION-LENGTH    BRANCH-ORDER               X               Y               Z   HEAD-DIAMETER   NECK-DIAMETER         MAX-DTS            TYPE            AUTO   XYPLANE-ANGLE     SWC-NODE-ID SWC-NODE-OFFSET        ATTACH-X        ATTACH-Y        ATTACH-Z   SOMA-DISTANCE
               0               0       63.043140             N/A        8.088660       35.546402        0.000000        0.519914        0.010000        1.731185        mushroom             yes        0.000003              80        0.939771        9.676355       37.055622        0.000000       45.764812
               1               0       63.043140             N/A       31.129366        4.732046        0.000000        0.527314        0.010000        1.669980        mushroom             yes        0.000003               8        0.000000       33.031391        5.396469        0.000000        4.857051
               2               0       63.043140             N/A       30.030554       11.554307        0.000000        0.404722        0.010000        1.442064        mushroom             yes        0.000003              16        0.000000       28.866846       10.255702        0.000000       11.369394
               3               0       63.043140             N/A       12.474655       31.065147        0.000000        0.327396        0.010000        1.342867            thin             yes        0.000003              65        0.000000       13.993902       31.642794        0.000000       38.474819
               4               0       63.043140             N/A        7.908093       36.543652        0.000000        0.433383        0.010000        1.315950        mushroom             yes        0.000003              79        0.000000        9.738376       36.987637        0.000000       45.717709
               5               0       63.043140             N/A       20.658846       22.335146        0.000000        0.695126        0.010000        1.311680        mushroom             yes        0.000003              45        0.085460       19.632521       21.399317        0.000000       26.499695
               6               0       63.043140             N/A        7.279001       42.658142        0.000000        0.253406        0.010000        1.303788            thin             yes        0.000003              89        0.000000        5.739165       42.019516        0.000000       52.537933
               7               0       63.043140             N/A       16.971737       29.585022        0.000000        0.589920        0.010000        1.281410        mushroom             yes        0.000003              58        0.000000       15.545321       28.731359        0.000000       35.067650
               8               0       63.043140             N/A        9.555614       39.273205        0.000000        0.407208        0.010000        1.270975        mushroom             yes        0.000003              82        0.000000        8.708057       38.344681        0.000000       47.427429
               9               0       63.043140             N/A       18.518250       20.517397        0.000000        0.445084        0.010000        1.100113        mushroom             yes        0.000003              46        0.393276       19.273251       21.682167        0.000000       26.867353
              10               0       63.043140             N/A        5.997530       44.579159        0.000000        0.392699        0.010000        1.066591        mushroom             yes        0.000003              94        0.957555        4.948013       43.829155        0.000000       54.563782
              11               0       63.043140             N/A       29.859537       10.941002        0.000000        0.370209        0.010000        0.972232        mushroom             yes        0.000003              16        0.019152       28.786064       10.436670        0.000000       11.353716
              12               0       63.043140             N/A       26.062382       13.406973        0.000000        0.572611        0.010000        0.964042        mushroom             yes        0.000003              24        0.000000       26.761316       14.001647        0.000000       15.946395
              13               0       63.043140             N/A       15.114608       31.990368        0.000000        0.357476        0.010000        0.925877        mushroom             yes        0.000003              65        0.576319       14.016961       31.592789        0.000000       38.272934
              14               0       63.043140             N/A        7.731949       37.267040        0.000000        0.161914        0.010000        0.805908            thin             yes        0.000003              84        0.000000        7.986601       38.575573        0.000000       48.214718
              15               0       63.043140             N/A       30.373446        7.021069        0.000000        0.370748        0.100000        0.783238        mushroom             yes        0.000003              12        0.096002       31.259869        7.782100        0.000000        8.013492
              16               0       63.043140             N/A       12.139533       36.880550        0.000000        0.755349        0.606127        0.771892        mushroom             yes        0.000003              77        0.457060       11.529920       36.178425        0.000000       43.734554
              17               0       63.043140             N/A       17.412285       22.534595        0.000000        0.467196        0.010000        0.663766        mushroom             yes        0.000003              49        0.385222       18.493124       22.786072        0.000000       28.568111
              18               0       63.043140             N/A       33.773453        6.059336        0.000000        0.535541             N/A        0.657026          stubby             yes        0.000003               8        0.000000       33.031391        5.396469        0.000000        4.857051
              19               0       63.043140             N/A       28.459637       13.565877        0.000000        0.531469             N/A        0.637944          stubby             yes        0.000003              22        0.000000       27.602776       13.332744        0.000000       14.896463
              20               0       63.043140             N/A        5.738730       38.951977        0.000000        0.318375        0.010000        0.601097            thin             yes        0.000003              87        0.976337        6.886122       39.604889        0.000000       49.874371
              21               0       63.043140             N/A       31.270126        6.180687        0.000000        0.434076             N/A        0.567941          stubby             yes        0.000003              11        0.000000       32.094112        6.471084        0.000000        7.025748
              22               0       63.043140             N/A       35.049561        0.879424        0.000000        1.126741        0.993583        0.562109        mushroom             yes        0.000003               1        0.000000       34.624893        1.051142        0.000000        0.000000
              23               0       63.043140             N/A        2.416849       49.575783        0.000000        0.511741             N/A        0.497623          stubby             yes        0.000003             102        0.040330        1.549499       49.008671        0.000000       60.943501
              24               0       63.043140             N/A        3.679681       47.411602        0.000000        0.413181             N/A        0.475397          stubby             yes        0.000003              98        0.258835        3.160695       46.833302        0.000000       58.090157
              25               0       63.043140             N/A        9.482212       35.946510        0.000000        0.365638        0.114983        0.474216        mushroom             yes        0.000003              79        0.095366        9.848117       36.951401        0.000000       45.634506
              26               0       63.043140             N/A       28.131744       10.135720        0.000000        0.236712        0.188956        0.463353            thin             yes        0.000003              17        0.611415       28.847233       10.299640        0.000000       11.559474
              27               0       63.043140             N/A       13.755765       34.192463        0.000000        0.284632             N/A        0.461147          stubby             yes        0.000003              71        0.365152       13.172041       34.007019        0.000000       40.872585
              28               0       63.043140             N/A        7.640160       40.428738        0.000000        0.324813             N/A        0.444836          stubby             yes        0.000003              87        0.750195        6.754882       39.813633        0.000000       50.071682
              29               0       63.043140             N/A       13.108315       35.911499        0.000000        0.622729             N/A        0.420758          stubby             yes        0.000003              75        0.000000       12.507082       35.352985        0.000000       42.450214
              30               0       63.043140             N/A        5.577646       40.030956        0.000000        0.387348        0.333330        0.406305        mushroom             yes        0.000003              88        0.794344        6.315282       40.476517        0.000000       50.911453
              31               0       63.043140             N/A       25.845770       15.668814        0.000000        0.532143             N/A        0.390520          stubby             yes        0.000003              29        0.916677       25.556549       14.902782        0.000000       17.679003
              32               0       63.043140             N/A       32.453732        8.063021        0.000000        0.323155             N/A        0.350582          stubby             yes        0.000003              12        0.807166       31.795200        7.267214        0.000000        7.236446
              33               0       63.043140             N/A       27.840651       10.613872        0.000000        0.412077             N/A        0.337634          stubby             yes        0.000003              19        0.564121       28.280933       11.022180        0.000000       12.423773
              34               0       63.043140             N/A       29.120941        8.746741        0.000000        0.643860             N/A        0.336384          stubby             yes        0.000003              15        0.670237       29.670246        9.211001        0.000000       10.061839
              35               0       63.043140             N/A       19.089468       23.179707        0.000000        0.489420             N/A        0.317324          stubby             yes        0.000003              49        0.467001       18.458588       22.865963        0.000000       28.494780
              36               0       63.043140             N/A       16.559252       24.856274        0.000000        0.651975             N/A        0.311670          stubby             yes        0.000003              53        0.527126       17.216488       24.896278        0.000000       30.953684
              37               0       63.043140             N/A       31.325264        8.796572        0.000000        0.267209             N/A        0.270834          stubby             yes        0.000003              13        0.604059       30.818985        8.214258        0.000000        8.569550
              38               0       63.043140             N/A        2.639441       48.476788        0.000000        0.176454        0.138250        0.258982            thin             yes        0.000003             101        0.411172        1.926280       48.245789        0.000000       59.912704
              39               0       63.043140             N/A        4.662241       42.941105        0.000000        0.518248             N/A        0.230963          stubby             yes        0.000003              92        0.865759        5.177269       43.063168        0.000000       53.694538
              40               0       63.043140             N/A       23.756140       17.165812        0.000000        0.509174             N/A        0.211059          stubby             yes        0.000003              33        0.335836       23.383209       16.767874        0.000000       20.567493
              41               0       63.043140             N/A       16.396502       28.744753        0.000000        0.264525             N/A        0.201155          stubby             yes        0.000003              58        0.337544       15.692460       28.470810        0.000000       34.713032
              42               0       63.043140             N/A       34.698025        3.315989        0.000000        0.707567             N/A        0.188323          stubby             yes        0.000003               4        0.590884       34.057106        2.774283        0.000000        1.850592
              43               0       63.043140             N/A        5.161484       40.909821        0.000000        0.359421             N/A        0.158524          stubby             yes        0.000003              88        0.000000        5.848689       41.115078        0.000000       51.626888
              44               0       63.043140             N/A       27.360287       11.329251        0.000000        0.331094             N/A        0.150442          stubby             yes        0.000003              20        0.405667       27.861862       11.526418        0.000000       13.121951
              45               0       63.043140             N/A       30.231411        9.529339        0.000000        0.395416             N/A        0.132932          stubby             yes        0.000003              15        0.864242       29.713163        9.161899        0.000000        9.920309
