# Supplementary material for: Activity-dependent extracellular proteolytic cascade cleaves the ECM component brevican to promote structural plasticity
Source: EMBO Rep. 2025 Nov 19;27(1):163–85. doi: 10.1038/s44319-025-00644-w (PMC12796228; doi:10.1038/s44319-025-00644-w)
Supplement: Supplementary file 16 — Source data Fig. 7 [file 44319_2025_644_MOESM16_ESM.zip › Figure 7/7D/PFR/exp280715mount310715/MAX_PFR- slice2_3.txt]

              ID  SECTION-NUMBER  SECTION-LENGTH    BRANCH-ORDER               X               Y               Z   HEAD-DIAMETER   NECK-DIAMETER         MAX-DTS            TYPE            AUTO   XYPLANE-ANGLE     SWC-NODE-ID SWC-NODE-OFFSET        ATTACH-X        ATTACH-Y        ATTACH-Z   SOMA-DISTANCE
               0               1       32.917377             N/A       25.832413       49.568417        0.000000        0.522666        0.010000        2.615930        mushroom             yes        0.000003              37        0.578850       29.337244       49.049046        0.000000        1.773481
               1               0       20.583511             N/A       10.321668        1.041775        0.000000        0.184508        0.010000        2.532857            thin             yes        0.000003               2        0.000000       10.614629        4.297648        0.000000        0.663695
               2               1       32.917377             N/A       30.548988       38.501884        0.000000        0.241154        0.010000        2.179080            thin             yes        0.000003              50        0.000000       27.723936       38.986118        0.000000       12.072453
               3               1       32.917377             N/A       30.758028       44.946354        0.000000        0.411852        0.010000        1.983883        mushroom             yes        0.000003              41        0.940771       28.751736       44.878620        0.000000        5.307498
               4               0       20.583511             N/A       12.320736        9.425175        0.000000        0.795533        0.010000        1.847412        mushroom             yes        0.000003              11        0.519403       14.005806        8.084576        0.000000        5.853971
               5               0       20.583511             N/A       18.130312        8.283822        0.000000        0.788622        0.010000        1.580454        mushroom             yes        0.000003              17        0.000000       16.451601        9.882815        0.000000        9.082557
               6               1       32.917377             N/A       27.310928       46.571495        0.000000        0.372309        0.010000        1.353197        mushroom             yes        0.000003              39        0.000000       28.917318       46.182640        0.000000        4.609145
               7               0       20.583511             N/A       15.492327       12.179421        0.000000        0.258580        0.010000        1.341622            thin             yes        0.000003              19        0.417205       17.283983       11.578063        0.000000       10.988070
               8               1       32.917377             N/A       27.000004       48.799210        0.000000        0.248027        0.010000        1.160945            thin             yes        0.000003              37        0.180607       29.210844       48.329300        0.000000        2.329136
               9               0       20.583511             N/A       16.145588       12.560587        0.000000        0.473250        0.010000        1.060306        mushroom             yes        0.000003              19        0.000000       17.402058       11.936398        0.000000       11.354918
              10               0       20.583511             N/A       15.172357       10.524642        0.000000        0.429220             N/A        0.766974          stubby             yes        0.000003              17        0.924882       16.489676        9.951515        0.000000        8.247759
              11               1       32.917377             N/A       21.138281       27.572071        0.000000        0.373186        0.231798        0.751451        mushroom             yes        0.000003              78        0.849845       22.392393       27.122787        0.000000       25.528236
              12               1       32.917377             N/A       25.334324       33.765800        0.000000        0.478192        0.323673        0.660192        mushroom             yes        0.000003              59        0.319349       26.168955       34.080303        0.000000       17.486303
              13               1       32.917377             N/A       20.851948       25.658243        0.000000        0.392187        0.186956        0.638695        mushroom             yes        0.000003              79        0.000000       22.063122       25.634212        0.000000       27.275375
              14               0       20.583511             N/A       11.692618        7.454789        0.000000        0.946519             N/A        0.570618          stubby             yes        0.000003               8        0.606326       12.313431        6.888079        0.000000        3.792037
              15               0       20.583511             N/A       16.980162       12.657801        0.000000        0.230823        0.010000        0.426651            thin             yes        0.000003              20        0.484972       17.608795       12.198164        0.000000       11.659562
              16               1       32.917377             N/A       30.087996       46.927071        0.000000        0.347170             N/A        0.410035          stubby             yes        0.000003              38        0.024948       29.188812       46.895107        0.000000        3.819819
              17               1       32.917377             N/A       28.392982       46.628067        0.000000        0.284378             N/A        0.327902          stubby             yes        0.000003              39        0.300837       29.049660       46.527382        0.000000        4.381221
              18               0       20.583511             N/A       14.903672        8.072017        0.000000        0.401497             N/A        0.315014          stubby             yes        0.000003              12        0.531408       14.367498        8.452988        0.000000        6.661967
              19               1       32.917377             N/A       27.959938       49.527283        0.000000        0.328637             N/A        0.310580          stubby             yes        0.000003              37        0.813564       29.394091       49.372738        0.000000        1.445993
              20               0       20.583511             N/A       13.662877        6.926305        0.000000        0.760911             N/A        0.295118          stubby             yes        0.000003              10        0.556819       13.293146        7.435545        0.000000        5.060800
              21               0       20.583511             N/A       18.467945       17.091200        0.000000        0.504543             N/A        0.283878          stubby             yes        0.000003              29        0.000000       19.286228       17.285009        0.000000       17.689735
              22               1       32.917377             N/A       22.948606       25.425600        0.000000        0.492984             N/A        0.277355          stubby             yes        0.000003              79        0.010026       22.076115       25.356737        0.000000       27.265766
              23               0       20.583511             N/A       18.316355       14.182925        0.000000        0.512243             N/A        0.235237          stubby             yes        0.000003              25        0.221009       18.907841       14.489896        0.000000       14.633551
              24               1       32.917377             N/A       21.746904       28.110212        0.000000        0.452985             N/A        0.228405          stubby             yes        0.000003              77        0.167652       22.467291       27.495695        0.000000       25.250252
              25               1       32.917377             N/A       22.711889       22.858112        0.000000        0.398447             N/A        0.217734          stubby             yes        0.000003              84        0.878958       22.053427       23.206057        0.000000       29.759066
              26               0       20.583511             N/A       19.186590       18.039932        0.000000        0.447415             N/A        0.194714          stubby             yes        0.000003              30        0.598437       19.566000       17.483110        0.000000       18.044674
              27               1       32.917377             N/A       28.790741       41.405548        0.000000        0.520378             N/A        0.181506          stubby             yes        0.000003              47        0.000000       28.059437       41.514709        0.000000        9.517830
              28               1       32.917377             N/A       21.281961       23.202295        0.000000        0.431649             N/A        0.181239          stubby             yes        0.000003              84        0.550823       21.874502       22.828060        0.000000       30.059757
              29               1       32.917377             N/A       27.416260       42.985764        0.000000        0.204031             N/A        0.164192          stubby             yes        0.000003              45        0.038615       28.020353       42.859531        0.000000        8.202862
              30               1       32.917377             N/A       26.934315       36.283974        0.000000        0.551121             N/A        0.144591          stubby             yes        0.000003              55        0.358268       26.304529       36.197861        0.000000       15.097173
              38               1       32.917377             N/A       26.300001       32.359455        0.000000        0.338526             N/A        0.000000          stubby              no        0.000003              63        0.220916       25.705931       32.848515        0.000000       19.277199
              39               0       20.583511             N/A       20.699438       14.799538        0.000000        0.739931             N/A        0.000000        mushroom              no        0.000003              25        0.546557       19.573572       16.506336        0.000000       14.376449
