# Supplementary material for: Activity-dependent extracellular proteolytic cascade cleaves the ECM component brevican to promote structural plasticity
Source: EMBO Rep. 2025 Nov 19;27(1):163–85. doi: 10.1038/s44319-025-00644-w (PMC12796228; doi:10.1038/s44319-025-00644-w)
Supplement: Supplementary file 16 — Source data Fig. 7 [file 44319_2025_644_MOESM16_ESM.zip › Figure 7/7D/PFR/exp280715mount310715/MAX_PFR- slice3_1.txt]

              ID  SECTION-NUMBER  SECTION-LENGTH    BRANCH-ORDER               X               Y               Z   HEAD-DIAMETER   NECK-DIAMETER         MAX-DTS            TYPE            AUTO   XYPLANE-ANGLE     SWC-NODE-ID SWC-NODE-OFFSET        ATTACH-X        ATTACH-Y        ATTACH-Z   SOMA-DISTANCE
               0               0       52.775280             N/A       30.134968       48.465786        0.000000        0.730292        0.010000        2.987117        mushroom             yes        0.000003             113        0.130459       27.266062       49.611374        0.000000       51.322498
               1               0       52.775280             N/A       29.774681       49.189964        0.000000        0.432069        0.010000        2.199553        mushroom             yes        0.000003             113        0.000000       27.306036       49.709358        0.000000       51.405334
               2               0       52.775280             N/A       27.924559       46.815475        0.000000        1.039860        0.010000        1.753625        mushroom             yes        0.000003             105        0.665506       26.406446       46.322826        0.000000       48.284973
               3               0       52.775280             N/A       24.166811       28.752523        0.000000        0.318973        0.010000        1.192076            thin             yes        0.000003              62        0.000000       25.585247       28.611700        0.000000       29.295931
               4               0       52.775280             N/A       26.936655       11.605246        0.000000        0.494380        0.010000        1.091306        mushroom             yes        0.000003              25        0.000000       25.565327       12.481939        0.000000       12.698421
               5               0       52.775280             N/A       24.079885       26.870146        0.000000        0.491771        0.010000        1.078277        mushroom             yes        0.000003              57        0.504639       25.322977       26.690926        0.000000       27.383886
               6               0       52.775280             N/A       24.707928       13.086010        0.000000        0.958203             N/A        0.809887          stubby             yes        0.000003              26        0.461777       25.565327       12.481939        0.000000       13.124363
               7               0       52.775280             N/A       25.876894       35.014622        0.000000        0.977710             N/A        0.789610          stubby             yes        0.000003              78        0.297686       26.788490       34.932816        0.000000       36.003040
               8               0       52.775280             N/A       24.253323       26.233414        0.000000        0.419041        0.010000        0.765942        mushroom             yes        0.000003              54        0.000000       25.198545       25.244806        0.000000       25.891193
               9               0       52.775280             N/A       24.942854       17.325075        0.000000        0.236137        0.010000        0.752469            thin             yes        0.000003              34        0.685877       26.012262       17.208847        0.000000       17.375301
              10               0       52.775280             N/A       27.214481       37.273895        0.000000        0.417049        0.010000        0.649612        mushroom             yes        0.000003              83        0.755044       26.435101       37.243771        0.000000       38.261925
              11               0       52.775280             N/A       24.750444       15.591652        0.000000        0.275017        0.010000        0.647582            thin             yes        0.000003              31        0.726540       25.847687       15.517260        0.000000       15.754936
              12               0       52.775280             N/A       25.139984        9.994473        0.000000        0.591561             N/A        0.616942          stubby             yes        0.000003              20        0.752920       25.869244       10.155077        0.000000       10.403227
              13               0       52.775280             N/A       24.910234        6.364310        0.000000        0.531759        0.454910        0.608859        mushroom             yes        0.000003              11        0.000000       25.741678        6.182050        0.000000        6.041127
              14               0       52.775280             N/A       25.406965        9.225376        0.000000        0.304634        0.010000        0.583772            thin             yes        0.000003              19        0.509018       26.210308        9.737056        0.000000        9.930225
              15               0       52.775280             N/A       24.945366        3.053043        0.000000        0.695580             N/A        0.480494          stubby             yes        0.000003               7        0.000000       25.666912        3.190352        0.000000        3.026888
              16               0       52.775280             N/A       27.558054       34.431210        0.000000        0.375297        0.254223        0.441141        mushroom             yes        0.000003              77        0.150913       26.814732       34.410412        0.000000       35.373676
              17               0       52.775280             N/A       26.588129       14.960569        0.000000        0.691741             N/A        0.429729          stubby             yes        0.000003              30        0.387075       25.812706       15.181196        0.000000       15.325935
              18               0       52.775280             N/A       25.536768       44.846260        0.000000        0.787523             N/A        0.416766          stubby             yes        0.000003             101        0.557340       26.201775       44.808567        0.000000       46.188751
              19               0       52.775280             N/A       26.878923       22.148148        0.000000        0.493054             N/A        0.412077          stubby             yes        0.000003              49        0.836826       26.395529       22.146908        0.000000       22.407366
              20               0       52.775280             N/A       26.434502        5.176729        0.000000        0.346302             N/A        0.362047          stubby             yes        0.000003              10        0.402771       25.694653        5.289690        0.000000        5.160480
              21               0       52.775280             N/A       24.689980       12.291769        0.000000        0.640524             N/A        0.321204          stubby             yes        0.000003              25        0.228847       25.575569       12.231750        0.000000       12.544215
              22               0       52.775280             N/A       26.916328       44.201935        0.000000        0.478917             N/A        0.267689          stubby             yes        0.000003             100        0.363182       26.150688       44.214745        0.000000       45.556347
              23               0       52.775280             N/A       26.567301       43.103867        0.000000        1.225255        0.970186        0.194951        mushroom             yes        0.000003              99        0.847366       26.232912       43.588509        0.000000       44.720047
              24               0       52.775280             N/A       26.047897       11.672598        0.000000        0.284042             N/A        0.193871          stubby             yes        0.000003              24        0.321309       25.587753       11.725451        0.000000       11.916812
              25               0       52.775280             N/A       26.376060        4.649496        0.000000        0.360710             N/A        0.190670          stubby             yes        0.000003              10        0.981927       25.635403        4.524239        0.000000        4.631148
              26               0       52.775280             N/A       25.600960        8.301954        0.000000        0.407472             N/A        0.186731          stubby             yes        0.000003              15        0.000000       26.157516        8.362639        0.000000        8.349604
              27               0       52.775280             N/A       25.705564        7.198730        0.000000        0.255833             N/A        0.137655          stubby             yes        0.000003              13        0.345060       26.150358        7.123437        0.000000        7.057550
