# Supplementary material for: Activity-dependent extracellular proteolytic cascade cleaves the ECM component brevican to promote structural plasticity
Source: EMBO Rep. 2025 Nov 19;27(1):163–85. doi: 10.1038/s44319-025-00644-w (PMC12796228; doi:10.1038/s44319-025-00644-w)
Supplement: Supplementary file 16 — Source data Fig. 7 [file 44319_2025_644_MOESM16_ESM.zip › Figure 7/7D/PFR/exp280715mount310715/MAX_PFR- slice6_2.txt]

              ID  SECTION-NUMBER  SECTION-LENGTH    BRANCH-ORDER               X               Y               Z   HEAD-DIAMETER   NECK-DIAMETER         MAX-DTS            TYPE            AUTO   XYPLANE-ANGLE     SWC-NODE-ID SWC-NODE-OFFSET        ATTACH-X        ATTACH-Y        ATTACH-Z   SOMA-DISTANCE
               0               0       29.621952             N/A       16.552925       27.618179        0.000000        0.829902        0.010000        2.991345        mushroom             yes        0.000003              76        0.000000       17.697624       25.617758        0.000000       29.303215
               1               0       29.621952             N/A       23.699991       20.942671        0.000000        0.905830        0.010000        1.758342        mushroom             yes        0.000003              54        0.175648       21.683426       21.003923        0.000000       21.735411
               2               0       29.621952             N/A       17.773689       23.548601        0.000000        0.570498        0.010000        1.707914        mushroom             yes        0.000003              72        0.000000       19.286510       24.663303        0.000000       27.412537
               3               0       29.621952             N/A       26.698730       13.414262        0.000000        0.261737        0.010000        1.402655            thin             yes        0.000003              38        0.000000       25.518314       12.238113        0.000000       14.161645
               4               0       29.621952             N/A       22.027145       23.003841        0.000000        0.317016        0.010000        1.308916            thin             yes        0.000003              61        0.000000       21.237816       21.795877        0.000000       23.832010
               5               0       29.621952             N/A       21.486504       18.430075        0.000000        0.429831        0.010000        1.282025        mushroom             yes        0.000003              53        0.689171       22.881790       19.013266        0.000000       20.548359
               6               0       29.621952             N/A       28.256748        0.728013        0.000000        0.248161        0.010000        1.246292            thin             yes        0.000003               4        0.000000       29.568419        1.352131        0.000000        1.251127
               7               0       29.621952             N/A       22.261217       17.215750        0.000000        0.518196        0.010000        1.223820        mushroom             yes        0.000003              50        0.337633       23.333925       17.902212        0.000000       19.432909
               8               0       29.621952             N/A       24.356928       19.476320        0.000000        0.200098        0.010000        1.215513            thin             yes        0.000003              53        0.820447       22.944307       18.857141        0.000000       20.452597
               9               0       29.621952             N/A       23.298317       15.252984        0.000000        0.553187        0.010000        1.202264        mushroom             yes        0.000003              45        0.000000       24.624945       15.411038        0.000000       17.324451
              10               0       29.621952             N/A       19.946800       21.618299        0.000000        0.380724        0.010000        1.089031        mushroom             yes        0.000003              63        0.000000       20.867418       22.098833        0.000000       24.325943
              11               0       29.621952             N/A       28.371674        9.560197        0.000000        0.290344        0.010000        1.036589            thin             yes        0.000003              25        0.246386       27.181656        9.044770        0.000000        9.490758
              12               0       29.621952             N/A       18.147480       24.241524        0.000000        0.301056        0.010000        0.875218            thin             yes        0.000003              74        0.418326       18.746094       25.082743        0.000000       28.038692
              13               0       29.621952             N/A       21.232454       20.042084        0.000000        0.588488        0.281288        0.846598        mushroom             yes        0.000003              58        0.014016       21.844263       20.580137        0.000000       22.464943
              14               0       29.621952             N/A       21.093012       23.193686        0.000000        0.645068        0.226085        0.732254        mushroom             yes        0.000003              67        0.000000       20.452263       23.012857        0.000000       25.289606
              15               0       29.621952             N/A       24.270126       13.772677        0.000000        0.239276             N/A        0.634180          stubby             yes        0.000003              40        0.487080       24.911179       13.818701        0.000000       14.809652
              16               0       29.621952             N/A       29.516573        3.513581        0.000000        0.354646        0.267895        0.574563        mushroom             yes        0.000003              11        0.887223       28.877796        3.346767        0.000000        3.267849
              17               0       29.621952             N/A       21.498955       22.415651        0.000000        0.327471        0.010000        0.545254            thin             yes        0.000003              62        0.684399       21.194145       21.823935        0.000000       23.947308
              18               0       29.621952             N/A       23.407402       19.309574        0.000000        0.336062             N/A        0.296441          stubby             yes        0.000003              53        0.548781       22.840631       19.116056        0.000000       20.650768
              19               0       29.621952             N/A       22.670456       20.080126        0.000000        0.395732             N/A        0.257480          stubby             yes        0.000003              54        0.354738       22.452902       19.835821        0.000000       21.586742
              20               0       29.621952             N/A       23.277006       16.990089        0.000000        0.319907             N/A        0.235972          stubby             yes        0.000003              49        0.491590       23.785522       17.373180        0.000000       18.742504
