# Supplementary material for: Activity-dependent extracellular proteolytic cascade cleaves the ECM component brevican to promote structural plasticity
Source: EMBO Rep. 2025 Nov 19;27(1):163–85. doi: 10.1038/s44319-025-00644-w (PMC12796228; doi:10.1038/s44319-025-00644-w)
Supplement: Supplementary file 16 — Source data Fig. 7 [file 44319_2025_644_MOESM16_ESM.zip › Figure 7/7D/PFR/exp280715mount310715/PFR- slice2_1.txt]

              ID  SECTION-NUMBER  SECTION-LENGTH    BRANCH-ORDER               X               Y               Z   HEAD-DIAMETER   NECK-DIAMETER         MAX-DTS            TYPE            AUTO   XYPLANE-ANGLE     SWC-NODE-ID SWC-NODE-OFFSET        ATTACH-X        ATTACH-Y        ATTACH-Z   SOMA-DISTANCE
               0               1       34.381874             N/A       33.350430       27.263126        0.000000        0.650246        0.010000        2.982177        mushroom             yes        0.000003              12        0.000000       30.205416       26.135223        0.000000        5.053422
               1               1       34.381874             N/A       42.188770        3.154316        0.000000        1.241358        0.010000        2.979866        mushroom             yes        0.000003              57        0.000000       39.439556        3.579700        0.000000       30.581888
               2               1       34.381874             N/A       42.865658        4.255122        0.000000        0.515760        0.010000        2.855726        mushroom             yes        0.000003              57        0.000000       39.439556        3.579700        0.000000       30.581888
               3               1       34.381874             N/A       41.275879        6.080859        0.000000        0.806672        0.010000        2.526952        mushroom             yes        0.000003              56        0.142683       38.999969        4.720774        0.000000       29.426428
               4               1       34.381874             N/A       37.372528       17.248413        0.000000        1.054291        0.010000        2.247192        mushroom             yes        0.000003              33        0.000000       35.391041       17.552544        0.000000       16.065821
               5               1       34.381874             N/A       41.893093        4.690902        0.000000        0.491893        0.010000        2.050566        mushroom             yes        0.000003              57        0.236388       39.303089        3.973702        0.000000       30.334902
               6               1       34.381874             N/A       37.879059       15.762270        0.000000        0.428565        0.010000        1.967462        mushroom             yes        0.000003              38        0.000000       35.813545       14.947552        0.000000       17.880287
               7               1       34.381874             N/A       37.304585        1.070836        0.000000        0.480101        0.010000        1.870306        mushroom             yes        0.000003              59        0.000000       39.300362        1.940485        0.000000       32.246174
               8               1       34.381874             N/A       35.039715        8.595634        0.000000        0.517599        0.010000        1.543743        mushroom             yes        0.000003              46        0.218577       36.568451        9.571425        0.000000       23.643177
               9               1       34.381874             N/A       35.764259       19.778898        0.000000        0.471922        0.282623        1.520170        mushroom             yes        0.000003              29        0.373232       33.971909       19.568808        0.000000       13.773898
              10               1       34.381874             N/A       33.386368       23.787447        0.000000        0.231257        0.010000        1.408040            thin             yes        0.000003              19        0.000000       31.806458       23.212555        0.000000        8.451619
              11               1       34.381874             N/A       34.461300       14.855707        0.000000        1.045311        0.688430        1.361451        mushroom             yes        0.000003              39        0.627030       35.814373       14.969899        0.000000       18.167292
              12               1       34.381874             N/A       30.600599       21.776510        0.000000        0.309637        0.010000        1.342485            thin             yes        0.000003              20        0.000000       31.836014       22.507668        0.000000        8.856177
              13               1       34.381874             N/A       29.994684       29.662163        0.000000        0.350022        0.169658        1.288682        mushroom             yes        0.000003               5        0.145873       28.476357       29.228710        0.000000        1.317703
              14               2        7.190860             N/A       25.815147       30.112871        0.000000        0.358177             N/A        1.281078          stubby             yes        0.000003              64        0.129173       27.216402       31.330143        0.000000        1.447425
              15               2        7.190860             N/A       24.214760       34.352730        0.000000        0.890662        0.259851        1.240401        mushroom             yes        0.000003              73        0.992983       25.166788       34.266479        0.000000        5.038932
              16               1       34.381874             N/A       32.473881       24.065517        0.000000        0.722345        0.321618        1.213855        mushroom             yes        0.000003              19        0.260870       31.722088       23.287613        0.000000        8.383328
              17               1       34.381874             N/A       31.482473       21.149014        0.000000        0.868798        0.629824        1.173962        mushroom             yes        0.000003              25        0.895656       32.454643       21.566622        0.000000       10.199830
              18               2        7.190860             N/A       26.229586       34.655937        0.000000        0.320600        0.010000        1.118923            thin             yes        0.000003              73        0.501919       25.126873       34.428005        0.000000        5.175541
              19               1       34.381874             N/A       34.141266       17.253614        0.000000        0.572346        0.010000        0.983149        mushroom             yes        0.000003              30        0.000000       35.030338       17.961830        0.000000       14.809873
              20               3       14.727715             N/A       19.587374       43.282864        0.000000        0.369089             N/A        0.946333          stubby             yes        0.000003              97        0.497233       20.613501       43.986187        0.000000        8.648582
              21               2        7.190860             N/A       25.620415       30.820112        0.000000        0.183195        0.010000        0.941137            thin             yes        0.000003              64        0.000000       26.887323       31.626102        0.000000        1.662127
              22               1       34.381874             N/A       37.015102       15.984897        0.000000        0.271785        0.010000        0.867621            thin             yes        0.000003              38        0.000000       35.818913       15.092727        0.000000       17.880287
              23               1       34.381874             N/A       37.228031       11.906540        0.000000        0.608285        0.010000        0.861181        mushroom             yes        0.000003              44        0.708769       36.060112       11.809402        0.000000       21.270601
              24               1       34.381874             N/A       31.967913       20.305580        0.000000        0.428738        0.010000        0.857806        mushroom             yes        0.000003              27        0.846302       32.850365       21.026844        0.000000       11.246163
              25               3       14.727715             N/A       24.115025       42.227856        0.000000        0.493056        0.283043        0.853981        mushroom             yes        0.000003             105        0.000000       23.534317       41.644447        0.000000       12.656604
              26               1       34.381874             N/A       37.649525       10.904472        0.000000        0.252412        0.010000        0.851023            thin             yes        0.000003              46        0.777627       36.301533       10.010318        0.000000       23.026602
              27               1       34.381874             N/A       31.048204       22.305853        0.000000        0.412848        0.338137        0.841603        mushroom             yes        0.000003              21        0.515228       31.782936       22.626440        0.000000        9.065179
              28               1       34.381874             N/A       34.955460       10.438086        0.000000        0.703931             N/A        0.588618          stubby             yes        0.000003              45        0.206733       36.140495       10.404697        0.000000       22.612053
              29               1       34.381874             N/A       32.899769       19.564791        0.000000        0.265130             N/A        0.532610          stubby             yes        0.000003              28        0.837474       33.366856       20.169512        0.000000       12.105629
              30               1       34.381874             N/A       40.566372        1.194688        0.000000        1.047446             N/A        0.470566          stubby             yes        0.000003              61        0.330709       39.863724        1.068202        0.000000       33.376183
              31               3       14.727715             N/A       18.665274       47.837414        0.000000        0.269024             N/A        0.465826          stubby             yes        0.000003              91        0.047949       19.491098       47.760963        0.000000        4.592557
              32               1       34.381874             N/A       35.105030        9.841129        0.000000        1.059048             N/A        0.452607          stubby             yes        0.000003              45        0.000000       36.141083       10.274142        0.000000       22.781347
              33               1       34.381874             N/A       37.583767        7.492065        0.000000        1.220338             N/A        0.356378          stubby             yes        0.000003              52        0.843337       37.027065        7.108091        0.000000       26.304346
              34               3       14.727715             N/A       23.068897       41.165756        0.000000        0.237007        0.010000        0.355947            thin             yes        0.000003             105        0.096686       23.446981       41.717102        0.000000       12.604941
              35               1       34.381874             N/A       35.573067       18.886316        0.000000        0.224105             N/A        0.321752          stubby             yes        0.000003              30        0.866161       34.748917       18.622782        0.000000       14.171894
              36               2        7.190860             N/A       28.896914       31.719744        0.000000        1.370606             N/A        0.304271          stubby             yes        0.000003              64        0.861292       27.526560       31.051199        0.000000        0.230550
              37               1       34.381874             N/A       36.159359        8.620334        0.000000        0.214528             N/A        0.286480          stubby             yes        0.000003              48        0.455150       36.857697        8.875368        0.000000       24.791481
              38               2        7.190860             N/A       25.809805       31.829475        0.000000        0.397478             N/A        0.276750          stubby             yes        0.000003              65        0.313773       26.576391       32.241661        0.000000        2.329474
              39               1       34.381874             N/A       36.445057        7.106695        0.000000        0.260046             N/A        0.246668          stubby             yes        0.000003              51        0.785568       36.808430        7.415698        0.000000       25.912266
              40               1       34.381874             N/A       36.490284       14.739245        0.000000        0.248925             N/A        0.214936          stubby             yes        0.000003              39        0.573181       35.805210       14.721985        0.000000       18.208729
              41               1       34.381874             N/A       35.068203       13.794322        0.000000        0.823543             N/A        0.213229          stubby             yes        0.000003              41        0.898163       35.703110       13.818228        0.000000       19.234041
              42               3       14.727715             N/A       20.416121       49.431202        0.000000        0.399816             N/A        0.153445          stubby             yes        0.000003              90        0.948748       19.537540       49.390034        0.000000        2.953746
              43               3       14.727715             N/A       20.489182       47.437588        0.000000        0.419608             N/A        0.143600          stubby             yes        0.000003              92        0.000000       19.843624       47.160629        0.000000        5.411542
              44               1       34.381874             N/A       30.634777       26.551180        0.000000        0.261512             N/A        0.136867          stubby             yes        0.000003              12        0.000000       30.205416       26.135223        0.000000        5.053422
              45               3       14.727715             N/A       21.675819       43.995358        0.000000        0.243146             N/A        0.130644          stubby             yes        0.000003              98        0.165409       21.518652       43.365837        0.000000        9.642262
              46               2        7.190860             N/A       27.301395       32.453094        0.000000        0.247639        0.193595        0.110144            thin             yes        0.000003              65        0.432924       26.578865       32.236763        0.000000        2.213601
              63               2        7.190860             N/A       28.249462       30.723686        0.000000        2.967631             N/A        0.225458           other              no        0.000003              64        0.972392       28.117638       30.519609        0.000000        0.045888
              76               1       34.381874             N/A       38.931458       12.023332        0.000000        0.551894             N/A        0.000000           other              no        0.000003              44        0.640572       36.017738       12.106217        0.000000       21.337170
              77               1       34.381874             N/A       40.486500       15.396618        0.000000        0.359860             N/A        0.000000           other              no        0.000003              38        0.000000       35.793045       14.392865        0.000000       17.880287
              81               1       34.381874             N/A       30.010780       28.407204        0.000000        0.369377             N/A        0.000000           other              no        0.000003               8        0.064033       29.420633       27.111900        0.000000        3.261000
              83               1       34.381874             N/A       29.655403       26.289354        0.000000        1.034903             N/A        0.000000           other              no        0.000003              12        0.859045       29.647207       26.456991        0.000000        4.499933
              92               2        7.190860             N/A       26.250599       36.792496        0.000000        0.482787             N/A        0.000000           other              no        0.000003              78        0.026468       25.056068       35.717724        0.000000        6.874983
             102               2        7.190860             N/A       24.666906       36.340103        0.000000        0.445907             N/A        0.000909           other              no        0.000003              79        0.328241       24.634790       36.446907        0.000000        7.092001
             126               1       34.381874             N/A       29.153978       27.613895        0.000000        0.646588             N/A        0.000000           other              no        0.000003               8        0.384373       28.948614       27.822157        0.000000        3.109546
             128               1       34.381874             N/A       29.155458       27.609610        0.000000        0.646588             N/A             N/A           other              no        0.000003               8        0.376172       29.186533       27.624275        0.000000        3.113423
