# Supplementary material for: Activity-dependent extracellular proteolytic cascade cleaves the ECM component brevican to promote structural plasticity
Source: EMBO Rep. 2025 Nov 19;27(1):163–85. doi: 10.1038/s44319-025-00644-w (PMC12796228; doi:10.1038/s44319-025-00644-w)
Supplement: Supplementary file 16 — Source data Fig. 7 [file 44319_2025_644_MOESM16_ESM.zip › Figure 7/7D/PFR/exp280715mount310715/PFR- slice2_2.txt]

              ID  SECTION-NUMBER  SECTION-LENGTH    BRANCH-ORDER               X               Y               Z   HEAD-DIAMETER   NECK-DIAMETER         MAX-DTS            TYPE            AUTO   XYPLANE-ANGLE     SWC-NODE-ID SWC-NODE-OFFSET        ATTACH-X        ATTACH-Y        ATTACH-Z   SOMA-DISTANCE
               0               2       57.466187             N/A        7.869761       50.821339        0.000000        0.194899             N/A        2.805629          stubby             yes        0.000003             153        0.769037       10.751705       49.746750        0.000000       59.764008
               1               2       57.466187             N/A       17.433277       39.294987        0.000000        0.561891        0.010000        2.779611        mushroom             yes        0.000003             122        0.000000       15.001978       38.044102        0.000000       46.091156
               2               2       57.466187             N/A       17.174623       38.433258        0.000000        0.476294        0.010000        2.299187        mushroom             yes        0.000003             119        0.572604       15.179333       37.836254        0.000000       45.206093
               3               0        3.141793             N/A       39.460453        1.521799        0.000000        0.766875        0.010000        2.274421        mushroom             yes        0.000003               2        0.949578       37.481201        0.521213        0.000000        0.039479
               4               2       57.466187             N/A       35.772549        9.867187        0.000000        0.634967        0.010000        2.148772        mushroom             yes        0.000003              26        0.493783       33.852562        8.255488        0.000000        8.511875
               5               2       57.466187             N/A       16.551552       31.074913        0.000000        0.291125        0.010000        1.873040            thin             yes        0.000003             101        0.000000       18.579348       31.338636        0.000000       38.289921
               6               2       57.466187             N/A       24.056812       14.324152        0.000000        0.521400        0.010000        1.724762        mushroom             yes        0.000003              54        0.421517       25.191990       15.803123        0.000000       20.719160
               7               2       57.466187             N/A       24.324924       25.717066        0.000000        1.023721        0.010000        1.665056        mushroom             yes        0.000003              81        0.863785       22.703743       25.414070        0.000000       29.968115
               8               2       57.466187             N/A       10.224071       41.659824        0.000000        0.732307        0.010000        1.658336        mushroom             yes        0.000003             135        0.205876       11.287454       42.955620        0.000000       52.269703
               9               2       57.466187             N/A       32.192486       11.412515        0.000000        0.395753        0.010000        1.642723        mushroom             yes        0.000003              34        0.261556       30.699469       10.354218        0.000000       12.661066
              10               2       57.466187             N/A       36.922668        6.410769        0.000000        0.391484        0.106367        1.412338        mushroom             yes        0.000003              23        0.887217       35.663811        5.563379        0.000000        5.497622
              11               2       57.466187             N/A       18.802326       28.604359        0.000000        0.556458        0.327389        1.389100        mushroom             yes        0.000003              96        0.074247       19.627979       29.261253        0.000000       35.911751
              12               2       57.466187             N/A       14.786854       36.005272        0.000000        0.362531        0.010000        1.342983        mushroom             yes        0.000003             112        0.000000       16.427488       35.838810        0.000000       43.450405
              13               2       57.466187             N/A        8.857851       44.810513        0.000000        0.238408        0.010000        1.129669            thin             yes        0.000003             139        0.482366       10.192789       44.835888        0.000000       54.685383
              14               2       57.466187             N/A       28.217867       14.323536        0.000000        0.206864        0.010000        1.099033            thin             yes        0.000003              48        0.000000       27.060740       13.816934        0.000000       18.043863
              15               2       57.466187             N/A       12.182937       39.757381        0.000000        0.299996             N/A        0.990093          stubby             yes        0.000003             131        0.610610       13.250534       40.715893        0.000000       49.308140
              16               2       57.466187             N/A       28.264204       13.766710        0.000000        0.533172        0.010000        0.953599        mushroom             yes        0.000003              43        0.000000       27.483850       13.344516        0.000000       16.841368
              17               2       57.466187             N/A       18.177120       30.064655        0.000000        0.672448        0.508466        0.892595        mushroom             yes        0.000003             100        0.204344       18.937468       30.761368        0.000000       37.556950
              18               2       57.466187             N/A        9.869863       42.838764        0.000000        0.231111             N/A        0.790444          stubby             yes        0.000003             136        0.465139       10.855559       43.480305        0.000000       53.115391
              19               2       57.466187             N/A       25.335032       14.524283        0.000000        0.867392        0.591852        0.766362        mushroom             yes        0.000003              52        0.598308       25.876839       15.106326        0.000000       19.813164
              20               2       57.466187             N/A       35.922058        8.000648        0.000000        0.295563        0.010000        0.764179            thin             yes        0.000003              25        0.678652       34.911491        7.039350        0.000000        7.360293
              21               2       57.466187             N/A       12.016171       40.755032        0.000000        0.444273             N/A        0.727196          stubby             yes        0.000003             132        0.965461       12.853703       41.178211        0.000000       49.971336
              22               2       57.466187             N/A       22.896986       20.900953        0.000000        0.721335        0.483208        0.679881        mushroom             yes        0.000003              70        0.902397       23.877092       20.872686        0.000000       26.202032
              23               2       57.466187             N/A       15.335489       38.817608        0.000000        0.399586        0.010000        0.659466        mushroom             yes        0.000003             124        0.208177       14.611863       38.878960        0.000000       46.603073
              24               2       57.466187             N/A       32.924568        7.770034        0.000000        0.403973             N/A        0.621446          stubby             yes        0.000003              27        0.747258       33.717392        8.390244        0.000000        9.096789
              25               2       57.466187             N/A       31.329203        9.258363        0.000000        0.947991             N/A        0.483210          stubby             yes        0.000003              33        0.000000       31.052898        9.905592        0.000000       12.182565
              26               2       57.466187             N/A       25.983093       14.039988        0.000000        0.416232             N/A        0.440641          stubby             yes        0.000003              50        0.204443       26.569517       14.425151        0.000000       18.844791
              27               2       57.466187             N/A       33.927235        9.265868        0.000000        0.535725             N/A        0.438462          stubby             yes        0.000003              27        0.232328       33.352180        8.775678        0.000000        9.492964
              28               2       57.466187             N/A       18.942688       32.381683        0.000000        0.576335             N/A        0.383863          stubby             yes        0.000003             103        0.487953       18.428181       32.128063        0.000000       39.120659
              29               2       57.466187             N/A       10.781031       46.840919        0.000000        0.433815             N/A        0.373336          stubby             yes        0.000003             145        0.721397       10.317659       46.748024        0.000000       56.536114
              30               2       57.466187             N/A       23.216768       20.498060        0.000000        0.100000             N/A        0.356255          stubby             yes        0.000003              69        0.000000       23.877092       20.872686        0.000000       26.136013
              31               2       57.466187             N/A       36.420120        5.087418        0.000000        0.229438             N/A        0.308459          stubby             yes        0.000003              22        0.000000       35.744923        5.340642        0.000000        5.391348
              32               2       57.466187             N/A       17.932825       31.542982        0.000000        0.301163             N/A        0.305105          stubby             yes        0.000003             102        0.544146       18.567680       31.528709        0.000000       38.533497
              33               2       57.466187             N/A       17.814510       35.183620        0.000000        0.381667             N/A        0.290362          stubby             yes        0.000003             109        0.894389       17.471312       34.707581        0.000000       41.941628
              34               2       57.466187             N/A       10.191951       43.203262        0.000000        0.705882             N/A        0.244994          stubby             yes        0.000003             136        0.388523       10.651122       43.746483        0.000000       53.208279
              51               2       57.466187             N/A       28.288811       10.103394        0.000000        0.792406             N/A        0.000000        mushroom              no        0.000003              37        0.892172       30.271091       10.714279        0.000000       13.910510
              61               2       57.466187             N/A       35.900223        5.400068        0.000000        1.457912             N/A             N/A           other              no        0.000003              22        0.188783       35.740398        5.382933        0.000000        5.309370
              62               2       57.466187             N/A       26.401993       12.898668        0.000000        0.344062             N/A        0.000000        mushroom              no        0.000003              49        0.000000       27.764105       12.874517        0.000000       18.458244
              71               2       57.466187             N/A       18.994814       30.741898        0.000000        1.061252             N/A             N/A           other              no        0.000003             100        0.202083       19.279942       30.346775        0.000000       37.558327
              78               2       57.466187             N/A       20.994640       30.654423        0.000000        0.706751             N/A        0.000000        mushroom              no        0.000003              99        0.640399       19.279942       30.346775        0.000000       36.834644
