# Supplementary material for: Activity-dependent extracellular proteolytic cascade cleaves the ECM component brevican to promote structural plasticity
Source: EMBO Rep. 2025 Nov 19;27(1):163–85. doi: 10.1038/s44319-025-00644-w (PMC12796228; doi:10.1038/s44319-025-00644-w)
Supplement: Supplementary file 16 — Source data Fig. 7 [file 44319_2025_644_MOESM16_ESM.zip › Figure 7/7D/PFR/New folder (2)/MAX_pfr_23_5_13Series016-1.txt]

              ID  SECTION-NUMBER  SECTION-LENGTH    BRANCH-ORDER               X               Y               Z   HEAD-DIAMETER   NECK-DIAMETER         MAX-DTS            TYPE            AUTO   XYPLANE-ANGLE     SWC-NODE-ID SWC-NODE-OFFSET        ATTACH-X        ATTACH-Y        ATTACH-Z   SOMA-DISTANCE
               3               2       21.705507             N/A       12.157247       27.523705        0.000000        0.885123        0.010000        1.728047        mushroom             yes        0.000003              47        0.000000       10.476274       26.973675        0.000000       12.352678
               4               2       21.705507             N/A       11.619259       28.984161        0.000000        0.497479        0.010000        1.618324        mushroom             yes        0.000003              46        0.000000        9.962825       27.752373        0.000000       11.335525
               5               2       21.705507             N/A       10.885617       32.421604        0.000000        0.395336        0.010000        1.324954        mushroom             yes        0.000003              40        0.945891        9.236347       31.727612        0.000000        7.255330
               6               2       21.705507             N/A        7.690207       32.866501        0.000000        0.458079        0.010000        1.176911        mushroom             yes        0.000003              39        0.000000        9.192691       31.844393        0.000000        7.203199
               8               2       21.705507             N/A       10.038770       25.014990        0.000000        0.760278             N/A        1.115575          stubby             yes        0.000003              50        0.000000       10.819600       25.695463        0.000000       13.689312
               9               0        5.084770             N/A       13.631272       48.533470        0.000000        0.216040        0.010000        1.034125            thin             yes        0.000003               5        0.761773       12.363979       49.217831        0.000000        1.733514
              15               2       21.705507             N/A        7.957943       31.602432        0.000000        0.265444             N/A        0.756867          stubby             yes        0.000003              39        0.000000        9.192691       31.844393        0.000000        7.203199
              16               2       21.705507             N/A        9.684531       35.296837        0.000000        0.619652        0.461143        0.691260        mushroom             yes        0.000003              32        0.000000        8.807792       35.236961        0.000000        3.758422
              17               2       21.705507             N/A       13.676405       18.780052        0.000000        0.121170        0.010000        0.667570            thin             yes        0.000003              66        0.497734       12.763608       18.826506        0.000000       21.378551
              21               2       21.705507             N/A       13.150348       22.796370        0.000000        0.594158        0.531365        0.527260        mushroom             yes        0.000003              59        0.000000       12.458456       22.683525        0.000000       17.286257
              24               2       21.705507             N/A        7.402344       38.125771        0.000000        0.331089             N/A        0.418779          stubby             yes        0.000003              26        0.426156        8.051875       37.723171        0.000000        0.770629
              28               2       21.705507             N/A       10.905984       27.708918        0.000000        0.850555             N/A        0.343706          stubby             yes        0.000003              47        0.370912       10.240577       27.331135        0.000000       11.975404
              31               0        5.084770             N/A       11.331399       49.439358        0.000000        0.480331             N/A        0.116263          stubby             yes        0.000003               6        0.000000       11.592692       48.784607        0.000000        2.756401
