# Supplementary material for: Activity-dependent extracellular proteolytic cascade cleaves the ECM component brevican to promote structural plasticity
Source: EMBO Rep. 2025 Nov 19;27(1):163–85. doi: 10.1038/s44319-025-00644-w (PMC12796228; doi:10.1038/s44319-025-00644-w)
Supplement: Supplementary file 16 — Source data Fig. 7 [file 44319_2025_644_MOESM16_ESM.zip › Figure 7/7D/PFR/New folder (2)/MAX_pfr_23_5_13_ex- Series023-1.txt]

              ID  SECTION-NUMBER  SECTION-LENGTH    BRANCH-ORDER               X               Y               Z   HEAD-DIAMETER   NECK-DIAMETER         MAX-DTS            TYPE            AUTO   XYPLANE-ANGLE     SWC-NODE-ID SWC-NODE-OFFSET        ATTACH-X        ATTACH-Y        ATTACH-Z   SOMA-DISTANCE
               0               0       19.669703             N/A        7.289011       38.416283        0.000000        0.604844        0.010000        1.213841        mushroom             yes        0.000003              18        0.942372        8.540951       38.170639        0.000000       12.680292
               1               0       19.669703             N/A        7.088850       37.787010        0.000000        0.274392        0.010000        1.167182            thin             yes        0.000003              21        0.000000        8.378905       36.125221        0.000000       14.706708
               2               0       19.669703             N/A        9.836183       36.358551        0.000000        0.650656             N/A        0.801100          stubby             yes        0.000003              22        0.782303        8.545954       35.713200        0.000000       15.038016
               3               0       19.669703             N/A        9.713627       38.336800        0.000000        0.927199        0.314109        0.771567        mushroom             yes        0.000003              16        0.000000        8.873479       38.552483        0.000000       12.139462
               4               0       19.669703             N/A        9.695210       38.939651        0.000000        0.930385        0.010000        0.747931        mushroom             yes        0.000003              16        0.000000        8.873479       38.552483        0.000000       12.139462
               5               0       19.669703             N/A        7.401546       34.788925        0.000000        0.493115        0.383660        0.736628        mushroom             yes        0.000003              22        0.427576        8.674864       35.395245        0.000000       15.577869
               6               0       19.669703             N/A        9.112082       44.771149        0.000000        1.305964             N/A        0.499743          stubby             yes        0.000003               7        0.548318        8.162598       44.624722        0.000000        5.850095
               7               0       19.669703             N/A        8.943185       46.882999        0.000000        0.783781             N/A        0.314621          stubby             yes        0.000003               4        0.564607        8.242895       46.914169        0.000000        3.724936
               8               0       19.669703             N/A        8.334555       33.839371        0.000000        0.304796             N/A        0.299706          stubby             yes        0.000003              23        0.527665        9.163119       34.244907        0.000000       16.772594
               9               0       19.669703             N/A        9.926244       34.329617        0.000000        1.033867             N/A        0.124895          stubby             yes        0.000003              23        0.346363        9.250474       34.051632        0.000000       16.981407
