# Supplementary material for: Activity-dependent extracellular proteolytic cascade cleaves the ECM component brevican to promote structural plasticity
Source: EMBO Rep. 2025 Nov 19;27(1):163–85. doi: 10.1038/s44319-025-00644-w (PMC12796228; doi:10.1038/s44319-025-00644-w)
Supplement: Supplementary file 16 — Source data Fig. 7 [file 44319_2025_644_MOESM16_ESM.zip › Figure 7/7D/PFR/New folder (2)/MAX_pfr_23_5_13_ex- Series023.txt]

              ID  SECTION-NUMBER  SECTION-LENGTH    BRANCH-ORDER               X               Y               Z   HEAD-DIAMETER   NECK-DIAMETER         MAX-DTS            TYPE            AUTO   XYPLANE-ANGLE     SWC-NODE-ID SWC-NODE-OFFSET        ATTACH-X        ATTACH-Y        ATTACH-Z   SOMA-DISTANCE
               0               1       27.079651             N/A        9.516389       19.653412        0.000000        0.752534        0.010000        1.965232        mushroom             yes        0.000003              33        0.000000        7.279046       19.288694        0.000000       12.802509
               1               0        4.708945             N/A        8.767644        1.887086        0.000000        0.307129        0.010000        1.829650            thin             yes        0.000003               3        0.004217       11.025748        2.514255        0.000000        1.253384
               2               1       27.079651             N/A        6.676225        8.324213        0.000000        0.229104        0.010000        1.365466            thin             yes        0.000003              47        0.420593        8.630993        9.278012        0.000000       23.313362
               3               0        4.708945             N/A       10.273780        5.179776        0.000000        0.941066        0.010000        1.255629        mushroom             yes        0.000003               1        0.000000       10.461154        3.589964        0.000000        0.000000
               4               0        4.708945             N/A       12.652144        2.180698        0.000000        0.573945        0.010000        1.088074        mushroom             yes        0.000003               6        0.725146       11.934740        0.991630        0.000000        2.573899
               5               1       27.079651             N/A        6.877978       15.942035        0.000000        0.399191        0.010000        0.970567        mushroom             yes        0.000003              39        0.959060        7.964394       15.997871        0.000000       16.172529
               6               1       27.079651             N/A        7.394323       11.260025        0.000000        0.298339        0.010000        0.882158            thin             yes        0.000003              46        0.922484        8.671784       10.854733        0.000000       21.526934
               7               1       27.079651             N/A        7.678915        6.384165        0.000000        0.852750             N/A        0.858124          stubby             yes        0.000003              49        0.000000        8.714778        6.810337        0.000000       25.750322
               8               0        4.708945             N/A        9.934123        2.879857        0.000000        0.666227        0.462563        0.644512        mushroom             yes        0.000003               3        0.860516       10.899240        2.967323        0.000000        0.610837
               9               1       27.079651             N/A        9.438124       28.661804        0.000000        0.847169        0.675895        0.586557        mushroom             yes        0.000003              13        0.000000        8.646960       29.179155        0.000000        1.605312
              10               1       27.079651             N/A        7.292563       14.338736        0.000000        0.614852             N/A        0.395247          stubby             yes        0.000003              41        0.306657        8.327760       14.467465        0.000000       17.883760
              11               1       27.079651             N/A        7.107241       16.869196        0.000000        0.509556             N/A        0.378110          stubby             yes        0.000003              36        0.175962        7.829811       17.253401        0.000000       14.946384
              12               1       27.079651             N/A        6.372855       18.927422        0.000000        0.477942             N/A        0.365017          stubby             yes        0.000003              34        0.477389        7.269909       18.980162        0.000000       13.190447
              13               1       27.079651             N/A        9.342242       13.844459        0.000000        1.398269             N/A        0.356014          stubby             yes        0.000003              42        0.452061        8.425094       13.844664        0.000000       18.677481
              14               0        4.708945             N/A       11.741854        3.007253        0.000000        0.363704             N/A        0.329591          stubby             yes        0.000003               3        0.376139       10.889654        3.001653        0.000000        0.974302
              15               1       27.079651             N/A        9.172909        6.245435        0.000000        0.258997             N/A        0.326772          stubby             yes        0.000003              50        0.234244        9.207173        6.666251        0.000000       26.348665
              16               1       27.079651             N/A        6.654180       28.612705        0.000000        0.460257             N/A        0.282322          stubby             yes        0.000003              16        0.000000        7.285437       28.035688        0.000000        3.416011
              17               1       27.079651             N/A        8.624117       17.123114        0.000000        0.429738             N/A        0.256337          stubby             yes        0.000003              37        0.931257        7.891444       17.074194        0.000000       15.137353
              18               1       27.079651             N/A        5.969631       21.011038        0.000000        0.335098             N/A        0.213389          stubby             yes        0.000003              29        0.651284        6.435086       21.299063        0.000000       10.725142
              19               1       27.079651             N/A        7.857481       19.624441        0.000000        0.490593             N/A        0.172032          stubby             yes        0.000003              33        0.016909        7.279046       19.288694        0.000000       12.793736
              20               1       27.079651             N/A        8.853228       15.433016        0.000000        0.444461             N/A        0.171458          stubby             yes        0.000003              40        0.172611        8.260192       15.066185        0.000000       17.182627
              21               1       27.079651             N/A        6.705094       17.851364        0.000000        0.365766             N/A        0.127039          stubby             yes        0.000003              35        0.364789        7.438825       18.020758        0.000000       14.021747
              22               0        4.708945             N/A       12.750890        1.158077        0.000000        0.548200             N/A        0.097483          stubby             yes        0.000003               7        0.010139       12.368144        0.662717        0.000000        3.599272
