# Supplementary material for: Activity-dependent extracellular proteolytic cascade cleaves the ECM component brevican to promote structural plasticity
Source: EMBO Rep. 2025 Nov 19;27(1):163–85. doi: 10.1038/s44319-025-00644-w (PMC12796228; doi:10.1038/s44319-025-00644-w)
Supplement: Supplementary file 16 — Source data Fig. 7 [file 44319_2025_644_MOESM16_ESM.zip › Figure 7/7D/PFR/New folder (2)/MAX_pfr_23_5_13_exp-Series002.txt]

              ID  SECTION-NUMBER  SECTION-LENGTH    BRANCH-ORDER               X               Y               Z   HEAD-DIAMETER   NECK-DIAMETER         MAX-DTS            TYPE            AUTO   XYPLANE-ANGLE     SWC-NODE-ID SWC-NODE-OFFSET        ATTACH-X        ATTACH-Y        ATTACH-Z   SOMA-DISTANCE
               0               3        7.631662             N/A        2.526586       32.511555        0.000000        0.315351        0.010000        2.990786            thin             yes        0.000003             116        0.000000        1.884551       35.470295        0.000000       72.186768
               1               3        7.631662             N/A        2.275023       33.506817        0.000000        0.602443        0.010000        2.195961        mushroom             yes        0.000003             116        0.000000        1.884551       35.470295        0.000000       72.186768
               2               0       60.862991             N/A       38.131958       23.605564        0.000000        0.649408        0.010000        1.826975        mushroom             yes        0.000003              25        0.616613       37.974148       21.588430        0.000000       16.719454
               3               0       60.862991             N/A       48.980331        9.584415        0.000000        0.586814        0.010000        1.698647        mushroom             yes        0.000003               2        0.980402       50.335598       11.051815        0.000000        0.017340
               4               0       60.862991             N/A       20.909304       31.777693        0.000000        0.563528        0.010000        1.573366        mushroom             yes        0.000003              62        0.000000       21.094299       33.789009        0.000000       38.552158
               5               0       60.862991             N/A       14.526857       37.291096        0.000000        0.584534        0.010000        1.542055        mushroom             yes        0.000003              73        0.977814       14.037018       35.731037        0.000000       45.788597
               6               0       60.862991             N/A        7.771339       37.796101        0.000000        0.466265        0.010000        1.495905        mushroom             yes        0.000003              80        0.284222        9.215773       38.868633        0.000000       51.957916
               7               0       60.862991             N/A       14.482515       33.770294        0.000000        0.361320        0.010000        1.482211        mushroom             yes        0.000003              69        0.000000       15.175533       35.415298        0.000000       44.079536
               8               0       60.862991             N/A       13.882222       37.490265        0.000000        0.605703        0.010000        1.469184        mushroom             yes        0.000003              73        0.231066       13.613461       35.826324        0.000000       46.461227
               9               0       60.862991             N/A       18.276974       36.101334        0.000000        1.060324        0.941579        1.457078        mushroom             yes        0.000003              68        0.000000       17.692093       34.806053        0.000000       42.766575
              10               0       60.862991             N/A       34.408775       24.671417        0.000000        0.378393        0.010000        1.445743        mushroom             yes        0.000003              36        0.797273       32.742725       23.505909        0.000000       22.453733
              11               0       60.862991             N/A       32.362541       21.700607        0.000000        0.707776        0.010000        1.368082        mushroom             yes        0.000003              35        0.921598       33.377056       22.956345        0.000000       21.520128
              12               0       60.862991             N/A       19.651993       35.806297        0.000000        0.682220        0.010000        1.319407        mushroom             yes        0.000003              65        0.000000       18.905602       34.461807        0.000000       40.860760
              13               0       60.862991             N/A       50.454041       13.144171        0.000000        0.281814        0.010000        1.301786            thin             yes        0.000003               2        0.000000       49.680416       11.646475        0.000000        0.884807
              14               2        4.015573             N/A        0.822392       47.718773        0.000000        0.661823        0.010000        1.284098        mushroom             yes        0.000003             102        0.000000        0.945352       46.539124        0.000000       68.679199
              15               0       60.862991             N/A       34.370235       20.827698        0.000000        0.677996        0.010000        1.262912        mushroom             yes        0.000003              31        0.745357       35.001091       21.915342        0.000000       19.689516
              16               0       60.862991             N/A       37.166153       20.181690        0.000000        0.480099        0.010000        1.181888        mushroom             yes        0.000003              24        0.534468       38.407974       21.299017        0.000000       15.934164
              17               0       60.862991             N/A        6.132153       39.897240        0.000000        0.951008        0.656012        1.154397        mushroom             yes        0.000003              83        0.356122        7.220967       40.786160        0.000000       54.590321
              18               0       60.862991             N/A       31.626043       27.200001        0.000000        0.258657        0.010000        1.138152            thin             yes        0.000003              40        0.000000       30.787001       26.039455        0.000000       25.670259
              19               0       60.862991             N/A        4.395846       42.718449        0.000000        0.499345        0.010000        1.126481        mushroom             yes        0.000003              88        0.654215        5.525708       43.398487        0.000000       57.893078
              20               3        7.631662             N/A        3.406451       36.534058        0.000000        0.267693        0.010000        0.962235            thin             yes        0.000003             115        0.772014        2.002925       36.555073        0.000000       70.737938
              21               0       60.862991             N/A       28.623955       29.305698        0.000000        0.492633        0.010000        0.952366        mushroom             yes        0.000003              47        0.150607       27.717587       28.453453        0.000000       29.600906
              22               0       60.862991             N/A       41.403942       20.094790        0.000000        0.584602        0.010000        0.941158        mushroom             yes        0.000003              19        0.686274       40.702579       19.174559        0.000000       12.782439
              23               2        4.015573             N/A        2.274806       45.414917        0.000000        0.761521             N/A        0.894375          stubby             yes        0.000003              99        0.482318        1.419358       44.805672        0.000000       66.953308
              24               0       60.862991             N/A       11.729236       38.292255        0.000000        0.667520             N/A        0.862379          stubby             yes        0.000003              78        0.635301       10.782305       37.399391        0.000000       49.653961
              25               0       60.862991             N/A       18.425667       33.373100        0.000000        0.430277        0.010000        0.825683        mushroom             yes        0.000003              66        0.569797       18.694750       34.507076        0.000000       41.101460
              26               4        5.347300             N/A        4.854390       46.884857        0.000000        0.425683        0.010000        0.823542        mushroom             yes        0.000003             118        0.000000        3.921195       46.518612        0.000000       61.461639
              27               0       60.862991             N/A        9.857047       36.732544        0.000000        0.926891             N/A        0.776440          stubby             yes        0.000003              78        0.507078       10.550226       37.637131        0.000000       49.845669
              28               0       60.862991             N/A       13.574355       34.900826        0.000000        0.869939             N/A        0.738004          stubby             yes        0.000003              73        0.528580       13.639583       35.820450        0.000000       46.193241
              29               3        7.631662             N/A        2.785707       38.633465        0.000000        0.961451             N/A        0.701219          stubby             yes        0.000003             112        0.441148        1.936066       38.372265        0.000000       69.300293
              30               0       60.862991             N/A       33.263153       24.621197        0.000000        0.388309        0.243106        0.655604        mushroom             yes        0.000003              36        0.113237       32.440659       23.979105        0.000000       23.027828
              31               2        4.015573             N/A        2.040290       46.283638        0.000000        0.201852        0.010000        0.634720            thin             yes        0.000003             101        0.000000        1.034986       46.233288        0.000000       68.360497
              32               0       60.862991             N/A       39.759926       18.744862        0.000000        0.387111        0.115621        0.588271        mushroom             yes        0.000003              20        0.895957       40.406620       19.390072        0.000000       13.231122
              33               2        4.015573             N/A        1.589240       46.669205        0.000000        0.616662             N/A        0.582386          stubby             yes        0.000003             102        0.176531        0.991875       46.380386        0.000000       68.622932
              34               0       60.862991             N/A       41.437935       17.142273        0.000000        0.645125             N/A        0.570528          stubby             yes        0.000003              17        0.466642       42.175610       18.019947        0.000000       11.104198
              35               0       60.862991             N/A       48.508450       13.847395        0.000000        0.814917             N/A        0.536999          stubby             yes        0.000003               7        0.576786       48.179596       13.163548        0.000000        3.121346
              36               0       60.862991             N/A       22.969101       33.424133        0.000000        0.529044             N/A        0.535964          stubby             yes        0.000003              59        0.576237       22.679243       32.670322        0.000000       36.733067
              37               0       60.862991             N/A       16.816217       33.874905        0.000000        0.986219             N/A        0.527544          stubby             yes        0.000003              69        0.981750       17.218304       34.870445        0.000000       42.790535
              38               4        5.347300             N/A        1.823594       47.945538        0.000000        0.219096        0.010000        0.509470            thin             yes        0.000003             123        0.819914        2.831265       48.126019        0.000000       63.458759
              39               0       60.862991             N/A       45.974461       16.938305        0.000000        0.282379        0.010000        0.497294            thin             yes        0.000003              13        0.000000       45.352386       16.011831        0.000000        7.220222
              40               0       60.862991             N/A        8.221293       41.233799        0.000000        0.559569             N/A        0.472182          stubby             yes        0.000003              83        0.544207        7.440681       40.505524        0.000000       54.354851
              41               0       60.862991             N/A       26.935118       31.307468        0.000000        0.264165             N/A        0.463565          stubby             yes        0.000003              51        0.000000       26.025639       30.495319        0.000000       32.399109
              42               0       60.862991             N/A       27.813099       29.471956        0.000000        0.100000             N/A        0.458630          stubby             yes        0.000003              48        0.320957       27.375349       28.726624        0.000000       30.136425
              43               0       60.862991             N/A       40.597973       20.558413        0.000000        0.703102             N/A        0.457673          stubby             yes        0.000003              20        0.000000       39.899113       19.910240        0.000000       13.915822
              44               1        3.800626             N/A        3.248317       45.378483        0.000000        0.980878             N/A        0.455354          stubby             yes        0.000003              92        0.503074        3.724551       45.168850        0.000000       61.668388
              45               0       60.862991             N/A       15.150153       34.596085        0.000000        0.560593             N/A        0.442408          stubby             yes        0.000003              70        0.449985       15.446129       35.305260        0.000000       44.445129
              46               0       60.862991             N/A       46.596703       13.178937        0.000000        0.561248             N/A        0.410071          stubby             yes        0.000003               9        0.634162       46.884365       13.910124        0.000000        4.403068
              47               0       60.862991             N/A       24.641500       32.915462        0.000000        0.423370             N/A        0.402007          stubby             yes        0.000003              55        0.516408       24.344505       32.245358        0.000000       34.862873
              48               0       60.862991             N/A       24.901678       30.546938        0.000000        0.474699             N/A        0.396857          stubby             yes        0.000003              52        0.342870       25.603994       30.958651        0.000000       33.199551
              49               3        7.631662             N/A        2.397427       35.657185        0.000000        0.403939             N/A        0.379070          stubby             yes        0.000003             116        0.221242        1.903427       35.643276        0.000000       71.945343
              50               0       60.862991             N/A       47.727867       12.661895        0.000000        0.174697             N/A        0.350701          stubby             yes        0.000003               7        0.513021       48.103874       13.208775        0.000000        3.183609
              51               2        4.015573             N/A        0.497191       45.410122        0.000000        0.524396             N/A        0.336201          stubby             yes        0.000003             100        0.281273        1.017612       45.606686        0.000000       67.747475
              52               0       60.862991             N/A       16.300573       35.967678        0.000000        0.200693             N/A        0.323335          stubby             yes        0.000003              69        0.259952       16.146027       35.090393        0.000000       43.738228
              53               4        5.347300             N/A        3.925469       47.859444        0.000000        0.531121             N/A        0.300039          stubby             yes        0.000003             121        0.000000        3.459349       47.440643        0.000000       62.492912
              54               0       60.862991             N/A        5.883659       43.891163        0.000000        0.510554             N/A        0.274286          stubby             yes        0.000003              88        0.403912        5.377901       43.627106        0.000000       58.070114
              55               0       60.862991             N/A        8.865286       37.957096        0.000000        0.596861             N/A        0.269089          stubby             yes        0.000003              80        0.966267        9.536895       38.493114        0.000000       51.369305
              56               3        7.631662             N/A        1.166692       40.913155        0.000000        0.443776             N/A        0.263268          stubby             yes        0.000003             107        0.518195        1.820331       40.929886        0.000000       66.764420
              57               0       60.862991             N/A       29.649321       25.898079        0.000000        0.704521             N/A        0.262780          stubby             yes        0.000003              42        0.000000       30.008450       26.475445        0.000000       26.558615
              58               1        3.800626             N/A        2.630826       44.111717        0.000000        0.425563             N/A        0.256762          stubby             yes        0.000003              94        0.385267        3.129191       43.836926        0.000000       63.252064
              59               0       60.862991             N/A       32.403488       22.698969        0.000000        0.472454             N/A        0.256169          stubby             yes        0.000003              35        0.199987       32.865055       23.372358        0.000000       22.117918
              60               3        7.631662             N/A        0.995856       38.947857        0.000000        0.445211             N/A        0.237955          stubby             yes        0.000003             111        0.835483        1.620924       39.125870        0.000000       68.322083
              61               3        7.631662             N/A        2.482270       41.342846        0.000000        0.228455             N/A        0.233110          stubby             yes        0.000003             106        0.716915        1.966008       41.414360        0.000000       65.976891
              62               4        5.347300             N/A        1.796764       49.796265        0.000000        0.496088             N/A        0.209018          stubby             yes        0.000003             125        0.584397        2.355849       49.786064        0.000000       65.322678
              63               0       60.862991             N/A       44.641380       17.871109        0.000000        0.571527             N/A        0.207850          stubby             yes        0.000003              15        0.057653       43.909176       17.102543        0.000000        8.986013
              64               0       60.862991             N/A       31.180265       26.348276        0.000000        0.351693             N/A        0.207542          stubby             yes        0.000003              40        0.392608       30.895380       25.946154        0.000000       25.483616
              65               0       60.862991             N/A       46.108093       16.047489        0.000000        0.371313             N/A        0.199569          stubby             yes        0.000003              13        0.614071       45.680626       15.581021        0.000000        6.792272
              66               0       60.862991             N/A       42.878891       18.720533        0.000000        0.459822             N/A        0.155491          stubby             yes        0.000003              17        0.675734       42.455074       17.823761        0.000000       10.831643
              67               0       60.862991             N/A        6.173928       41.049526        0.000000        0.244345             N/A        0.101339          stubby             yes        0.000003              84        0.581256        6.894958       41.236404        0.000000       55.368301
              68               0       60.862991             N/A       26.883738       29.630732        0.000000        1.022187        0.891636        0.039985        mushroom             yes        0.000003              50        0.000000       26.527552       29.376217        0.000000       31.549625
