# Supplementary material for: Activity-dependent extracellular proteolytic cascade cleaves the ECM component brevican to promote structural plasticity
Source: EMBO Rep. 2025 Nov 19;27(1):163–85. doi: 10.1038/s44319-025-00644-w (PMC12796228; doi:10.1038/s44319-025-00644-w)
Supplement: Supplementary file 16 — Source data Fig. 7 [file 44319_2025_644_MOESM16_ESM.zip › Figure 7/7D/PFR/New folder (2)/MAX_pfr_23_5_13_exp-Series007.txt]

              ID  SECTION-NUMBER  SECTION-LENGTH    BRANCH-ORDER               X               Y               Z   HEAD-DIAMETER   NECK-DIAMETER         MAX-DTS            TYPE            AUTO   XYPLANE-ANGLE     SWC-NODE-ID SWC-NODE-OFFSET        ATTACH-X        ATTACH-Y        ATTACH-Z   SOMA-DISTANCE
               0               1       49.462410             N/A       43.508560        3.871316        0.000000        1.382270        0.010000        2.980107        mushroom             yes        0.000003             137        0.000000       42.046257        5.696384        0.000000       49.462425
               1               1       49.462410             N/A        0.560866       14.500825        0.000000        0.843208        0.010000        2.969596        mushroom             yes        0.000003              60        0.343561        2.722769       16.711288        0.000000        5.287798
               2               0       26.537987             N/A       44.703808       19.099672        0.000000        0.678369        0.010000        2.700388        mushroom             yes        0.000003              34        0.000000       42.421997       17.577953        0.000000       18.693066
               3               1       49.462410             N/A       24.081661       13.660301        0.000000        0.478968        0.010000        2.289979        mushroom             yes        0.000003             102        0.000000       24.528915       10.744356        0.000000       29.510895
               4               1       49.462410             N/A       17.952038       14.848682        0.000000        1.048111        0.010000        1.952191        mushroom             yes        0.000003              87        0.212966       17.510517       13.352386        0.000000       21.586111
               5               1       49.462410             N/A       16.393711       15.863256        0.000000        0.793118        0.010000        1.895962        mushroom             yes        0.000003              84        0.000000       16.393581       13.795304        0.000000       20.445454
               6               1       49.462410             N/A       33.946682       10.332966        0.000000        0.330837        0.010000        1.780867            thin             yes        0.000003             119        0.461737       33.678646        8.196527        0.000000       39.542225
               7               3       21.995409             N/A       31.453682       45.888927        0.000000        1.117167        0.010000        1.768293        mushroom             yes        0.000003             142        0.243018       30.402359       43.757263        0.000000        0.608694
               8               0       26.537987             N/A       44.629124       17.420538        0.000000        0.382468        0.010000        1.651477        mushroom             yes        0.000003              28        0.000000       43.606384       15.391344        0.000000       16.090509
               9               1       49.462410             N/A       12.047080       15.881429        0.000000        0.397054        0.010000        1.651089        mushroom             yes        0.000003              78        0.832065       11.989388       13.964297        0.000000       15.535509
              10               1       49.462410             N/A       16.041864       11.881534        0.000000        0.223811        0.010000        1.479696            thin             yes        0.000003              84        0.616787       15.937537       13.779295        0.000000       20.026810
              11               1       49.462410             N/A       15.313148       12.066058        0.000000        0.310957        0.010000        1.427900            thin             yes        0.000003              83        0.078691       15.599874       13.794640        0.000000       19.707939
              12               1       49.462410             N/A        6.328693       16.079802        0.000000        0.707245        0.160132        1.410424        mushroom             yes        0.000003              69        0.633594        6.700600       14.679060        0.000000       10.261333
              13               0       26.537987             N/A       45.742882       15.312687        0.000000        0.607566        0.173877        1.203006        mushroom             yes        0.000003              27        0.227716       44.483501       14.247358        0.000000       14.785933
              14               3       21.995409             N/A       35.981426       27.021141        0.000000        0.976096        0.792510        1.060073        mushroom             yes        0.000003             171        0.825788       36.779331       27.495171        0.000000       18.848619
              15               1       49.462410             N/A       10.747453       15.309683        0.000000        0.819358        0.545686        1.036119        mushroom             yes        0.000003              75        0.362475       10.440605       14.367189        0.000000       14.578374
              16               0       26.537987             N/A       48.880196        7.739412        0.000000        0.480916        0.010000        1.024458        mushroom             yes        0.000003              12        0.000000       47.424377        8.005803        0.000000        7.097416
              17               1       49.462410             N/A        3.128920       18.054276        0.000000        0.765535             N/A        0.949498          stubby             yes        0.000003              59        0.411238        2.194297       17.286654        0.000000        4.479966
              18               3       21.995409             N/A       32.939812       42.019447        0.000000        0.264039        0.010000        0.949477            thin             yes        0.000003             144        0.352663       31.327877       41.588501        0.000000        2.930500
              19               3       21.995409             N/A       29.927794       41.445568        0.000000        0.520256             N/A        0.903953          stubby             yes        0.000003             144        0.581370       31.217228       41.984344        0.000000        2.672330
              20               1       49.462410             N/A       17.445789       12.255026        0.000000        0.617049        0.010000        0.874298        mushroom             yes        0.000003              88        0.227684       17.932474       13.181498        0.000000       22.004250
              21               3       21.995409             N/A       33.875805       33.810165        0.000000        0.688820             N/A        0.853698          stubby             yes        0.000003             157        0.328488       32.757992       33.596245        0.000000       11.247315
              22               1       49.462410             N/A       29.400496        8.590222        0.000000        0.479626        0.316819        0.850919        mushroom             yes        0.000003             111        0.000000       29.703459        9.568993        0.000000       35.206459
              23               0       26.537987             N/A       46.205643       12.026029        0.000000        0.792388             N/A        0.807666          stubby             yes        0.000003              22        0.822350       45.538403       11.550161        0.000000       11.623874
              24               0       26.537987             N/A       48.299095        8.489652        0.000000        1.028351             N/A        0.797942          stubby             yes        0.000003              12        0.000000       47.424377        8.005803        0.000000        7.097416
              25               1       49.462410             N/A       13.521715       12.588753        0.000000        0.368884             N/A        0.785019          stubby             yes        0.000003              81        0.217890       13.759874       13.772620        0.000000       17.685989
              26               3       21.995409             N/A       38.178921       25.294704        0.000000        0.999178             N/A        0.770257          stubby             yes        0.000003             176        0.462793       37.611038       25.770203        0.000000       20.951927
              27               3       21.995409             N/A       32.372379       31.557344        0.000000        0.421090        0.010000        0.765509        mushroom             yes        0.000003             160        0.000000       33.238277       32.216816        0.000000       13.446743
              28               1       49.462410             N/A       18.724007       11.266814        0.000000        0.537548        0.010000        0.758641        mushroom             yes        0.000003              93        0.707668       19.702343       12.024946        0.000000       24.357691
              29               1       49.462410             N/A       36.450691        8.644197        0.000000        0.524324        0.247905        0.719845        mushroom             yes        0.000003             123        0.000000       36.159412        7.857374        0.000000       42.148327
              30               1       49.462410             N/A       19.163431       13.560043        0.000000        0.519552        0.010000        0.718748        mushroom             yes        0.000003              91        0.000000       18.695900       12.824929        0.000000       23.350216
              31               3       21.995409             N/A       32.470917       39.795021        0.000000        1.403016             N/A        0.718074          stubby             yes        0.000003             146        0.418616       31.643307       39.640186        0.000000        4.842538
              32               1       49.462410             N/A       28.183428       10.544462        0.000000        0.609588        0.520906        0.695693        mushroom             yes        0.000003             107        0.355946       28.205473        9.801797        0.000000       33.669739
              33               0       26.537987             N/A       46.564983        4.312936        0.000000        1.109935             N/A        0.676899          stubby             yes        0.000003               3        0.000000       47.818375        3.872903        0.000000        1.727722
              34               0       26.537987             N/A       38.646584       23.716961        0.000000        0.818879             N/A        0.640875          stubby             yes        0.000003              47        0.735272       38.838615       22.704512        0.000000       25.392298
              35               1       49.462410             N/A       14.208971       14.824533        0.000000        0.922037             N/A        0.610838          stubby             yes        0.000003              82        0.536935       14.377908       13.846274        0.000000       18.358501
              36               3       21.995409             N/A       30.633940       40.097584        0.000000        0.468502             N/A        0.591068          stubby             yes        0.000003             146        0.924933       31.545700       40.384998        0.000000        4.303985
              37               1       49.462410             N/A       20.267170       10.357439        0.000000        0.976667             N/A        0.571725          stubby             yes        0.000003              94        0.400839       20.525871       11.311941        0.000000       25.454893
              38               0       26.537987             N/A       44.280556       16.175959        0.000000        0.366968             N/A        0.568542          stubby             yes        0.000003              29        0.411603       43.479683       15.732423        0.000000       16.591255
              39               0       26.537987             N/A       44.878204       15.650334        0.000000        0.384750        0.113490        0.552382        mushroom             yes        0.000003              28        0.542557       43.981701       14.913928        0.000000       15.508094
              40               1       49.462410             N/A        1.024429       16.860943        0.000000        0.298002        0.010000        0.535461            thin             yes        0.000003              58        0.012683        2.011167       17.502731        0.000000        3.945395
              41               2        2.210975             N/A       32.924850       48.473610        0.000000        0.635370             N/A        0.535427          stubby             yes        0.000003             140        0.829607       31.934006       49.175304        0.000000        1.381044
              42               1       49.462410             N/A       21.484354       10.581785        0.000000        0.611503             N/A        0.524203          stubby             yes        0.000003              95        0.334206       21.347971       11.247806        0.000000       26.314688
              43               1       49.462410             N/A       37.735409        8.576779        0.000000        0.301120        0.010000        0.522067            thin             yes        0.000003             129        0.579430       37.837555        7.705000        0.000000       44.699032
              44               1       49.462410             N/A        9.870468       13.431293        0.000000        0.480335        0.389062        0.517624        mushroom             yes        0.000003              73        0.000000        9.834178       14.154737        0.000000       13.742004
              45               1       49.462410             N/A       23.363613       10.209098        0.000000        0.310944        0.010000        0.515383            thin             yes        0.000003             102        0.000000       24.528915       10.744356        0.000000       29.510895
              46               1       49.462410             N/A       39.083130        8.564341        0.000000        0.716487             N/A        0.514525          stubby             yes        0.000003             130        0.000000       38.747894        7.776832        0.000000       45.547619
              47               1       49.462410             N/A        3.735223       13.256471        0.000000        0.417326             N/A        0.508703          stubby             yes        0.000003              65        0.000000        4.168531       14.455709        0.000000        7.959983
              48               1       49.462410             N/A       31.514513       10.131433        0.000000        0.490145             N/A        0.504743          stubby             yes        0.000003             114        0.527952       31.349026        9.421553        0.000000       36.824528
              49               0       26.537987             N/A       37.728840       22.469593        0.000000        0.901911             N/A        0.493948          stubby             yes        0.000003              46        0.000000       38.705936       22.664713        0.000000       25.146826
              50               3       21.995409             N/A       36.813248       25.764494        0.000000        0.363968             N/A        0.493798          stubby             yes        0.000003             174        0.000000       37.392975       26.152628        0.000000       20.253883
              51               3       21.995409             N/A       35.636673       28.230446        0.000000        0.351964        0.010000        0.492024        mushroom             yes        0.000003             168        0.613383       36.423073       28.351805        0.000000       17.710987
              52               1       49.462410             N/A       25.520334       11.293489        0.000000        0.872094             N/A        0.485730          stubby             yes        0.000003             103        0.820403       24.588787       10.676105        0.000000       29.751877
              53               3       21.995409             N/A       31.828337       33.595005        0.000000        0.648273             N/A        0.479725          stubby             yes        0.000003             157        0.623749       32.703884       33.793285        0.000000       10.912634
              54               0       26.537987             N/A       45.285244        8.744012        0.000000        1.201023             N/A        0.431885          stubby             yes        0.000003              15        0.611474       45.942604        9.103696        0.000000        8.992178
              55               3       21.995409             N/A       36.715179       29.524227        0.000000        0.919104             N/A        0.413428          stubby             yes        0.000003             167        0.798075       35.984112       29.331303        0.000000       16.896463
              56               3       21.995409             N/A       32.744495       35.863388        0.000000        0.362241             N/A        0.408287          stubby             yes        0.000003             154        0.664277       32.073399       35.723270        0.000000        9.040733
              57               0       26.537987             N/A       41.847958       16.762272        0.000000        0.525485             N/A        0.367211          stubby             yes        0.000003              33        0.000000       42.436424       17.061695        0.000000       18.176605
              58               1       49.462410             N/A       11.775863       13.127676        0.000000        0.537156             N/A        0.364970          stubby             yes        0.000003              78        0.000000       11.949821       13.975586        0.000000       16.006035
              59               1       49.462410             N/A       24.357439        9.445251        0.000000        1.155621             N/A        0.361297          stubby             yes        0.000003             103        0.356443       25.040157       10.161561        0.000000       30.374414
              60               1       49.462410             N/A        8.129363       13.581851        0.000000        0.538134             N/A        0.347902          stubby             yes        0.000003              71        0.613580        8.150606       14.394847        0.000000       11.936517
              61               1       49.462410             N/A       40.854862        7.226254        0.000000        0.862786             N/A        0.341992          stubby             yes        0.000003             134        0.479673       40.636791        6.592185        0.000000       47.685818
              62               3       21.995409             N/A       30.934708       44.686180        0.000000        0.340326             N/A        0.339457          stubby             yes        0.000003             142        0.286132       30.540400       43.701984        0.000000        0.574026
              63               1       49.462410             N/A       12.551933       14.567813        0.000000        0.609380             N/A        0.307352          stubby             yes        0.000003              79        0.465104       12.530732       13.890675        0.000000       16.482121
              64               1       49.462410             N/A       32.928089        7.725907        0.000000        0.861781             N/A        0.288401          stubby             yes        0.000003             118        0.000000       33.194813        8.278211        0.000000       39.142899
              65               3       21.995409             N/A       35.033951       31.085804        0.000000        0.293812             N/A        0.275559          stubby             yes        0.000003             162        0.440915       34.490356       30.791780        0.000000       14.647324
              66               0       26.537987             N/A       48.259113        2.358595        0.000000        0.511734             N/A        0.272362          stubby             yes        0.000003               2        0.402817       47.705048        2.604049        0.000000        0.364639
              67               1       49.462410             N/A        8.473457       15.091326        0.000000        0.814303             N/A        0.264125          stubby             yes        0.000003              71        0.238906        8.732966       14.436244        0.000000       12.386776
              68               1       49.462410             N/A       39.734188        6.231491        0.000000        0.392329             N/A        0.257557          stubby             yes        0.000003             133        0.000000       40.075939        6.882886        0.000000       47.152279
              69               1       49.462410             N/A       36.939270        6.330452        0.000000        0.810530             N/A        0.255467          stubby             yes        0.000003             126        0.000000       36.943207        6.982057        0.000000       43.342831
              70               3       21.995409             N/A       34.364487       29.662832        0.000000        0.391508             N/A        0.228988          stubby             yes        0.000003             163        0.000000       34.894051       30.007462        0.000000       15.449913
              71               0       26.537987             N/A       43.669159       13.948523        0.000000        0.479764             N/A        0.215367          stubby             yes        0.000003              27        0.137390       44.370399       14.406185        0.000000       14.877606
              72               1       49.462410             N/A       32.312008        8.380913        0.000000        0.294375             N/A        0.212713          stubby             yes        0.000003             116        0.339041       32.323242        8.855453        0.000000       38.169014
              73               0       26.537987             N/A       39.969971       23.162235        0.000000        0.504989             N/A        0.206159          stubby             yes        0.000003              48        0.613245       39.791561       22.795820        0.000000       26.253508
              74               1       49.462410             N/A        6.753779       13.917337        0.000000        0.338402             N/A        0.170239          stubby             yes        0.000003              70        0.683366        6.914325       14.603109        0.000000       10.813514
              75               3       21.995409             N/A       32.131638       42.346729        0.000000        0.280606             N/A        0.123341          stubby             yes        0.000003             144        0.824628       31.166191       42.166927        0.000000        2.397735
              76               3       21.995409             N/A       31.795076       43.125210        0.000000        0.251779             N/A        0.055877          stubby             yes        0.000003             143        0.457336       30.934689       42.982162        0.000000        1.561484
