# Supplementary material for: Activity-dependent extracellular proteolytic cascade cleaves the ECM component brevican to promote structural plasticity
Source: EMBO Rep. 2025 Nov 19;27(1):163–85. doi: 10.1038/s44319-025-00644-w (PMC12796228; doi:10.1038/s44319-025-00644-w)
Supplement: Supplementary file 16 — Source data Fig. 7 [file 44319_2025_644_MOESM16_ESM.zip › Figure 7/7D/PFR/New folder (2)/MAX_pfr_23_5_13_exp-Series009-1.txt]

              ID  SECTION-NUMBER  SECTION-LENGTH    BRANCH-ORDER               X               Y               Z   HEAD-DIAMETER   NECK-DIAMETER         MAX-DTS            TYPE            AUTO   XYPLANE-ANGLE     SWC-NODE-ID SWC-NODE-OFFSET        ATTACH-X        ATTACH-Y        ATTACH-Z   SOMA-DISTANCE
               0               0       30.309673             N/A       21.284332       23.617683        0.000000        0.622991        0.010000        2.907712        mushroom             yes        0.000003              41        0.000000       21.097300       26.919235        0.000000       21.851503
               1               0       30.309673             N/A       23.283487       25.064259        0.000000        0.484660        0.010000        2.155740        mushroom             yes        0.000003              46        0.000000       23.115950       27.247862        0.000000       23.976618
               2               0       30.309673             N/A       18.808214       25.409214        0.000000        0.801640        0.727535        1.948491        mushroom             yes        0.000003              39        0.097931       19.417747       26.788563        0.000000       20.078381
               3               2        8.640721             N/A       36.165810       31.578638        0.000000        0.392555        0.010000        1.882229        mushroom             yes        0.000003              75        0.000000       36.225616       29.249357        0.000000       37.660702
               4               0       30.309673             N/A        3.024185       26.598368        0.000000        0.212026        0.010000        1.756641            thin             yes        0.000003               8        0.504021        3.558607       24.500280        0.000000        4.067963
               5               3       30.830288             N/A       34.037918       20.603745        0.000000        0.546199        0.010000        1.647961        mushroom             yes        0.000003             106        0.200706       33.762810       22.573286        0.000000       16.569111
               6               0       30.309673             N/A       13.412758       28.574741        0.000000        0.407294        0.010000        1.636958        mushroom             yes        0.000003              30        0.000000       15.385063       27.761789        0.000000       15.942788
               7               0       30.309673             N/A       25.400761       26.056374        0.000000        0.766287        0.010000        1.602329        mushroom             yes        0.000003              52        0.000000       25.627155       27.665417        0.000000       26.658932
               8               0       30.309673             N/A        6.090124       23.495714        0.000000        0.425806        0.010000        1.597991        mushroom             yes        0.000003              11        0.068757        5.659441       25.271814        0.000000        5.655797
               9               3       30.830288             N/A       28.907642       21.705090        0.000000        1.055337        0.010000        1.597902        mushroom             yes        0.000003              97        0.692728       29.411730       20.585003        0.000000       11.758443
              10               3       30.830288             N/A       25.617279       20.343613        0.000000        0.682383        0.010000        1.565156        mushroom             yes        0.000003              92        0.750872       26.319597       18.394417        0.000000        7.718447
              11               3       30.830288             N/A       31.494677       23.748438        0.000000        0.423788        0.010000        1.480925        mushroom             yes        0.000003             105        0.000000       33.010338       22.466623        0.000000       15.813151
              12               3       30.830288             N/A       27.947180       17.032164        0.000000        0.416350        0.010000        1.382422        mushroom             yes        0.000003              92        0.000000       27.034609       18.670341        0.000000        8.438317
              13               3       30.830288             N/A       44.576065       23.907497        0.000000        0.322466        0.010000        1.377757            thin             yes        0.000003             122        0.349072       43.907867       25.208973        0.000000       27.898947
              14               4       10.592361             N/A       43.447609       29.548817        0.000000        0.527629        0.010000        1.297554        mushroom             yes        0.000003             137        0.402033       43.466953       28.118235        0.000000       34.759552
              15               3       30.830288             N/A       33.212101       20.491205        0.000000        0.385006        0.010000        1.272439        mushroom             yes        0.000003             104        0.240150       32.564316       21.943176        0.000000       15.038842
              16               2        8.640721             N/A       34.914909       30.885748        0.000000        0.291807        0.010000        1.269169            thin             yes        0.000003              72        0.627286       34.893459       29.430902        0.000000       36.319443
              17               0       30.309673             N/A        5.598261       23.600000        0.000000        0.167895        0.010000        1.262622            thin             yes        0.000003              11        0.000000        5.728216       25.286716        0.000000        5.681345
              18               3       30.830288             N/A       23.373713       17.183800        0.000000        0.307809        0.010000        1.259788            thin             yes        0.000003              89        0.000000       24.958525       16.963177        0.000000        5.666835
              19               0       30.309673             N/A        4.585821       26.156281        0.000000        0.889096        0.725590        1.256789        mushroom             yes        0.000003               9        0.069940        4.913609       25.155277        0.000000        4.856185
              20               3       30.830288             N/A       25.626314       15.345908        0.000000        0.424904        0.010000        1.202916        mushroom             yes        0.000003              85        0.271335       24.302977       15.713233        0.000000        4.198922
              21               2        8.640721             N/A       36.734943       30.460449        0.000000        0.755036        0.571812        1.182895        mushroom             yes        0.000003              75        0.000000       36.225616       29.249357        0.000000       37.660702
              22               0       30.309673             N/A        1.044864       24.584461        0.000000        0.801361             N/A        1.177989          stubby             yes        0.000003               3        0.644122        1.386454       23.565147        0.000000        1.147827
              23               0       30.309673             N/A        9.703395       24.664036        0.000000        0.483538        0.010000        1.137331        mushroom             yes        0.000003              17        0.413516        9.142276       25.656343        0.000000        9.332780
              24               0       30.309673             N/A       22.438875       28.463186        0.000000        0.376891        0.133968        1.133633        mushroom             yes        0.000003              44        0.000000       22.431509       27.399500        0.000000       23.275396
              25               4       10.592361             N/A       38.679802       30.930122        0.000000        0.480028        0.010000        1.124908        mushroom             yes        0.000003             145        0.000000       38.273300       29.329527        0.000000       40.392639
              26               0       30.309673             N/A       15.038739       26.071453        0.000000        0.338958        0.010000        1.054735            thin             yes        0.000003              29        0.000000       14.937912       27.338665        0.000000       15.327176
              27               3       30.830288             N/A       30.744152       22.603395        0.000000        1.024086        0.735757        1.032532        mushroom             yes        0.000003             102        0.268746       31.327122       21.604033        0.000000       13.783897
              28               0       30.309673             N/A       10.875955       24.613405        0.000000        0.147708        0.010000        0.980056            thin             yes        0.000003              21        0.973882       11.403925       26.068954        0.000000       10.880478
              29               0       30.309673             N/A       26.543533       26.701063        0.000000        1.226462             N/A        0.961245          stubby             yes        0.000003              53        0.293518       26.407082       27.911480        0.000000       27.242697
              30               0       30.309673             N/A       23.903942       28.195824        0.000000        0.618725        0.190775        0.884478        mushroom             yes        0.000003              49        0.875569       23.870365       27.376120        0.000000       24.704046
              31               1        3.660096             N/A       29.832052       31.395445        0.000000        0.602363        0.504509        0.827124        mushroom             yes        0.000003              59        0.234955       29.945620       30.483282        0.000000       32.698223
              32               0       30.309673             N/A        4.511624       23.873854        0.000000        0.434341        0.010000        0.825441        mushroom             yes        0.000003               6        0.000000        3.845929       24.655483        0.000000        3.339674
              33               3       30.830288             N/A       24.666012       14.068694        0.000000        0.977746             N/A        0.759959          stubby             yes        0.000003              83        0.464894       23.697184       14.398770        0.000000        2.925780
              34               3       30.830288             N/A       43.799213       26.384478        0.000000        0.796532        0.690997        0.688021        mushroom             yes        0.000003             123        0.000000       44.299526       25.630342        0.000000       28.620935
              35               0       30.309673             N/A       21.643080       26.249317        0.000000        0.919394             N/A        0.686380          stubby             yes        0.000003              42        0.723054       21.241167       26.983097        0.000000       22.078547
              36               5        5.802517             N/A       47.038971       27.502205        0.000000        0.913707             N/A        0.677294          stubby             yes        0.000003             149        0.273061       47.078354       26.208996        0.000000       31.456169
              37               0       30.309673             N/A        3.200947       23.408463        0.000000        0.822417             N/A        0.663225          stubby             yes        0.000003               6        0.909642        2.964539       24.242380        0.000000        2.576814
              38               3       30.830288             N/A       41.198647       25.057592        0.000000        0.499625        0.147491        0.659593        mushroom             yes        0.000003             119        0.385681       41.969303       24.367899        0.000000       25.864372
              39               4       10.592361             N/A       40.629951       29.565865        0.000000        0.563330        0.010000        0.593157        mushroom             yes        0.000003             142        0.779491       40.767494       28.380650        0.000000       37.317905
              40               3       30.830288             N/A       24.554962       17.946795        0.000000        0.773904             N/A        0.551201          stubby             yes        0.000003              90        0.202951       25.388962       17.596153        0.000000        6.258853
              41               4       10.592361             N/A       41.039108       27.160484        0.000000        0.468465             N/A        0.542149          stubby             yes        0.000003             142        0.509023       40.784168       28.385500        0.000000       37.597042
              42               3       30.830288             N/A       39.576775       22.043022        0.000000        0.284294        0.010000        0.529277            thin             yes        0.000003             117        0.000000       40.929821       23.004684        0.000000       24.066607
              43               0       30.309673             N/A       27.627741       27.459461        0.000000        0.671485             N/A        0.518497          stubby             yes        0.000003              54        0.106330       27.359747       28.153418        0.000000       28.548975
              44               3       30.830288             N/A       29.392532       18.976217        0.000000        0.611840             N/A        0.517353          stubby             yes        0.000003              95        0.521448       28.706007       19.560093        0.000000       10.492529
              45               5        5.802517             N/A       46.674675       25.354967        0.000000        0.756861             N/A        0.505160          stubby             yes        0.000003             149        0.650786       46.812973       26.213820        0.000000       31.130955
              46               0       30.309673             N/A       20.040241       28.093935        0.000000        1.007592             N/A        0.442712          stubby             yes        0.000003              40        0.000000       20.140400       27.056725        0.000000       20.884777
              47               3       30.830288             N/A       31.096725       20.574795        0.000000        0.716777             N/A        0.378718          stubby             yes        0.000003             101        0.079559       30.652523       21.250698        0.000000       13.180218
              48               0       30.309673             N/A       29.222187       27.876493        0.000000        0.608995             N/A        0.353122          stubby             yes        0.000003              56        0.000000       29.114849       28.615499        0.000000       30.309681
              49               3       30.830288             N/A       35.438911       23.593431        0.000000        0.578224             N/A        0.349041          stubby             yes        0.000003             109        0.470259       35.691376       22.901279        0.000000       18.505943
              50               3       30.830288             N/A       32.475468       22.873693        0.000000        0.924001             N/A        0.330920          stubby             yes        0.000003             105        0.038821       33.010338       22.466623        0.000000       15.787503
              51               3       30.830288             N/A       27.850824       18.364691        0.000000        0.319799             N/A        0.319533          stubby             yes        0.000003              93        0.463483       27.369751       18.894270        0.000000        8.947176
              52               3       30.830288             N/A       43.330284       24.077568        0.000000        0.448031             N/A        0.314179          stubby             yes        0.000003             120        0.000000       43.045723       24.657505        0.000000       27.022213
              53               4       10.592361             N/A       38.135189       30.034460        0.000000        0.416747             N/A        0.302894          stubby             yes        0.000003             145        0.000000       38.121822       29.298832        0.000000       40.392639
              54               1        3.660096             N/A       30.080463       29.647568        0.000000        0.852497             N/A        0.291623          stubby             yes        0.000003              58        0.910201       29.418642       29.889330        0.000000       31.594557
              55               4       10.592361             N/A       38.667370       28.212080        0.000000        0.928573             N/A        0.275739          stubby             yes        0.000003             144        0.580337       39.067215       28.629965        0.000000       39.381496
              56               4       10.592361             N/A       38.769547       30.077753        0.000000        0.435866             N/A        0.273173          stubby             yes        0.000003             145        0.000000       38.273300       29.329527        0.000000       40.392639
              57               2        8.640721             N/A       33.991173       28.353127        0.000000        0.647131             N/A        0.249513          stubby             yes        0.000003              70        0.717699       33.718384       29.151279        0.000000       35.059109
              58               3       30.830288             N/A       32.714703       21.332874        0.000000        0.362805             N/A        0.245291          stubby             yes        0.000003             104        0.366262       32.451698       21.885592        0.000000       14.979169
              59               0       30.309673             N/A        7.624376       24.804369        0.000000        0.543132             N/A        0.229496          stubby             yes        0.000003              15        0.566856        7.621686       25.414959        0.000000        7.645101
              60               0       30.309673             N/A       24.742077       28.245396        0.000000        0.566961             N/A        0.212208          stubby             yes        0.000003              51        0.000000       25.043825       27.758970        0.000000       26.068148
              61               3       30.830288             N/A       25.544813       18.915874        0.000000        0.309636             N/A        0.186524          stubby             yes        0.000003              91        0.014841       26.047798       18.235525        0.000000        7.463725
              62               0       30.309673             N/A       25.956429       28.555637        0.000000        0.521268             N/A        0.174404          stubby             yes        0.000003              53        0.295820       26.296667       27.876644        0.000000       27.240795
              63               3       30.830288             N/A       42.014713       25.342642        0.000000        0.187126             N/A        0.148180          stubby             yes        0.000003             119        0.000000       42.219864       24.698015        0.000000       26.195360
              64               3       30.830288             N/A       33.698380       23.110895        0.000000        0.555914             N/A        0.130115          stubby             yes        0.000003             106        0.184114       33.648609       22.557098        0.000000       16.584805
              65               3       30.830288             N/A       34.700001       23.315197        0.000000        0.394707             N/A        0.106688          stubby             yes        0.000003             108        0.802916       34.740036       22.742628        0.000000       17.575808
