# Supplementary material for: Activity-dependent extracellular proteolytic cascade cleaves the ECM component brevican to promote structural plasticity
Source: EMBO Rep. 2025 Nov 19;27(1):163–85. doi: 10.1038/s44319-025-00644-w (PMC12796228; doi:10.1038/s44319-025-00644-w)
Supplement: Supplementary file 16 — Source data Fig. 7 [file 44319_2025_644_MOESM16_ESM.zip › Figure 7/7D/PFR/New folder (2)/MAX_pfr_23_5_13_exp-Series009.txt]

              ID  SECTION-NUMBER  SECTION-LENGTH    BRANCH-ORDER               X               Y               Z   HEAD-DIAMETER   NECK-DIAMETER         MAX-DTS            TYPE            AUTO   XYPLANE-ANGLE     SWC-NODE-ID SWC-NODE-OFFSET        ATTACH-X        ATTACH-Y        ATTACH-Z   SOMA-DISTANCE
               0               1       28.870903             N/A        8.052494       37.673904        0.000000        0.614531        0.010000        2.113510        mushroom             yes        0.000003              34        0.625247       10.250264       36.506908        0.000000       18.938772
               1               1       28.870903             N/A       14.432082       36.902489        0.000000        0.695552        0.010000        2.043644        mushroom             yes        0.000003              28        0.235623       12.811685       38.345989        0.000000       15.323502
               2               1       28.870903             N/A       17.320837       44.813141        0.000000        0.339048        0.010000        1.914433            thin             yes        0.000003              14        0.147057       18.377602       42.993149        0.000000        8.311765
               3               1       28.870903             N/A       23.498287       44.026054        0.000000        0.897065        0.668463        1.532099        mushroom             yes        0.000003               8        0.000000       21.996996       44.784065        0.000000        4.396856
               4               1       28.870903             N/A       18.743456       45.227028        0.000000        0.290125        0.010000        1.500006            thin             yes        0.000003              11        0.189369       19.814053       43.666412        0.000000        6.695529
               5               2       10.814912             N/A       10.894104       34.527580        0.000000        0.333624             N/A        1.469627          stubby             yes        0.000003              35        0.468622        9.724347       35.620968        0.000000       20.200970
               6               1       28.870903             N/A       10.174363       38.554401        0.000000        0.546361        0.010000        1.341604        mushroom             yes        0.000003              32        0.031492       11.068876       37.416180        0.000000       17.870663
               7               1       28.870903             N/A       20.767036       42.735859        0.000000        0.774525        0.557261        1.272150        mushroom             yes        0.000003              11        0.482629       20.307915       43.992966        0.000000        6.381602
               8               5        4.326875             N/A        7.795758       36.316284        0.000000        0.541476        0.351252        1.196690        mushroom             yes        0.000003              59        0.444407        7.514876       35.280067        0.000000       21.678207
               9               1       28.870903             N/A       18.158381       41.616661        0.000000        0.887877        0.010000        1.174015        mushroom             yes        0.000003              17        0.620790       17.591131       42.445301        0.000000        9.222714
              10               4        0.735504             N/A        1.251832       33.435066        0.000000        0.444439        0.010000        1.059470        mushroom             yes        0.000003              55        0.000000        0.276560       33.896126        0.000000       31.159880
              11               2       10.814912             N/A        4.667799       36.216831        0.000000        0.234694        0.010000        1.059364            thin             yes        0.000003              45        0.915129        4.991721       34.721996        0.000000       25.459150
              12               2       10.814912             N/A        5.250082       32.968590        0.000000        0.555559             N/A        1.002002          stubby             yes        0.000003              43        0.000000        6.048631       34.152481        0.000000       24.304760
              13               2       10.814912             N/A        2.524851       35.773956        0.000000        0.841827        0.762185        1.000071        mushroom             yes        0.000003              49        0.000000        2.549334       34.712486        0.000000       28.408339
              14               1       28.870903             N/A       16.567787       39.944511        0.000000        0.522608        0.121983        0.981611        mushroom             yes        0.000003              22        0.746396       16.244501       41.223755        0.000000       11.264092
              15               2       10.814912             N/A        2.776262       33.256340        0.000000        0.757666        0.538799        0.916512        mushroom             yes        0.000003              48        0.461781        3.329752       34.228706        0.000000       27.526316
              16               1       28.870903             N/A       11.268396       38.404202        0.000000        0.580821             N/A        0.708979          stubby             yes        0.000003              31        0.591261       11.587437       37.718151        0.000000       17.117601
              18               1       28.870903             N/A       22.164848       45.716969        0.000000        0.687223             N/A        0.519504          stubby             yes        0.000003               8        0.000000       22.342834       44.987812        0.000000        4.396856
              19               1       28.870903             N/A       22.112055       43.641590        0.000000        1.145638             N/A        0.518666          stubby             yes        0.000003               9        0.800527       21.820639       44.680611        0.000000        4.593681
              23               1       28.870903             N/A       21.063200       45.180916        0.000000        0.511106             N/A        0.323363          stubby             yes        0.000003               9        0.526374       21.522766       44.535851        0.000000        4.864194
              24               2       10.814912             N/A        4.337894       33.506870        0.000000        0.622769             N/A        0.317632          stubby             yes        0.000003              47        0.125703        3.726395       34.020668        0.000000       26.971249
              25               1       28.870903             N/A       15.614514       41.854744        0.000000        0.208558             N/A        0.271362          stubby             yes        0.000003              22        0.613961       15.913487       41.079693        0.000000       11.375878
              26               1       28.870903             N/A       10.392448       37.597622        0.000000        0.537144             N/A        0.267352          stubby             yes        0.000003              33        0.634402       10.824036       37.231201        0.000000       18.124617
              27               1       28.870903             N/A       10.928596       36.133160        0.000000        0.554270             N/A        0.216312          stubby             yes        0.000003              34        0.559870       10.158384       36.326168        0.000000       19.008900
