# Supplementary material for: Activity-dependent extracellular proteolytic cascade cleaves the ECM component brevican to promote structural plasticity
Source: EMBO Rep. 2025 Nov 19;27(1):163–85. doi: 10.1038/s44319-025-00644-w (PMC12796228; doi:10.1038/s44319-025-00644-w)
Supplement: Supplementary file 16 — Source data Fig. 7 [file 44319_2025_644_MOESM16_ESM.zip › Figure 7/7D/PFR/New folder (2)/MAX_pfr_23_5_13_exp-Series016.txt]

              ID  SECTION-NUMBER  SECTION-LENGTH    BRANCH-ORDER               X               Y               Z   HEAD-DIAMETER   NECK-DIAMETER         MAX-DTS            TYPE            AUTO   XYPLANE-ANGLE     SWC-NODE-ID SWC-NODE-OFFSET        ATTACH-X        ATTACH-Y        ATTACH-Z   SOMA-DISTANCE
               0               0       41.257198             N/A       35.516396       37.758255        0.000000        0.880109        0.010000        2.976525        mushroom             yes        0.000003               4        0.301816       38.324017       35.877804        0.000000        2.529611
               1               0       41.257198             N/A       32.811291       19.138247        0.000000        0.440482        0.010000        2.407841        mushroom             yes        0.000003              28        0.312224       30.506870       20.479893        0.000000       20.012182
               2               0       41.257198             N/A       27.887045       18.062517        0.000000        0.784013        0.010000        2.361394        mushroom             yes        0.000003              34        0.875002       30.037222       17.101547        0.000000       23.598972
               3               0       41.257198             N/A       28.952318        0.815258        0.000000        0.379214        0.010000        1.865341        mushroom             yes        0.000003              54        0.000000       26.627909        1.560434        0.000000       39.586834
               4               0       41.257198             N/A       38.362453       32.172379        0.000000        0.814523             N/A        1.771693          stubby             yes        0.000003               9        0.000000       36.926346       33.138165        0.000000        5.521951
               5               0       41.257198             N/A       33.598595       23.149296        0.000000        0.261368        0.010000        1.348893            thin             yes        0.000003              24        0.867586       31.710478       23.823427        0.000000       16.385445
               6               0       41.257198             N/A       27.576033       12.864823        0.000000        0.383716        0.010000        1.128961        mushroom             yes        0.000003              40        0.577719       29.038153       12.864635        0.000000       28.007324
               7               0       41.257198             N/A       25.648668        3.933779        0.000000        0.766727             N/A        0.935116          stubby             yes        0.000003              52        0.000000       26.943151        3.725083        0.000000       37.396275
               8               0       41.257198             N/A       40.304462       36.537354        0.000000        0.491508        0.010000        0.885273        mushroom             yes        0.000003               2        0.000000       39.121319       37.069851        0.000000        1.002033
               9               0       41.257198             N/A       32.133575       22.135077        0.000000        0.680817             N/A        0.764442          stubby             yes        0.000003              25        0.437599       31.213705       22.595209        0.000000       17.694841
              10               0       41.257198             N/A       27.531242       10.113481        0.000000        0.685339             N/A        0.754317          stubby             yes        0.000003              43        0.284882       28.561226        9.962337        0.000000       31.011738
              11               0       41.257198             N/A       30.898462       16.294966        0.000000        0.717529             N/A        0.729476          stubby             yes        0.000003              34        0.556558       29.927088       16.873863        0.000000       23.878857
              12               0       41.257198             N/A       37.189274       35.742931        0.000000        0.390932             N/A        0.577746          stubby             yes        0.000003               5        0.691247       38.067665       35.462513        0.000000        3.007284
              13               0       41.257198             N/A       28.679611        6.553293        0.000000        0.326093        0.010000        0.539959            thin             yes        0.000003              48        0.510207       27.828470        6.681587        0.000000       34.317356
              14               0       41.257198             N/A       29.697533       10.759893        0.000000        1.291808             N/A        0.480854          stubby             yes        0.000003              42        0.392211       28.758486       10.916172        0.000000       29.947325
              15               0       41.257198             N/A       32.981762       28.689074        0.000000        0.658948             N/A        0.431067          stubby             yes        0.000003              16        0.652548       33.738449       28.587675        0.000000       11.298854
              16               0       41.257198             N/A       35.182892       28.983423        0.000000        0.898746             N/A        0.386512          stubby             yes        0.000003              14        0.136550       34.564297       29.616619        0.000000       10.015566
              17               0       41.257198             N/A       27.555912        1.375347        0.000000        0.395984             N/A        0.378847          stubby             yes        0.000003              54        0.002450       26.627909        1.560434        0.000000       39.584248
              18               0       41.257198             N/A       28.925217       16.037594        0.000000        0.499218             N/A        0.370568          stubby             yes        0.000003              35        0.638064       29.673759       16.106827        0.000000       24.667997
              19               0       41.257198             N/A       33.483940       29.562605        0.000000        0.303680             N/A        0.336470          stubby             yes        0.000003              15        0.508442       34.104073       29.016418        0.000000       10.581769
              20               0       41.257198             N/A       27.910564       11.768355        0.000000        0.343440             N/A        0.269100          stubby             yes        0.000003              41        0.054874       28.873945       11.630430        0.000000       29.262791
