# Supplementary material for: Activity-dependent extracellular proteolytic cascade cleaves the ECM component brevican to promote structural plasticity
Source: EMBO Rep. 2025 Nov 19;27(1):163–85. doi: 10.1038/s44319-025-00644-w (PMC12796228; doi:10.1038/s44319-025-00644-w)
Supplement: Supplementary file 16 — Source data Fig. 7 [file 44319_2025_644_MOESM16_ESM.zip › Figure 7/7D/PFR/New folder (2)/MAX_pfr_23_5_13_exp-Series021.txt]

              ID  SECTION-NUMBER  SECTION-LENGTH    BRANCH-ORDER               X               Y               Z   HEAD-DIAMETER   NECK-DIAMETER         MAX-DTS            TYPE            AUTO   XYPLANE-ANGLE     SWC-NODE-ID SWC-NODE-OFFSET        ATTACH-X        ATTACH-Y        ATTACH-Z   SOMA-DISTANCE
               0               0       34.308186             N/A        7.997590       47.998672        0.000000        0.399028        0.010000        2.982381        mushroom             yes        0.000003               2        0.213168       11.839736       49.205448        0.000000        1.123414
               1               0       34.308186             N/A       27.715189       29.214619        0.000000        1.115785        0.010000        2.837895        mushroom             yes        0.000003              26        0.715672       26.004456       26.442513        0.000000       26.941242
               2               0       34.308186             N/A       22.359682       26.007689        0.000000        0.705400        0.010000        2.511849        mushroom             yes        0.000003              26        0.855057       24.976822       27.525713        0.000000       26.762808
               3               2       26.133572             N/A       37.143585       15.326361        0.000000        0.780136        0.010000        2.498379        mushroom             yes        0.000003              45        0.000000       34.556259       14.066156        0.000000       43.747047
               4               0       34.308186             N/A       17.105093       35.314693        0.000000        1.024752        0.727865        2.357313        mushroom             yes        0.000003              14        0.000000       19.050714       36.601616        0.000000       15.955961
               5               2       26.133572             N/A       34.658436        8.231318        0.000000        0.334131        0.010000        2.288601            thin             yes        0.000003              51        0.643429       37.361057        9.147358        0.000000       49.524792
               6               0       34.308186             N/A       21.400000       28.848719        0.000000        0.138820        0.010000        1.811066            thin             yes        0.000003              24        0.000000       23.821802       29.549774        0.000000       25.398239
               7               0       34.308186             N/A       16.449350       36.671600        0.000000        0.856506        0.010000        1.611084        mushroom             yes        0.000003              13        0.132041       18.348509       37.895405        0.000000       14.361683
               8               0       34.308186             N/A       12.536641       43.848461        0.000000        0.345417        0.010000        1.484272            thin             yes        0.000003               7        0.000000       14.494698       44.784054        0.000000        6.292063
               9               0       34.308186             N/A       19.534878       40.118748        0.000000        0.446647             N/A        1.301696          stubby             yes        0.000003              13        0.888353       17.654688       38.940319        0.000000       13.196732
              10               2       26.133572             N/A       37.181541       12.733497        0.000000        0.669468        0.010000        1.216729        mushroom             yes        0.000003              48        0.768686       35.796421       11.903313        0.000000       46.287533
              11               0       34.308186             N/A       24.733713       32.232571        0.000000        0.100000        0.010000        1.174423            thin             yes        0.000003              21        0.868232       22.995216       31.742216        0.000000       22.182907
              12               0       34.308186             N/A       18.602066       41.729176        0.000000        0.674181        0.010000        1.117523        mushroom             yes        0.000003              11        0.150950       17.262501       40.504669        0.000000       11.373554
              13               0       34.308186             N/A       28.149549       27.150454        0.000000        0.159742        0.010000        0.975139            thin             yes        0.000003              28        0.718916       26.908215       25.912901        0.000000       29.560381
              14               2       26.133572             N/A       31.370680       16.196480        0.000000        0.860454        0.779185        0.946236        mushroom             yes        0.000003              42        0.829628       32.467033       17.115969        0.000000       40.046814
              15               0       34.308186             N/A       23.511829       26.511433        0.000000        0.238151        0.010000        0.907221            thin             yes        0.000003              26        0.702485       25.072369       27.376032        0.000000       26.958122
              16               0       34.308186             N/A       26.720697       23.413200        0.000000        0.495171        0.010000        0.810636        mushroom             yes        0.000003              30        0.927493       27.911560       24.215816        0.000000       31.543257
              17               0       34.308186             N/A       19.972847       33.397003        0.000000        0.447409        0.245232        0.716045        mushroom             yes        0.000003              18        0.948391       21.119858       34.156734        0.000000       19.006481
              18               0       34.308186             N/A       16.017870       38.244816        0.000000        1.512102             N/A        0.687433          stubby             yes        0.000003              12        0.000000       17.591824       39.034996        0.000000       13.024761
              19               2       26.133572             N/A       36.933430        6.771446        0.000000        0.857612             N/A        0.593925          stubby             yes        0.000003              52        0.000000       37.953728        7.619528        0.000000       51.178089
              20               2       26.133572             N/A       32.497906       14.934479        0.000000        0.619858             N/A        0.553697          stubby             yes        0.000003              44        0.976499       33.336769       15.605772        0.000000       41.786892
              21               2       26.133572             N/A       40.206821        7.529192        0.000000        0.498173             N/A        0.472174          stubby             yes        0.000003              54        0.930401       39.169552        7.001775        0.000000       52.624039
              22               0       34.308186             N/A       15.277033       40.990585        0.000000        0.311656             N/A        0.416525          stubby             yes        0.000003              10        0.000000       16.337538       41.679817        0.000000       10.011736
              23               1        3.521726             N/A       32.006725       22.571209        0.000000        0.625784             N/A        0.408795          stubby             yes        0.000003              34        0.265039       31.459761       22.800043        0.000000       36.670067
              24               0       34.308186             N/A       24.685001       25.649220        0.000000        1.074952             N/A        0.394581          stubby             yes        0.000003              26        0.000000       25.496574       26.711483        0.000000       27.857407
              25               0       34.308186             N/A       23.139170       28.166431        0.000000        0.923015             N/A        0.393800          stubby             yes        0.000003              24        0.000000       24.120180       28.665777        0.000000       25.398239
              26               0       34.308186             N/A       28.488899       25.673307        0.000000        0.703185             N/A        0.386423          stubby             yes        0.000003              29        0.888323       27.458454       25.377832        0.000000       30.349150
              27               1        3.521726             N/A       30.493422       23.217722        0.000000        0.544464             N/A        0.383572          stubby             yes        0.000003              36        0.417410       31.121809       23.797817        0.000000       37.560272
              28               0       34.308186             N/A       28.932295       24.810831        0.000000        0.209829             N/A        0.372573          stubby             yes        0.000003              29        0.121566       27.822870       24.425928        0.000000       31.313145
              29               0       34.308186             N/A       13.824159       47.896297        0.000000        0.493179             N/A        0.283676          stubby             yes        0.000003               4        0.420966       12.918950       47.561127        0.000000        3.316815
              30               2       26.133572             N/A       38.889881        5.336926        0.000000        0.354222             N/A        0.265727          stubby             yes        0.000003              54        0.000000       39.804848        5.942854        0.000000       53.783047
              31               0       34.308186             N/A       13.896638       43.760986        0.000000        0.914961             N/A        0.254583          stubby             yes        0.000003               8        0.288118       14.902622       44.040089        0.000000        6.989592
              32               2       26.133572             N/A       41.931503        4.983014        0.000000        0.274206             N/A        0.151630          stubby             yes        0.000003              57        0.823688       41.328766        4.405349        0.000000       55.977757
              33               0       34.308186             N/A       18.219915       40.987839        0.000000        0.245206             N/A        0.143182          stubby             yes        0.000003              11        0.000000       17.329565       40.419468        0.000000       11.615668
              34               0       34.308186             N/A       23.090134       29.610521        0.000000        0.310306             N/A        0.106264          stubby             yes        0.000003              23        0.303149       23.770124       29.700829        0.000000       24.226746
              35               1        3.521726             N/A       30.963409       22.679262        0.000000        0.544400             N/A        0.091160          stubby             yes        0.000003              33        0.548417       30.978935       22.315916        0.000000       35.983948
              36               0       34.308186             N/A       29.673052       22.917742        0.000000        0.483693             N/A        0.056082          stubby             yes        0.000003              31        0.419752       29.020432       22.513140        0.000000       33.562515
