# Supplementary material for: Activity-dependent extracellular proteolytic cascade cleaves the ECM component brevican to promote structural plasticity
Source: EMBO Rep. 2025 Nov 19;27(1):163–85. doi: 10.1038/s44319-025-00644-w (PMC12796228; doi:10.1038/s44319-025-00644-w)
Supplement: Supplementary file 16 — Source data Fig. 7 [file 44319_2025_644_MOESM16_ESM.zip › Figure 7/7D/PFR/New folder (2)/MAX_pfr_23_5_13_exSeries012.txt]

              ID  SECTION-NUMBER  SECTION-LENGTH    BRANCH-ORDER               X               Y               Z   HEAD-DIAMETER   NECK-DIAMETER         MAX-DTS            TYPE            AUTO   XYPLANE-ANGLE     SWC-NODE-ID SWC-NODE-OFFSET        ATTACH-X        ATTACH-Y        ATTACH-Z   SOMA-DISTANCE
               0               1       22.122692             N/A       27.476139       40.724758        0.000000        0.369112        0.010000        2.644147        mushroom             yes        0.000003              62        0.277000       30.343763       39.902298        0.000000       12.679983
               1               0       29.571413             N/A       20.374771        6.508401        0.000000        1.176225        0.682904        2.303997        mushroom             yes        0.000003              12        0.000000       22.479870        5.577878        0.000000        6.240866
               2               0       29.571413             N/A       23.620623       21.933662        0.000000        0.400019        0.010000        2.126808        mushroom             yes        0.000003              32        0.000000       26.303568       21.665743        0.000000       23.350910
               3               0       29.571413             N/A       20.958689       13.610875        0.000000        0.242688        0.010000        2.064538            thin             yes        0.000003              20        0.561388       23.497978       12.598097        0.000000       13.414586
               4               2        3.315799             N/A       36.999050       49.251831        0.000000        0.601910        0.010000        1.784257        mushroom             yes        0.000003              79        0.000000       35.243252       50.250950        0.000000        0.718981
               5               0       29.571413             N/A       23.102184       17.650068        0.000000        0.296125        0.010000        1.596805            thin             yes        0.000003              26        0.822127       25.263147       17.340893        0.000000       18.959778
               6               0       29.571413             N/A       20.883904        4.071724        0.000000        0.556366        0.010000        1.536626        mushroom             yes        0.000003              12        0.000000       22.457253        5.530735        0.000000        6.240866
               7               0       29.571413             N/A       28.578035       21.542763        0.000000        0.520948        0.010000        1.461235        mushroom             yes        0.000003              33        0.202981       26.445915       21.958467        0.000000       24.234974
               8               0       29.571413             N/A       24.753529       24.854734        0.000000        0.457366        0.010000        1.428917        mushroom             yes        0.000003              35        0.988946       26.701174       23.852592        0.000000       25.668255
               9               0       29.571413             N/A       24.741581       21.189196        0.000000        0.550530        0.010000        1.324385        mushroom             yes        0.000003              32        0.805196       26.251665       21.103004        0.000000       22.732922
              10               1       22.122692             N/A       29.190893       40.624039        0.000000        0.436706             N/A        1.302076          stubby             yes        0.000003              63        0.990837       30.433952       40.105400        0.000000       12.812395
              11               1       22.122692             N/A       28.280958       37.594822        0.000000        0.493431        0.119706        1.297492        mushroom             yes        0.000003              55        0.171335       29.440828       37.187153        0.000000       10.139068
              12               0       29.571413             N/A       25.554354       14.217410        0.000000        1.085331        0.794098        1.280527        mushroom             yes        0.000003              23        0.870165       24.209511       14.622241        0.000000       15.691962
              13               0       29.571413             N/A       21.062424        2.272182        0.000000        0.818127        0.661738        1.108929        mushroom             yes        0.000003               5        0.000000       22.152624        2.179246        0.000000        2.633410
              14               1       22.122692             N/A       34.325844       47.761925        0.000000        0.616782        0.430338        1.083529        mushroom             yes        0.000003              76        0.499372       33.051868       47.572929        0.000000       21.135159
              15               0       29.571413             N/A       22.844889       14.755280        0.000000        0.519164        0.312663        0.990468        mushroom             yes        0.000003              23        0.821632       24.232590       14.752603        0.000000       15.749269
              16               1       22.122692             N/A       30.619972       43.243279        0.000000        0.497789        0.010000        0.908236        mushroom             yes        0.000003              68        0.556265       31.668465       43.169083        0.000000       16.307234
              17               1       22.122692             N/A       31.160379       44.707382        0.000000        0.720334        0.010000        0.895815        mushroom             yes        0.000003              72        0.000000       32.035748       44.582008        0.000000       17.926813
              18               1       22.122692             N/A       30.389706       37.078331        0.000000        1.267264             N/A        0.883498          stubby             yes        0.000003              55        0.655479       29.432264       36.760078        0.000000        9.664954
              19               0       29.571413             N/A       23.650774        5.184904        0.000000        0.741781             N/A        0.821600          stubby             yes        0.000003              13        0.810219       22.504658        5.629546        0.000000        6.445321
              20               0       29.571413             N/A       24.262209        6.901965        0.000000        0.763121             N/A        0.792569          stubby             yes        0.000003              15        0.717916       23.363686        7.401568        0.000000        8.253115
              21               1       22.122692             N/A       27.336288       35.548817        0.000000        0.397887        0.010000        0.747274        mushroom             yes        0.000003              52        0.000000       28.408323       35.020992        0.000000        7.308934
              22               0       29.571413             N/A       21.649998        3.700952        0.000000        0.261437        0.010000        0.745793            thin             yes        0.000003              10        0.417567       22.725857        4.136574        0.000000        4.869826
              23               0       29.571413             N/A       28.155025       22.592005        0.000000        1.166765             N/A        0.743034          stubby             yes        0.000003              33        0.000000       26.776768       22.824745        0.000000       24.460123
              24               0       29.571413             N/A       24.887449        9.850142        0.000000        0.677435        0.599957        0.729032        mushroom             yes        0.000003              17        0.014368       23.656187        9.851854        0.000000       10.897065
              25               1       22.122692             N/A       31.757084       40.606934        0.000000        1.253281             N/A        0.691315          stubby             yes        0.000003              64        0.729826       30.836094       40.938046        0.000000       13.870181
              26               1       22.122692             N/A       29.539932       34.774254        0.000000        0.686803             N/A        0.650035          stubby             yes        0.000003              53        0.597368       28.674713       35.450176        0.000000        7.696064
              27               0       29.571413             N/A       22.179270       11.849896        0.000000        0.805334             N/A        0.605897          stubby             yes        0.000003              19        0.000000       23.189976       12.011671        0.000000       13.036304
              28               1       22.122692             N/A       33.076237       44.556606        0.000000        1.181762             N/A        0.536746          stubby             yes        0.000003              73        0.559355       32.276119       44.947514        0.000000       18.304237
              29               0       29.571413             N/A       28.394039       25.343800        0.000000        1.222899             N/A        0.535697          stubby             yes        0.000003              36        0.603308       27.367868       25.381721        0.000000       27.411375
              30               0       29.571413             N/A       23.441874       16.273474        0.000000        0.539350             N/A        0.533448          stubby             yes        0.000003              24        0.857131       24.363089       15.477075        0.000000       16.893538
              31               1       22.122692             N/A       26.428673       29.644613        0.000000        0.829057             N/A        0.511927          stubby             yes        0.000003              43        0.727749       27.199049       29.611910        0.000000        1.625931
              32               1       22.122692             N/A       30.592197       42.257946        0.000000        0.535039             N/A        0.501835          stubby             yes        0.000003              65        0.339503       31.226578       42.057823        0.000000       15.046265
              33               1       22.122692             N/A       28.456482       31.650890        0.000000        0.743242             N/A        0.473690          stubby             yes        0.000003              46        0.940146       27.695145       31.640985        0.000000        3.635186
              34               0       29.571413             N/A       24.570456       12.339617        0.000000        0.646029             N/A        0.453770          stubby             yes        0.000003              20        0.000000       23.591005       12.775215        0.000000       13.898757
              35               0       29.571413             N/A       24.401558       17.141872        0.000000        0.460739             N/A        0.329929          stubby             yes        0.000003              25        0.477481       25.178118       17.031361        0.000000       18.384823
              36               0       29.571413             N/A       23.585442        3.892211        0.000000        0.690695             N/A        0.299619          stubby             yes        0.000003               9        0.000000       22.873632        3.823182        0.000000        4.458504
              37               1       22.122692             N/A       32.246269       42.788128        0.000000        0.320145             N/A        0.289370          stubby             yes        0.000003              67        0.000000       31.660952       42.958038        0.000000       16.059210
              38               2        3.315799             N/A       34.586269       50.416740        0.000000        0.384383             N/A        0.269553          stubby             yes        0.000003              80        0.423673       35.083672       50.067055        0.000000        1.024361
              39               0       29.571413             N/A       27.024441       21.194410        0.000000        0.624918             N/A        0.264374          stubby             yes        0.000003              32        0.525256       26.275993       21.366777        0.000000       22.947775
              40               1       22.122692             N/A       26.756636       30.866734        0.000000        0.688932             N/A        0.258920          stubby             yes        0.000003              44        0.421574       27.350893       30.732513        0.000000        2.644704
              41               0       29.571413             N/A       25.624456       23.745705        0.000000        0.844825             N/A        0.254793          stubby             yes        0.000003              34        0.023164       26.714804       23.667280        0.000000       25.625036
              42               0       29.571413             N/A       26.283184       25.125462        0.000000        0.635063             N/A        0.236473          stubby             yes        0.000003              35        0.328530       27.142130       24.724812        0.000000       26.600025
              43               0       29.571413             N/A       22.816025       13.158891        0.000000        0.546078             N/A        0.221127          stubby             yes        0.000003              20        0.023980       23.575302       12.745317        0.000000       13.878076
              44               1       22.122692             N/A       28.113359       28.809427        0.000000        0.414327             N/A        0.213022          stubby             yes        0.000003              42        0.865573       27.350601       28.758074        0.000000        0.592377
              45               0       29.571413             N/A       24.434200        8.469214        0.000000        0.418503             N/A        0.211540          stubby             yes        0.000003              16        0.490831       23.602898        8.708341        0.000000        9.449041
              46               0       29.571413             N/A       26.140646       19.311806        0.000000        0.547886             N/A        0.195810          stubby             yes        0.000003              28        0.400866       25.615833       19.555883        0.000000       21.129274
              47               0       29.571413             N/A       25.501337       15.964672        0.000000        0.474279             N/A        0.190842          stubby             yes        0.000003              24        0.152094       24.982477       16.434723        0.000000       17.752710
              48               0       29.571413             N/A       25.502707       21.443527        0.000000        0.176681             N/A        0.189893          stubby             yes        0.000003              32        0.384142       26.273331       21.337898        0.000000       23.056080
              49               0       29.571413             N/A       27.851954       26.645618        0.000000        0.630883             N/A        0.184901          stubby             yes        0.000003              37        0.582108       27.259539       26.274181        0.000000       28.292465
              50               0       29.571413             N/A       24.489912       13.311697        0.000000        0.593949             N/A        0.118226          stubby             yes        0.000003              21        0.178474       23.825136       13.308488        0.000000       14.751345
              51               0       29.571413             N/A       25.662125       22.189817        0.000000        0.304089        0.183472        0.093835            thin             yes        0.000003              33        0.827995       26.436501       21.939110        0.000000       23.541700
              52               1       22.122692             N/A       26.799938       28.488281        0.000000        0.513898             N/A        0.049773          stubby             yes        0.000003              42        0.901506       27.331881       28.278864        0.000000        0.559068
