# Supplementary material for: Activity-dependent extracellular proteolytic cascade cleaves the ECM component brevican to promote structural plasticity
Source: EMBO Rep. 2025 Nov 19;27(1):163–85. doi: 10.1038/s44319-025-00644-w (PMC12796228; doi:10.1038/s44319-025-00644-w)
Supplement: Supplementary file 16 — Source data Fig. 7 [file 44319_2025_644_MOESM16_ESM.zip › Figure 7/7D/PFR/New folder (2)/PFR -series 002.txt]

              ID  SECTION-NUMBER  SECTION-LENGTH    BRANCH-ORDER               X               Y               Z   HEAD-DIAMETER   NECK-DIAMETER         MAX-DTS            TYPE            AUTO   XYPLANE-ANGLE     SWC-NODE-ID SWC-NODE-OFFSET        ATTACH-X        ATTACH-Y        ATTACH-Z   SOMA-DISTANCE
               0               0       53.544212             N/A       36.968227        5.847779        0.000000        0.535011        0.010000        1.918643        mushroom             yes        0.000003              75        0.542594       37.817539        3.937110        0.000000       39.533276
               1               0       53.544212             N/A       17.941689        4.961656        0.000000        0.421121        0.010000        1.679214        mushroom             yes        0.000003              32        0.338147       17.908796        6.638625        0.000000       18.759548
               2               0       53.544212             N/A       14.942505        7.922913        0.000000        0.643186        0.010000        1.538356        mushroom             yes        0.000003              27        0.157122       15.322044        6.358981        0.000000       15.732841
               3               0       53.544212             N/A        3.445614        4.027535        0.000000        0.353241        0.010000        1.531564        mushroom             yes        0.000003               8        0.976612        3.675530        5.914557        0.000000        3.887009
               4               0       53.544212             N/A        9.413498        6.763769        0.000000        0.394877        0.010000        1.496428        mushroom             yes        0.000003              19        0.427372       10.058485        5.262785        0.000000       10.438747
               5               0       53.544212             N/A       33.197998        4.999754        0.000000        0.256650        0.010000        1.414772            thin             yes        0.000003              64        0.828655       32.699608        3.114376        0.000000       34.391075
               6               0       53.544212             N/A       13.539810        7.491208        0.000000        1.000443        0.863990        1.413705        mushroom             yes        0.000003              24        0.000000       13.880316        6.152711        0.000000       13.571860
               7               0       53.544212             N/A       32.778492        1.461237        0.000000        0.666242        0.010000        1.412048        mushroom             yes        0.000003              64        0.068793       33.015503        3.025853        0.000000       34.941959
               8               0       53.544212             N/A       11.334953        3.748994        0.000000        0.297146        0.010000        1.390399            thin             yes        0.000003              21        0.000000       11.272739        5.453428        0.000000       11.676680
               9               0       53.544212             N/A       34.950310        1.598129        0.000000        0.665864        0.010000        1.355900        mushroom             yes        0.000003              68        0.000000       35.008511        2.860026        0.000000       36.760021
              10               0       53.544212             N/A        5.897956        4.251846        0.000000        0.613181        0.010000        1.248978        mushroom             yes        0.000003              12        0.743495        6.378572        5.503149        0.000000        6.327110
              11               0       53.544212             N/A        1.085965        5.167240        0.000000        0.698158        0.481824        1.164226        mushroom             yes        0.000003               4        0.409683        1.862076        6.453567        0.000000        1.393228
              12               0       53.544212             N/A       29.524763        5.980141        0.000000        0.285171        0.010000        1.148436            thin             yes        0.000003              56        0.000000       29.330357        4.572310        0.000000       30.722401
              13               0       53.544212             N/A       37.746906        2.338663        0.000000        0.355560        0.010000        1.026699        mushroom             yes        0.000003              76        0.667373       38.188751        3.828481        0.000000       40.165524
              14               0       53.544212             N/A       25.887985        6.402479        0.000000        0.395081        0.010000        1.014628        mushroom             yes        0.000003              48        0.855600       25.466240        5.228657        0.000000       26.707279
              15               0       53.544212             N/A       41.486820        4.236479        0.000000        0.557339        0.242334        0.884394        mushroom             yes        0.000003              81        0.376165       41.294731        3.088745        0.000000       43.369640
              16               0       53.544212             N/A       14.990116        5.220191        0.000000        0.444540        0.010000        0.814992        mushroom             yes        0.000003              27        0.722082       14.783882        6.280954        0.000000       15.382442
              17               0       53.544212             N/A       23.563498        7.468253        0.000000        0.185426        0.010000        0.744329            thin             yes        0.000003              43        0.000000       23.052074        6.100731        0.000000       24.044334
              18               0       53.544212             N/A       40.544498        4.274089        0.000000        0.813285             N/A        0.729915          stubby             yes        0.000003              80        0.389121       40.547989        3.217350        0.000000       42.355873
              19               0       53.544212             N/A        6.741319        6.371376        0.000000        0.374536        0.010000        0.694586        mushroom             yes        0.000003              12        0.381194        6.321348        5.520800        0.000000        6.508290
              20               0       53.544212             N/A        4.477661        4.876441        0.000000        0.479556             N/A        0.575400          stubby             yes        0.000003               9        0.811653        4.530383        5.719698        0.000000        4.715759
              21               0       53.544212             N/A       10.054562        4.274916        0.000000        0.648038             N/A        0.574282          stubby             yes        0.000003              19        0.910188        9.618467        5.068282        0.000000       10.018847
              22               0       53.544212             N/A       45.339596        3.699225        0.000000        0.701761        0.622993        0.541712        mushroom             yes        0.000003              85        0.362559       45.345673        2.598127        0.000000       47.420937
              23               0       53.544212             N/A       47.028671        3.662312        0.000000        0.139959        0.010000        0.534241            thin             yes        0.000003              87        0.926595       46.617401        2.483273        0.000000       48.855347
              24               0       53.544212             N/A       18.982765        7.327431        0.000000        0.573382             N/A        0.500648          stubby             yes        0.000003              34        0.649576       18.892675        6.617913        0.000000       19.513103
              25               0       53.544212             N/A        0.741878        7.690643        0.000000        0.489001             N/A        0.465569          stubby             yes        0.000003               2        0.180146        0.621980        6.977540        0.000000        0.360396
              26               0       53.544212             N/A       11.503481        4.789370        0.000000        0.585497             N/A        0.453823          stubby             yes        0.000003              22        0.892695       11.372472        5.479929        0.000000       11.729144
              27               0       53.544212             N/A       22.057493        5.778758        0.000000        0.220587             N/A        0.440306          stubby             yes        0.000003              42        0.812882       22.284264        6.378713        0.000000       23.281649
              28               0       53.544212             N/A       40.678940        2.197954        0.000000        0.545644             N/A        0.408521          stubby             yes        0.000003              81        0.732683       40.929451        3.151654        0.000000       42.919464
              29               0       53.544212             N/A       49.368008        0.690316        0.000000        0.493015             N/A        0.396570          stubby             yes        0.000003              92        0.572727       49.470921        1.341602        0.000000       51.914707
              30               0       53.544212             N/A       20.672190        7.754089        0.000000        0.301361        0.010000        0.389510            thin             yes        0.000003              37        0.000000       20.648613        6.988137        0.000000       21.420500
              31               0       53.544212             N/A       42.709461        1.615417        0.000000        0.567209             N/A        0.375479          stubby             yes        0.000003              83        0.250765       42.759106        2.730171        0.000000       45.169495
              32               0       53.544212             N/A       23.133490        5.045086        0.000000        0.695985             N/A        0.362651          stubby             yes        0.000003              44        0.182002       23.521328        5.721922        0.000000       24.770769
              33               0       53.544212             N/A       32.361679        2.385699        0.000000        0.413153             N/A        0.341340          stubby             yes        0.000003              64        0.966486       32.555473        3.154768        0.000000       34.291149
              34               0       53.544212             N/A       28.366718        3.974348        0.000000        0.539435             N/A        0.330032          stubby             yes        0.000003              55        0.842529       28.451899        4.585187        0.000000       29.834335
              35               0       53.544212             N/A       47.485291        2.926455        0.000000        0.336329             N/A        0.310345          stubby             yes        0.000003              87        0.316310       47.445511        2.250465        0.000000       49.494076
              36               0       53.544212             N/A       17.280128        7.577450        0.000000        0.659644             N/A        0.309465          stubby             yes        0.000003              31        0.685978       17.369057        6.736672        0.000000       17.781021
              37               0       53.544212             N/A       29.590559        5.009136        0.000000        0.407038             N/A        0.293588          stubby             yes        0.000003              57        0.687598       29.518093        4.530675        0.000000       30.881851
              38               0       53.544212             N/A        2.223157        7.283326        0.000000        0.329736             N/A        0.289499          stubby             yes        0.000003               4        0.000000        1.930115        6.416733        0.000000        1.676894
              39               0       53.544212             N/A       23.468258        6.919468        0.000000        0.558169             N/A        0.286315          stubby             yes        0.000003              43        0.000000       23.052074        6.100731        0.000000       24.044334
              40               0       53.544212             N/A       43.427719        3.778117        0.000000        0.363082             N/A        0.283591          stubby             yes        0.000003              84        0.739601       43.596409        2.604955        0.000000       45.681877
              41               0       53.544212             N/A       48.579792        0.933125        0.000000        0.623058             N/A        0.249200          stubby             yes        0.000003              91        0.544329       49.056973        1.431034        0.000000       51.274185
              42               0       53.544212             N/A       28.079855        5.461654        0.000000        0.381416             N/A        0.226132          stubby             yes        0.000003              53        0.000000       27.960192        4.890949        0.000000       29.249073
              43               0       53.544212             N/A       30.984692        3.252808        0.000000        0.010000             N/A        0.214925          stubby             yes        0.000003              61        0.402988       31.343437        3.724771        0.000000       32.849884
              44               0       53.544212             N/A        5.043766        6.179109        0.000000        0.424557             N/A        0.199033          stubby             yes        0.000003               9        0.555899        4.951684        5.597861        0.000000        4.889670
              45               0       53.544212             N/A       33.626591        2.376123        0.000000        0.498499             N/A        0.173159          stubby             yes        0.000003              65        0.411024       33.658710        2.900131        0.000000       35.448898
              46               0       53.544212             N/A       44.336731        1.586915        0.000000        0.169540             N/A        0.150999          stubby             yes        0.000003              84        0.067372       44.464897        2.657802        0.000000       46.395214
              47               0       53.544212             N/A       15.000455        6.849075        0.000000        0.296824             N/A        0.128656          stubby             yes        0.000003              27        0.319340       14.958448        6.306910        0.000000       15.632231
