# Supplementary material for: Activity-dependent extracellular proteolytic cascade cleaves the ECM component brevican to promote structural plasticity
Source: EMBO Rep. 2025 Nov 19;27(1):163–85. doi: 10.1038/s44319-025-00644-w (PMC12796228; doi:10.1038/s44319-025-00644-w)
Supplement: Supplementary file 16 — Source data Fig. 7 [file 44319_2025_644_MOESM16_ESM.zip › Figure 7/7D/Timp3+PFR/exp020216/MAX_PFR+Timp3 - Series045.txt]

              ID  SECTION-NUMBER  SECTION-LENGTH    BRANCH-ORDER               X               Y               Z   HEAD-DIAMETER   NECK-DIAMETER         MAX-DTS            TYPE            AUTO   XYPLANE-ANGLE     SWC-NODE-ID SWC-NODE-OFFSET        ATTACH-X        ATTACH-Y        ATTACH-Z   SOMA-DISTANCE
               0               4        9.424351             N/A       81.141266       16.605669        0.000000        1.474763        0.010000        2.989018        mushroom             yes        0.000003             122        0.000000       79.005226       16.068096        0.000000        9.067572
               2               5       10.080488             N/A       70.084511       22.395462        0.000000        1.132720        0.010000        2.985167        mushroom             yes        0.000003             134        0.000000       72.581940       21.487627        0.000000        4.221808
               4               1       32.822704             N/A       22.547913       11.445327        0.000000        1.086617        0.010000        2.486177        mushroom             yes        0.000003              25        0.472631       23.628893       13.885838        0.000000        2.229771
               5               1       32.822704             N/A       38.581390       13.580813        0.000000        0.895644        0.010000        2.236376        mushroom             yes        0.000003              50        0.809924       39.116882       11.451152        0.000000       18.539139
               6               1       32.822704             N/A       24.704472       10.819104        0.000000        0.585694        0.010000        2.207430        mushroom             yes        0.000003              29        0.753571       25.715158       13.297702        0.000000        4.424589
               7               1       32.822704             N/A       35.656353        9.593781        0.000000        1.027125        0.115250        1.689832        mushroom             yes        0.000003              44        0.822051       35.568459       11.338635        0.000000       15.267558
               8               5       10.080488             N/A       75.643692       23.091372        0.000000        0.597198        0.010000        1.667318        mushroom             yes        0.000003             126        0.000000       74.299774       24.011217        0.000000        1.154659
              10               0       11.267138             N/A        4.236338       12.622844        0.000000        0.626659        0.535215        1.613711        mushroom             yes        0.000003              10        0.000000        4.095629       14.009387        0.000000        6.224256
              11               5       10.080488             N/A       68.108719       18.319042        0.000000        0.556180        0.010000        1.559711        mushroom             yes        0.000003             147        0.481503       69.634155       17.895977        0.000000        9.302898
              12               3       17.778400             N/A       66.338120       10.247757        0.000000        0.508523        0.010000        1.471505        mushroom             yes        0.000003             100        0.694153       64.920601       11.190780        0.000000        9.835609
              13               0       11.267138             N/A        5.114285       16.171303        0.000000        0.990844        0.302250        1.451030        mushroom             yes        0.000003               9        0.000000        5.323920       14.515371        0.000000        5.249129
              14               3       17.778400             N/A       61.704632        8.518817        0.000000        0.385044        0.010000        1.432488        mushroom             yes        0.000003              93        0.509912       63.197189        7.012393        0.000000        5.222855
              15               5       10.080488             N/A       73.577942       19.991947        0.000000        0.682068        0.010000        1.412889        mushroom             yes        0.000003             138        0.770518       72.280540       20.682701        0.000000        5.223090
              16               1       32.822704             N/A       27.608400       11.614593        0.000000        0.297462        0.010000        1.382771            thin             yes        0.000003              29        0.000000       26.061815       13.189805        0.000000        5.016067
              17               4        9.424351             N/A       77.743393       17.425800        0.000000        0.968720        0.010000        1.341412        mushroom             yes        0.000003             119        0.000000       77.516258       16.036509        0.000000        7.102381
              18               0       11.267138             N/A        1.364219       15.754572        0.000000        0.411533        0.010000        1.258933        mushroom             yes        0.000003              19        0.000000        0.217272       14.610030        0.000000       11.267139
              19               3       17.778400             N/A       67.870956       17.566204        0.000000        0.572900        0.010000        1.251628        mushroom             yes        0.000003             149        0.000000       68.380173       15.690301        0.000000       10.080489
              20               5       10.080488             N/A       72.496384       24.097176        0.000000        0.961207        0.404492        1.251026        mushroom             yes        0.000003             129        0.000000       73.472511       23.353781        0.000000        2.213922
              21               1       32.822704             N/A       46.980656       10.800851        0.000000        0.321042        0.010000        1.192888            thin             yes        0.000003              65        0.835475       47.548908       12.685606        0.000000       27.583359
              22               4        9.424351             N/A       73.873100       14.264627        0.000000        0.421231        0.010000        1.143346        mushroom             yes        0.000003             112        0.000000       72.288673       15.174146        0.000000        2.312227
              23               3       17.778400             N/A       61.635128        7.431447        0.000000        1.252245        1.033064        1.121767        mushroom             yes        0.000003              92        0.000000       62.808201        6.620510        0.000000        4.653028
              24               3       17.778400             N/A       61.773369        1.761789        0.000000        0.211355        0.134182        1.080127            thin             yes        0.000003              87        0.000000       62.367096        3.461285        0.000000        1.371277
              25               0       11.267138             N/A        1.340847       12.651757        0.000000        0.680369        0.010000        0.972789        mushroom             yes        0.000003              16        0.473279        1.382194       13.803695        0.000000        9.726865
              26               1       32.822704             N/A       43.754112       10.656628        0.000000        0.549396        0.429931        0.969332        mushroom             yes        0.000003              57        0.930176       43.460213       11.744982        0.000000       22.972181
              27               1       32.822704             N/A       51.303074       11.861145        0.000000        0.387617        0.010000        0.951550        mushroom             yes        0.000003              68        0.551422       50.852501       13.179231        0.000000       31.048353
              28               1       32.822704             N/A       45.222862       13.223801        0.000000        0.340931        0.010000        0.867134            thin             yes        0.000003              61        0.446649       45.480640       12.202970        0.000000       25.491224
              29               1       32.822704             N/A       29.337200       11.945096        0.000000        0.769776             N/A        0.746239          stubby             yes        0.000003              35        0.762348       29.621294       13.132315        0.000000        8.671780
              30               1       32.822704             N/A       40.258858       10.267297        0.000000        0.460467        0.010000        0.696577        mushroom             yes        0.000003              53        0.613662       40.352516       11.293575        0.000000       20.070168
              31               1       32.822704             N/A       23.131426       12.983317        0.000000        0.434051             N/A        0.642887          stubby             yes        0.000003              25        0.373966       23.448750       13.945912        0.000000        2.296762
              32               1       32.822704             N/A       25.597879       11.927731        0.000000        0.675851             N/A        0.613571          stubby             yes        0.000003              29        0.086511       26.061815       13.189805        0.000000        4.948164
              33               2        9.533508             N/A       56.901543       14.370658        0.000000        0.721602             N/A        0.565237          stubby             yes        0.000003              76        0.361761       56.869339       15.297275        0.000000        4.131837
              34               0       11.267138             N/A        2.513203       13.021953        0.000000        0.413174        0.100000        0.514658        mushroom             yes        0.000003              15        0.974020        2.387438       13.786757        0.000000        8.702772
              35               3       17.778400             N/A       67.226707       13.033842        0.000000        0.985131             N/A        0.477394          stubby             yes        0.000003             104        0.842038       65.731056       13.256239        0.000000       13.288499
              36               1       32.822704             N/A       44.358818       11.195138        0.000000        0.274939             N/A        0.475150          stubby             yes        0.000003              58        0.303164       44.225117       11.972380        0.000000       24.162924
              37               3       17.778400             N/A       64.232590        6.513037        0.000000        0.623143             N/A        0.453858          stubby             yes        0.000003              93        0.202567       63.339062        7.155319        0.000000        5.580206
              38               1       32.822704             N/A       31.906624       13.485580        0.000000        1.025373             N/A        0.448177          stubby             yes        0.000003              36        0.271372       31.601505       12.398619        0.000000       10.598776
              39               4        9.424351             N/A       73.090347       14.709643        0.000000        0.480590             N/A        0.430679          stubby             yes        0.000003             113        0.389413       72.595589       15.306405        0.000000        2.864627
              40               4        9.424351             N/A       71.868286       14.255316        0.000000        0.576489             N/A        0.399059          stubby             yes        0.000003             112        0.000000       72.288673       15.174146        0.000000        2.312227
              41               1       32.822704             N/A       30.777264       14.172960        0.000000        0.486217             N/A        0.359660          stubby             yes        0.000003              35        0.000000       30.425655       12.918453        0.000000        9.473584
              42               4        9.424351             N/A       76.224693       15.089232        0.000000        0.731749             N/A        0.354758          stubby             yes        0.000003             119        0.836417       75.995178       15.852990        0.000000        6.283830
              43               2        9.533508             N/A       61.897682       15.024233        0.000000        1.123960             N/A        0.352938          stubby             yes        0.000003              84        0.723349       61.427437       15.437428        0.000000        8.899837
              44               3       17.778400             N/A       68.539024       14.434442        0.000000        1.077875             N/A        0.342917          stubby             yes        0.000003             105        0.604786       67.978210       15.524869        0.000000       15.624154
              45               2        9.533508             N/A       53.211449       13.675152        0.000000        0.545108             N/A        0.315224          stubby             yes        0.000003              73        0.000000       54.100876       14.630506        0.000000        1.188031
              46               3       17.778400             N/A       67.250313       16.849316        0.000000        0.140929             N/A        0.312742          stubby             yes        0.000003             105        0.764093       67.761497       15.435681        0.000000       15.351491
              47               1       32.822704             N/A       24.234747       14.503604        0.000000        0.528370             N/A        0.265832          stubby             yes        0.000003              26        0.485860       24.160341       13.762141        0.000000        2.943247
              48               1       32.822704             N/A       23.293856       14.897573        0.000000        0.431882        0.357407        0.231610        mushroom             yes        0.000003              22        0.165929       23.048832       14.079279        0.000000        1.108907
              49               2        9.533508             N/A       57.639656       15.900127        0.000000        0.564375             N/A        0.215002          stubby             yes        0.000003              77        0.444448       57.734814       15.356393        0.000000        4.962424
              50               1       32.822704             N/A       35.814053       11.971954        0.000000        0.888901             N/A        0.193122          stubby             yes        0.000003              44        0.505356       35.622658       11.341312        0.000000       15.542379
              51               1       32.822704             N/A       25.873413       14.156341        0.000000        0.500549             N/A        0.173887          stubby             yes        0.000003              29        0.595148       26.245291       13.220100        0.000000        4.548936
              52               3       17.778400             N/A       64.842949       13.742066        0.000000        0.600330             N/A        0.128946          stubby             yes        0.000003             103        0.639850       65.775681       13.402660        0.000000       12.391384
              53               1       32.822704             N/A       34.525528       12.010085        0.000000        0.558591             N/A        0.088672          stubby             yes        0.000003              41        0.627208       34.502510       11.614151        0.000000       14.044147
              54               1       32.822704             N/A       49.291080       13.686959        0.000000        0.681110             N/A        0.080142          stubby             yes        0.000003              66        0.000000       49.422821       12.923639        0.000000       29.567558
