# Supplementary material for: Activity-dependent extracellular proteolytic cascade cleaves the ECM component brevican to promote structural plasticity
Source: EMBO Rep. 2025 Nov 19;27(1):163–85. doi: 10.1038/s44319-025-00644-w (PMC12796228; doi:10.1038/s44319-025-00644-w)
Supplement: Supplementary file 16 — Source data Fig. 7 [file 44319_2025_644_MOESM16_ESM.zip › Figure 7/7D/Timp3+PFR/exp020216/MAX_PFR+Timp3 - Series059.txt]

              ID  SECTION-NUMBER  SECTION-LENGTH    BRANCH-ORDER               X               Y               Z   HEAD-DIAMETER   NECK-DIAMETER         MAX-DTS            TYPE            AUTO   XYPLANE-ANGLE     SWC-NODE-ID SWC-NODE-OFFSET        ATTACH-X        ATTACH-Y        ATTACH-Z   SOMA-DISTANCE
               0               1       17.418474             N/A       47.644768        6.799634        0.000000        0.655409        0.010000        2.999471        mushroom             yes        0.000003              63        0.559798       48.358017       10.264589        0.000000        5.986143
               1               0       43.887409             N/A       17.694078       13.408101        0.000000        0.358931        0.010000        2.998860        mushroom             yes        0.000003              24        0.535443       17.846996        9.402631        0.000000       19.168430
               2               0       43.887409             N/A       11.298066        3.077194        0.000000        0.481236        0.010000        2.996012        mushroom             yes        0.000003              12        0.000000       10.382441        6.526208        0.000000       10.912104
               3               0       43.887409             N/A       13.349640        4.585405        0.000000        0.210719        0.010000        2.983675            thin             yes        0.000003              12        0.000000       10.382441        6.526208        0.000000       10.912104
               4               0       43.887409             N/A       27.985701       14.910550        0.000000        0.362698        0.100000        2.923235        mushroom             yes        0.000003              40        0.000000       28.068523       12.676912        0.000000       30.127239
               6               0       43.887409             N/A       18.342396       12.810724        0.000000        0.591670        0.010000        2.527972        mushroom             yes        0.000003              24        0.189345       18.493700        9.443616        0.000000       19.777666
               7               0       43.887409             N/A       39.201778       13.182549        0.000000        0.411488        0.010000        2.225518        mushroom             yes        0.000003              55        0.458442       38.350311       10.292536        0.000000       41.259762
               8               0       43.887409             N/A       40.302464       12.897534        0.000000        0.169479        0.010000        2.219566            thin             yes        0.000003              57        0.908320       40.079575       10.190024        0.000000       43.057281
               9               1       17.418474             N/A       51.580021        7.539559        0.000000        0.216457        0.010000        2.068252            thin             yes        0.000003              71        0.228660       53.158764        9.728399        0.000000       10.850022
              10               1       17.418474             N/A       51.423023        8.115338        0.000000        0.945880        0.010000        1.906990        mushroom             yes        0.000003              71        0.000000       51.903244        9.985315        0.000000       10.981404
              11               0       43.887409             N/A       39.144203        7.535197        0.000000        0.314684        0.010000        1.903353            thin             yes        0.000003              56        0.758084       39.025845       10.168585        0.000000       42.047779
              12               0       43.887409             N/A       31.390877       14.453861        0.000000        0.462725        0.010000        1.701940        mushroom             yes        0.000003              46        0.751532       32.456100       12.307052        0.000000       34.551796
              14               2       13.495245             N/A       62.651932        6.374432        0.000000        0.100898        0.010000        1.614529            thin             yes        0.000003              86        0.266204       62.499043        8.451960        0.000000        2.317856
              15               0       43.887409             N/A        1.515325        3.280159        0.000000        0.386327        0.010000        1.609706        mushroom             yes        0.000003               2        0.000000        3.224597        1.806977        0.000000        0.633466
              16               2       13.495245             N/A       66.988510       12.454471        0.000000        0.374545        0.010000        1.506089        mushroom             yes        0.000003              97        0.612634       67.043861       10.232456        0.000000        7.409657
              17               0       43.887409             N/A       33.150570       14.850566        0.000000        0.229190        0.010000        1.485867            thin             yes        0.000003              46        0.000000       33.181992       12.618869        0.000000       35.473244
              18               1       17.418474             N/A       56.070477       10.960497        0.000000        2.004375        1.704894        1.389868        mushroom             yes        0.000003              74        0.832883       55.706917        9.443688        0.000000       13.230225
              19               0       43.887409             N/A       32.208099       10.407900        0.000000        0.854994        0.100000        1.316072        mushroom             yes        0.000003              45        0.000000       32.055443       12.134943        0.000000       34.247154
              20               0       43.887409             N/A       17.476807       11.553033        0.000000        0.230410             N/A        1.268544          stubby             yes        0.000003              24        0.725278       17.521553        9.382006        0.000000       18.834263
              21               0       43.887409             N/A       11.679284        8.639825        0.000000        0.719853        0.621449        1.196186        mushroom             yes        0.000003              16        0.391692       11.993609        7.772124        0.000000       13.032563
              22               1       17.418474             N/A       58.171547        6.898891        0.000000        0.511687        0.010000        1.163322        mushroom             yes        0.000003              77        0.049453       58.491756        8.189965        0.000000       16.614870
              24               0       43.887409             N/A       23.463163        8.376967        0.000000        0.661613        0.010000        1.128582        mushroom             yes        0.000003              28        0.304948       22.574356        9.716901        0.000000       23.935459
              25               0       43.887409             N/A       38.691002       11.865461        0.000000        0.707953        0.581466        1.124877        mushroom             yes        0.000003              55        0.544959       38.380821       10.282961        0.000000       41.166798
              26               1       17.418474             N/A       57.547874        6.849436        0.000000        0.269957        0.010000        1.090387            thin             yes        0.000003              77        0.871918       57.735023        8.320197        0.000000       16.009518
              27               1       17.418474             N/A       45.152645        8.124302        0.000000        1.231346             N/A        1.089103          stubby             yes        0.000003              60        0.672575       44.335640       10.010016        0.000000        1.954977
              28               0       43.887409             N/A       15.348820       10.364629        0.000000        1.277003             N/A        1.065324          stubby             yes        0.000003              23        0.914304       16.058266        8.980256        0.000000       17.002768
              30               0       43.887409             N/A        2.620034        4.769613        0.000000        0.629349        0.212606        1.000747        mushroom             yes        0.000003               5        0.000000        4.065042        4.399651        0.000000        3.802643
              31               0       43.887409             N/A       29.526455       13.687596        0.000000        0.615085        0.167847        0.965575        mushroom             yes        0.000003              42        0.869217       29.656277       12.505314        0.000000       31.409067
              32               1       17.418474             N/A       41.736485        8.731651        0.000000        0.188946             N/A        0.960391          stubby             yes        0.000003              59        0.000000       43.879089        9.849981        0.000000        1.323971
              33               1       17.418474             N/A       50.631660        8.850936        0.000000        0.494896        0.010000        0.941226        mushroom             yes        0.000003              66        0.775021       51.076473       10.304603        0.000000        7.932072
              34               2       13.495245             N/A       62.334488        7.437072        0.000000        1.095676        0.978920        0.930953        mushroom             yes        0.000003              86        0.696997       62.272057        8.440220        0.000000        2.055722
              35               1       17.418474             N/A       47.996349        9.032269        0.000000        0.785894        0.585734        0.887370        mushroom             yes        0.000003              63        0.675756       48.157394       10.309119        0.000000        5.845592
              36               0       43.887409             N/A       29.723782       11.403922        0.000000        0.837261             N/A        0.854899          stubby             yes        0.000003              43        0.799080       29.888136       12.448735        0.000000       32.146873
              37               2       13.495245             N/A       69.284752       11.869814        0.000000        0.803204             N/A        0.837056          stubby             yes        0.000003              99        0.348932       70.079948       10.558506        0.000000       10.405242
              38               0       43.887409             N/A       17.943104       10.754733        0.000000        1.996197             N/A        0.808254          stubby             yes        0.000003              24        0.489596       18.354834        9.434815        0.000000       19.249134
              39               0       43.887409             N/A       11.967376        6.811815        0.000000        0.622118        0.010000        0.763433        mushroom             yes        0.000003              15        0.813946       11.376501        7.383666        0.000000       12.320145
              40               2       13.495245             N/A       64.524658        8.035320        0.000000        0.870850        0.509999        0.757847        mushroom             yes        0.000003              91        0.000000       64.571007        8.903494        0.000000        4.468463
              41               0       43.887409             N/A        4.065179        6.014878        0.000000        0.516344             N/A        0.729815          stubby             yes        0.000003               6        0.319000        4.755631        4.906247        0.000000        4.758142
              42               2       13.495245             N/A       67.290337       11.355423        0.000000        1.564912             N/A        0.702421          stubby             yes        0.000003              97        0.368657       67.619057       10.245279        0.000000        7.686917
              43               0       43.887409             N/A       20.178291       10.426501        0.000000        1.367733             N/A        0.680281          stubby             yes        0.000003              25        0.183306       20.245577        9.367730        0.000000       21.326540
              44               1       17.418474             N/A       54.730522        8.566706        0.000000        0.887235             N/A        0.661145          stubby             yes        0.000003              73        0.559907       54.801563        9.672774        0.000000       12.420941
              45               1       17.418474             N/A       42.162643        9.145336        0.000000        1.585343             N/A        0.655031          stubby             yes        0.000003              59        0.000000       43.879089        9.849981        0.000000        1.323971
              46               0       43.887409             N/A       23.617249        9.240170        0.000000        0.484089             N/A        0.592261          stubby             yes        0.000003              29        0.445122       23.075649       10.008497        0.000000       24.617146
              47               1       17.418474             N/A       52.670670        8.853738        0.000000        0.736288             N/A        0.433307          stubby             yes        0.000003              71        0.000000       53.166569        9.723289        0.000000       10.981404
              48               0       43.887409             N/A       18.052553        8.130155        0.000000        0.979109             N/A        0.410666          stubby             yes        0.000003              24        0.521847       18.128988        9.420503        0.000000       19.192364
              49               2       13.495245             N/A       68.051933        8.840453        0.000000        0.549502             N/A        0.403600          stubby             yes        0.000003              98        0.575846       68.088837       10.191626        0.000000        8.640078
              50               2       13.495245             N/A       65.464302       10.675413        0.000000        0.756535             N/A        0.292701          stubby             yes        0.000003              96        0.921203       65.597084        9.929470        0.000000        6.008741
              51               1       17.418474             N/A       48.492802       11.280604        0.000000        0.396407             N/A        0.291908          stubby             yes        0.000003              63        0.677838       48.295460       10.278475        0.000000        5.843068
              52               0       43.887409             N/A       40.456383       10.819888        0.000000        0.743188             N/A        0.284927          stubby             yes        0.000003              57        0.549185       40.354969       10.166767        0.000000       43.385494
              53               2       13.495245             N/A       70.589790       11.817442        0.000000        0.613121             N/A        0.273032          stubby             yes        0.000003              99        0.000000       70.428642       10.719194        0.000000       10.962565
              54               0       43.887409             N/A        6.318049        4.536927        0.000000        0.592926             N/A        0.217068          stubby             yes        0.000003               7        0.000000        6.170546        5.376164        0.000000        6.190874
              55               0       43.887409             N/A        6.448194        6.566845        0.000000        0.555907             N/A        0.040892          stubby             yes        0.000003               8        0.000000        6.872204        6.142214        0.000000        7.229699
