# Supplementary material for: Activity-dependent extracellular proteolytic cascade cleaves the ECM component brevican to promote structural plasticity
Source: EMBO Rep. 2025 Nov 19;27(1):163–85. doi: 10.1038/s44319-025-00644-w (PMC12796228; doi:10.1038/s44319-025-00644-w)
Supplement: Supplementary file 16 — Source data Fig. 7 [file 44319_2025_644_MOESM16_ESM.zip › Figure 7/7D/Timp3+PFR/exp020216/MAX_PFR+Timp3- Series009.txt]

              ID  SECTION-NUMBER  SECTION-LENGTH    BRANCH-ORDER               X               Y               Z   HEAD-DIAMETER   NECK-DIAMETER         MAX-DTS            TYPE            AUTO   XYPLANE-ANGLE     SWC-NODE-ID SWC-NODE-OFFSET        ATTACH-X        ATTACH-Y        ATTACH-Z   SOMA-DISTANCE
               0              10       13.525681             N/A       42.107620       15.260323        0.000000        0.590680        0.010000        2.983242        mushroom             yes        0.000003             105        0.978831       41.289345       11.971112        0.000000        5.975979
               1               0       11.857328             N/A       91.485840        7.607235        0.000000        1.074514        0.010000        2.579579        mushroom             yes        0.000003               1        0.000000       89.747353       10.244648        0.000000        0.000000
               2               0       11.857328             N/A       96.189034       10.190626        0.000000        0.708125        0.010000        2.321028        mushroom             yes        0.000003               2        0.000000       93.689064        9.697332        0.000000        0.612198
               3               0       11.857328             N/A       86.376953        7.756671        0.000000        0.207734        0.010000        1.902039            thin             yes        0.000003              10        0.000000       86.958694        9.945941        0.000000        7.799446
               4               8        5.075682             N/A       65.575859       11.106775        0.000000        1.092573        0.010000        1.893426        mushroom             yes        0.000003              83        0.000000       66.816849        9.441071        0.000000        4.825142
               5               0       11.857328             N/A       95.448059        8.856271        0.000000        0.497904        0.010000        1.635939        mushroom             yes        0.000003               2        0.000000       93.689064        9.697332        0.000000        0.612198
               6               1        6.867858             N/A       82.314339        8.039204        0.000000        0.885558        0.010000        1.488882        mushroom             yes        0.000003              26        0.271797       81.907959        9.585202        0.000000        4.618478
               7              10       13.525681             N/A       47.319820        9.979734        0.000000        0.839115        0.466495        1.485392        mushroom             yes        0.000003              92        0.846549       47.104828       11.550473        0.000000        0.100007
               8               7        8.216054             N/A       59.720200       12.261024        0.000000        0.232748        0.010000        1.289269            thin             yes        0.000003              63        0.000000       59.278557       10.574172        0.000000        2.861652
               9              10       13.525681             N/A       39.088398       13.675974        0.000000        0.458600        0.010000        1.229386        mushroom             yes        0.000003             109        0.455259       38.788345       12.434866        0.000000        8.422879
              10              10       13.525681             N/A       42.656685       10.381738        0.000000        0.668009        0.010000        1.211227        mushroom             yes        0.000003             100        0.000000       42.818481       11.571665        0.000000        4.462458
              11               0       11.857328             N/A       88.206261        8.433249        0.000000        0.561247        0.010000        1.141788        mushroom             yes        0.000003              10        0.144527       88.030502        9.891045        0.000000        7.653989
              12               0       11.857328             N/A       87.804245       11.480384        0.000000        0.270713        0.010000        1.101027            thin             yes        0.000003              10        0.482790       88.023750        9.889378        0.000000        7.313550
              13              10       13.525681             N/A       35.063240       11.508722        0.000000        0.690557        0.010000        1.057415        mushroom             yes        0.000003             116        0.000000       35.588032       12.653265        0.000000       11.864147
              14               3        2.677625             N/A       19.807247       12.891487        0.000000        0.598255        0.494179        0.998041        mushroom             yes        0.000003              37        0.588440       19.589010       14.077825        0.000000        1.466264
              15               7        8.216054             N/A       64.098473        9.987928        0.000000        0.694603             N/A        0.827749          stubby             yes        0.000003              71        0.238070       63.346340        9.780838        0.000000        7.375690
              16               7        8.216054             N/A       61.141827       11.573547        0.000000        0.469111        0.010000        0.749470        mushroom             yes        0.000003              66        0.770714       61.109688       10.375032        0.000000        4.673479
              17               0       11.857328             N/A       91.672241       12.474754        0.000000        0.390216        0.135315        0.717455        mushroom             yes        0.000003               6        0.000000       91.797379       11.481616        0.000000        3.260764
              18               0       11.857328             N/A       85.215172       10.705159        0.000000        0.665071             N/A        0.662220          stubby             yes        0.000003              14        0.761903       86.146713       10.884315        0.000000       10.027685
              19               5        4.228447             N/A       31.678539       15.274896        0.000000        1.197544             N/A        0.652714          stubby             yes        0.000003              52        0.000000       31.447054       14.388254        0.000000        1.525249
              20               4        6.164139             N/A       24.603491       12.777412        0.000000        0.172926        0.010000        0.616988            thin             yes        0.000003              46        0.250394       24.654182       13.749599        0.000000        4.535511
              21               1        6.867858             N/A       83.340347        9.181992        0.000000        0.857021             N/A        0.574647          stubby             yes        0.000003              27        0.000000       82.850037       10.000549        0.000000        5.586386
              22               6        1.609391             N/A       53.974541       11.349661        0.000000        0.988507             N/A        0.491046          stubby             yes        0.000003              57        0.341257       54.345570       10.591360        0.000000        0.869843
              23               0       11.857328             N/A       85.421112       12.463879        0.000000        0.817644             N/A        0.488599          stubby             yes        0.000003              16        0.648923       85.540070       12.010495        0.000000       11.306665
              24               7        8.216054             N/A       60.180908        9.468229        0.000000        1.032028             N/A        0.449581          stubby             yes        0.000003              65        0.850457       60.414581       10.355722        0.000000        3.711779
              25               1        6.867858             N/A       79.713676        8.273069        0.000000        0.831399             N/A        0.409021          stubby             yes        0.000003              22        0.457057       79.331894        8.928982        0.000000        2.065885
              26               4        6.164139             N/A       26.304056       15.179291        0.000000        0.752213             N/A        0.400748          stubby             yes        0.000003              43        0.307853       26.433798       14.329581        0.000000        2.613284
              27               0       11.857328             N/A       89.468201        9.237796        0.000000        0.847122             N/A        0.391184          stubby             yes        0.000003               9        0.577058       89.263519       10.157467        0.000000        6.174569
              28               8        5.075682             N/A       66.689560        8.303924        0.000000        0.904514             N/A        0.375473          stubby             yes        0.000003              82        0.000000       66.536316        9.224673        0.000000        3.917409
              29               7        8.216054             N/A       56.554409        9.656047        0.000000        0.355311             N/A        0.300283          stubby             yes        0.000003              60        0.652346       56.983681       10.268636        0.000000        0.292670
              30               4        6.164139             N/A       24.813248       13.169048        0.000000        0.206261             N/A        0.280759          stubby             yes        0.000003              46        0.621130       24.780779       13.756426        0.000000        4.304969
              31               0       11.857328             N/A       93.797592       10.415845        0.000000        0.932751             N/A        0.240821          stubby             yes        0.000003               3        0.466171       93.445023        9.934084        0.000000        1.034606
              32               0       11.857328             N/A       92.135590       10.186084        0.000000        0.350488             N/A        0.214929          stubby             yes        0.000003               4        0.000000       92.528381       10.567817        0.000000        2.076852
              33              10       13.525681             N/A       45.107769       10.367011        0.000000        0.720420             N/A        0.162543          stubby             yes        0.000003              94        0.000000       45.120903       11.015220        0.000000        2.057157
              34              10       13.525681             N/A       35.542263       12.156511        0.000000        0.383957             N/A        0.160195          stubby             yes        0.000003             116        0.074512       35.588032       12.653265        0.000000       11.819026
              35               8        5.075682             N/A       66.824776       10.108635        0.000000        0.383982             N/A        0.084765          stubby             yes        0.000003              81        0.000000       67.012787        9.592217        0.000000        3.315651
