# Supplementary material for: Activity-dependent extracellular proteolytic cascade cleaves the ECM component brevican to promote structural plasticity
Source: EMBO Rep. 2025 Nov 19;27(1):163–85. doi: 10.1038/s44319-025-00644-w (PMC12796228; doi:10.1038/s44319-025-00644-w)
Supplement: Supplementary file 16 — Source data Fig. 7 [file 44319_2025_644_MOESM16_ESM.zip › Figure 7/7D/Timp3+PFR/exp020216/MAX_PFR+Timp3- Series011.txt]

              ID  SECTION-NUMBER  SECTION-LENGTH    BRANCH-ORDER               X               Y               Z   HEAD-DIAMETER   NECK-DIAMETER         MAX-DTS            TYPE            AUTO   XYPLANE-ANGLE     SWC-NODE-ID SWC-NODE-OFFSET        ATTACH-X        ATTACH-Y        ATTACH-Z   SOMA-DISTANCE
               0               4       56.635475             N/A       72.259972       17.189402        0.000000        1.169312        0.010000        2.994486        mushroom             yes        0.000003              79        0.641461       72.685722       13.874047        0.000000       12.451136
               1               4       56.635475             N/A       75.240486       10.076929        0.000000        0.379635        0.010000        2.987300        mushroom             yes        0.000003              77        0.482856       75.575409       14.089648        0.000000        9.759441
               2               4       56.635475             N/A       41.608822       19.730186        0.000000        1.038911        0.010000        2.982889        mushroom             yes        0.000003             132        0.000000       42.304913       17.041634        0.000000       45.989716
               3               4       56.635475             N/A       76.307251        9.900001        0.000000        0.323858        0.010000        2.958014            thin             yes        0.000003              76        0.000000       76.382523       14.029403        0.000000        8.914783
               4               4       56.635475             N/A       76.472412       10.658800        0.000000        0.400849        0.010000        2.750116        mushroom             yes        0.000003              76        0.000000       76.382523       14.029403        0.000000        8.914783
               5               4       56.635475             N/A       74.405960       17.111261        0.000000        1.277865        0.211692        2.690905        mushroom             yes        0.000003              78        0.997357       74.263222       14.094035        0.000000       10.552176
               6               5       11.895575             N/A       94.662361       10.719801        0.000000        1.420668        0.010000        2.633089        mushroom             yes        0.000003             152        0.000000       93.465729        8.677975        0.000000        0.000000
               7               4       56.635475             N/A       47.861553       18.662882        0.000000        0.857433        0.010000        2.508822        mushroom             yes        0.000003             127        0.000000       46.935173       16.635609        0.000000       41.347698
               8               4       56.635475             N/A       75.767448       17.534046        0.000000        0.655834        0.010000        2.505834        mushroom             yes        0.000003              77        0.464743       75.567879       14.090211        0.000000        9.789026
               9               4       56.635475             N/A       70.561607       15.981409        0.000000        0.742854        0.010000        2.263928        mushroom             yes        0.000003              85        0.326812       69.775116       13.928268        0.000000       15.726305
              10               2       19.030802             N/A       18.294142       13.593184        0.000000        0.837472        0.010000        2.215137        mushroom             yes        0.000003              39        0.000000       19.421389       15.674751        0.000000       16.847660
              11               1        4.699790             N/A        1.941700       20.467049        0.000000        0.995385        0.010000        2.184843        mushroom             yes        0.000003               2        0.499680        3.495856       18.088583        0.000000        1.041186
              12               5       11.895575             N/A       91.949097        6.872200        0.000000        1.079746        0.010000        2.155194        mushroom             yes        0.000003             154        0.849356       92.645065        8.896409        0.000000        1.122438
              13               0        8.536537             N/A        4.382898       24.899828        0.000000        0.198471        0.010000        2.078876            thin             yes        0.000003              13        0.000000        6.532143       23.915260        0.000000        7.135768
              14               2       19.030802             N/A       13.845108       18.595846        0.000000        1.188388        0.100000        2.061422        mushroom             yes        0.000003              32        0.404394       13.007537       16.634562        0.000000       10.726667
              15               3       13.895050             N/A       30.753721       20.614712        0.000000        0.247772        0.010000        1.722369            thin             yes        0.000003              61        0.000000       30.904840       18.304651        0.000000       12.290888
              16               3       13.895050             N/A       25.137585       16.380735        0.000000        0.446617        0.010000        1.716922        mushroom             yes        0.000003              56        0.732847       25.558620       18.372583        0.000000        6.315366
              17               4       56.635475             N/A       80.418900       16.637905        0.000000        0.414955        0.010000        1.672492        mushroom             yes        0.000003              72        0.042674       80.155144       14.193738        0.000000        4.736124
              18               4       56.635475             N/A       67.349266       12.190804        0.000000        0.693099        0.010000        1.666728        mushroom             yes        0.000003              92        0.042206       66.395851       13.988652        0.000000       18.380434
              19               2       19.030802             N/A       12.701844       15.027776        0.000000        1.066385        0.830027        1.473535        mushroom             yes        0.000003              31        0.762490       12.692397       16.664743        0.000000        9.535447
              20               4       56.635475             N/A       46.453651       14.983714        0.000000        0.750537        0.010000        1.427297        mushroom             yes        0.000003             127        0.686329       47.297073       16.407909        0.000000       40.875561
              21               2       19.030802             N/A        7.446054       19.647715        0.000000        0.451273        0.010000        1.389512        mushroom             yes        0.000003              23        0.903808        7.199959       17.969852        0.000000        3.698212
              22               2       19.030802             N/A       16.440378       14.984515        0.000000        0.391724        0.010000        1.384644        mushroom             yes        0.000003              34        0.215934       16.078768       16.813358        0.000000       12.898382
              23               4       56.635475             N/A       43.222301       15.317528        0.000000        0.193037        0.010000        1.278702            thin             yes        0.000003             132        0.571790       42.927933       17.151201        0.000000       45.418659
              24               4       56.635475             N/A       76.602257       11.651573        0.000000        0.143475        0.010000        1.258075            thin             yes        0.000003              76        0.000000       76.382523       14.029403        0.000000        8.914783
              25               0        8.536537             N/A        5.179101       22.776512        0.000000        0.427847        0.010000        1.181861        mushroom             yes        0.000003              10        0.092708        6.386287       22.657295        0.000000        5.918651
              26               3       13.895050             N/A       23.605709       15.985539        0.000000        0.741874             N/A        1.179257          stubby             yes        0.000003              51        0.000000       23.140236       17.858770        0.000000        4.271096
              27               4       56.635475             N/A       73.017075       12.553060        0.000000        0.850432        0.257394        1.130111        mushroom             yes        0.000003              79        0.543012       73.105476       13.951688        0.000000       12.549921
              28               2       19.030802             N/A       10.439074       15.967669        0.000000        0.672892        0.010000        1.112346        mushroom             yes        0.000003              29        0.000000       10.751379       17.134769        0.000000        8.386686
              29               4       56.635475             N/A       49.663132       13.785949        0.000000        0.347353        0.010000        1.089659            thin             yes        0.000003             121        0.552093       50.067463       15.090403        0.000000       37.890491
              30               2       19.030802             N/A       15.022441       15.045084        0.000000        0.231480        0.010000        1.082920            thin             yes        0.000003              33        0.371799       14.878875       16.675858        0.000000       11.575622
              31               4       56.635475             N/A       59.864620       12.429515        0.000000        0.183675        0.010000        1.059813            thin             yes        0.000003             102        0.000000       59.810127       13.861322        0.000000       25.970230
              32               4       56.635475             N/A       56.417381       12.239589        0.000000        0.260393        0.010000        1.057614            thin             yes        0.000003             107        0.000000       57.572556       13.362125        0.000000       29.176443
              33               4       56.635475             N/A       61.134068       15.534708        0.000000        0.010000             N/A        1.005845            thin             yes        0.000003             100        0.889739       60.511017       14.036269        0.000000       24.156351
              34               5       11.895575             N/A       88.269989       12.278569        0.000000        0.537266        0.417690        1.003796        mushroom             yes        0.000003             160        0.985320       87.491341       11.007985        0.000000        6.740300
              35               4       56.635475             N/A       81.186966       16.080631        0.000000        0.407613        0.010000        0.977235        mushroom             yes        0.000003              72        0.542457       81.116417       14.095918        0.000000        3.915586
              36               4       56.635475             N/A       79.257011       15.905436        0.000000        0.573846        0.100000        0.977147        mushroom             yes        0.000003              72        0.000000       79.161308       14.593813        0.000000        4.806186
              37               2       19.030802             N/A        8.298545       16.340969        0.000000        0.429191        0.010000        0.959472        mushroom             yes        0.000003              24        0.347983        8.416424       17.777277        0.000000        5.059775
              38               0        8.536537             N/A        4.203662       21.997684        0.000000        0.344940        0.010000        0.949073            thin             yes        0.000003               6        0.000000        5.048965       21.010775        0.000000        3.404897
              39               4       56.635475             N/A       36.351860       18.359745        0.000000        0.428943        0.010000        0.841734        mushroom             yes        0.000003             142        0.976170       36.116058       17.084087        0.000000       52.557632
              40               4       56.635475             N/A       60.335087       12.893829        0.000000        0.539412        0.477390        0.799694        mushroom             yes        0.000003             102        0.400147       60.233513       13.967003        0.000000       25.671804
              41               3       13.895050             N/A       19.208590       17.989670        0.000000        0.520037        0.010000        0.796176        mushroom             yes        0.000003              48        0.647382       20.222971       18.766233        0.000000        1.037718
              42               3       13.895050             N/A       26.498295       17.263901        0.000000        0.711884             N/A        0.780085          stubby             yes        0.000003              57        0.211625       26.381235       18.389990        0.000000        7.698868
              43               0        8.536537             N/A        7.989973       23.358723        0.000000        1.457533        1.287917        0.778911        mushroom             yes        0.000003              16        0.100651        7.275540       24.512964        0.000000        8.484728
              44               5       11.895575             N/A       86.391640       13.491975        0.000000        1.059114             N/A        0.754475          stubby             yes        0.000003             162        0.197287       85.503662       12.838508        0.000000        9.201363
              45               2       19.030802             N/A       15.663321       15.704315        0.000000        0.625226             N/A        0.720599          stubby             yes        0.000003              34        0.769674       15.602910       16.751913        0.000000       12.219900
              46               2       19.030802             N/A       20.715380       15.417770        0.000000        0.861161             N/A        0.718486          stubby             yes        0.000003              39        0.000000       19.421389       15.674751        0.000000       16.847660
              47               3       13.895050             N/A       30.293976       19.388327        0.000000        1.182134             N/A        0.717979          stubby             yes        0.000003              61        0.260489       30.611753       18.260368        0.000000       11.848779
              48               2       19.030802             N/A       17.484945       18.317005        0.000000        1.078001             N/A        0.706371          stubby             yes        0.000003              35        0.000000       17.204231       17.253387        0.000000       13.999236
              49               0        8.536537             N/A        2.972526       19.696577        0.000000        0.542852             N/A        0.688223          stubby             yes        0.000003               2        0.515796        4.030004       18.841953        0.000000        1.007647
              50               5       11.895575             N/A       92.402657       10.166138        0.000000        0.182920        0.100000        0.679059            thin             yes        0.000003             154        0.645846       92.252373        8.983721        0.000000        1.343146
              51               2       19.030802             N/A        9.580153       18.566996        0.000000        0.781875             N/A        0.672437          stubby             yes        0.000003              25        0.234490        9.405856       17.614265        0.000000        5.959725
              52               2       19.030802             N/A       19.693895       17.070045        0.000000        1.714927        0.321373        0.665838        mushroom             yes        0.000003              39        0.000000       19.421389       15.674751        0.000000       16.847660
              53               4       56.635475             N/A       53.638874       12.674394        0.000000        1.156934             N/A        0.628293          stubby             yes        0.000003             118        0.436379       52.847706       14.016237        0.000000       34.460533
              54               1        4.699790             N/A        0.723660       18.013083        0.000000        0.649241             N/A        0.594884          stubby             yes        0.000003              17        0.000000        1.834537       16.853142        0.000000        2.073184
              55               2       19.030802             N/A        8.484220       18.717365        0.000000        0.644810             N/A        0.563535          stubby             yes        0.000003              24        0.567137        8.281417       17.800152        0.000000        4.845838
              56               0        8.536537             N/A        5.402247       19.353079        0.000000        0.188953             N/A        0.551659          stubby             yes        0.000003               3        0.932435        4.669683       19.745996        0.000000        2.114887
              57               5       11.895575             N/A       88.812050        9.200315        0.000000        0.739447             N/A        0.540194          stubby             yes        0.000003             157        0.736797       89.436775       10.033619        0.000000        4.228610
              58               4       56.635475             N/A       38.711166       17.785408        0.000000        0.733427             N/A        0.535444          stubby             yes        0.000003             137        0.402608       38.690975       17.014412        0.000000       49.887825
              59               4       56.635475             N/A       50.882729       12.940598        0.000000        0.461421             N/A        0.520519          stubby             yes        0.000003             119        0.723342       52.042793       13.894945        0.000000       35.507019
              60               4       56.635475             N/A       39.256554       15.935658        0.000000        0.773573             N/A        0.488576          stubby             yes        0.000003             136        0.531919       39.806358       16.752872        0.000000       48.932240
              61               4       56.635475             N/A       57.488853       15.303967        0.000000        0.523818             N/A        0.482651          stubby             yes        0.000003             105        0.000000       58.157864       14.557384        0.000000       27.832895
              62               4       56.635475             N/A       44.059887       16.150726        0.000000        1.056473             N/A        0.477110          stubby             yes        0.000003             131        0.493958       43.863434       17.222349        0.000000       44.428864
              63               4       56.635475             N/A       58.749580       15.322525        0.000000        0.626045             N/A        0.470342          stubby             yes        0.000003             105        0.000000       58.157864       14.557384        0.000000       27.832895
              64               4       56.635475             N/A       42.749107       16.297682        0.000000        0.666885        0.577164        0.468669        mushroom             yes        0.000003             132        0.202263       42.645626       17.121782        0.000000       45.787712
              65               4       56.635475             N/A       67.844376       14.737490        0.000000        0.587514             N/A        0.464838          stubby             yes        0.000003              91        0.075711       67.768669       14.051295        0.000000       17.628380
              66               4       56.635475             N/A       66.640335       14.886342        0.000000        0.552019             N/A        0.459940          stubby             yes        0.000003              93        0.274071       66.569016       13.990031        0.000000       18.906490
              67               3       13.895050             N/A       31.741186       18.902903        0.000000        0.463918             N/A        0.429878          stubby             yes        0.000003              62        0.236329       31.605213       18.194935        0.000000       13.024567
              68               4       56.635475             N/A       41.830952       17.816389        0.000000        0.659984             N/A        0.429810          stubby             yes        0.000003             133        0.663896       42.088207       16.957518        0.000000       46.319843
              69               4       56.635475             N/A       53.693550       15.347322        0.000000        1.082563             N/A        0.394626          stubby             yes        0.000003             117        0.238414       53.734947       14.353980        0.000000       33.493378
              70               4       56.635475             N/A       70.478020       12.999090        0.000000        0.538928        0.471839        0.388074        mushroom             yes        0.000003              83        0.000000       70.549522       13.627722        0.000000       14.800145
              71               4       56.635475             N/A       76.312477       12.635197        0.000000        0.303230             N/A        0.354363          stubby             yes        0.000003              76        0.000000       76.292274       14.036139        0.000000        8.914783
              72               5       11.895575             N/A       91.947884        8.109970        0.000000        0.720969             N/A        0.352704          stubby             yes        0.000003             154        0.617869       92.261154        8.981910        0.000000        1.373487
              73               0        8.536537             N/A        6.994200       22.297226        0.000000        0.571732             N/A        0.350348          stubby             yes        0.000003              10        0.509928        6.363034       22.229164        0.000000        5.538508
              74               4       56.635475             N/A       60.498280       14.910081        0.000000        0.207605             N/A        0.340934          stubby             yes        0.000003             101        0.066314       60.541077       14.038135        0.000000       25.183023
              75               2       19.030802             N/A       16.305050       16.072130        0.000000        1.056067             N/A        0.330337          stubby             yes        0.000003              34        0.211800       16.218473       16.831398        0.000000       12.903448
              76               4       56.635475             N/A       57.204990       12.872570        0.000000        0.861406             N/A        0.327849          stubby             yes        0.000003             108        0.586322       57.245113       13.409804        0.000000       29.469633
              77               4       56.635475             N/A       65.388695       12.856497        0.000000        0.624330             N/A        0.320988          stubby             yes        0.000003              94        0.000000       65.531296       13.612518        0.000000       20.056498
              78               4       56.635475             N/A       44.505867       18.415325        0.000000        0.247679             N/A        0.320721          stubby             yes        0.000003             131        0.964373       44.541660       17.249239        0.000000       43.893517
              79               3       13.895050             N/A       25.786491       19.344692        0.000000        0.834267             N/A        0.287991          stubby             yes        0.000003              57        0.804406       26.117195       18.384422        0.000000        7.031085
              80               2       19.030802             N/A       12.288074       17.760550        0.000000        0.877081             N/A        0.283383          stubby             yes        0.000003              30        0.648788       12.184219       16.782705        0.000000        8.698045
              81               3       13.895050             N/A       23.823868       18.713278        0.000000        0.357831             N/A        0.273719          stubby             yes        0.000003              52        0.145496       24.050829       18.232616        0.000000        5.228041
              82               0        8.536537             N/A        6.637909       21.143629        0.000000        0.532100             N/A        0.263869          stubby             yes        0.000003               9        0.772861        6.051380       21.341827        0.000000        4.578380
              83               4       56.635475             N/A       33.261276       16.455080        0.000000        0.864026        0.010000        0.262128        mushroom             yes        0.000003             150        0.818996       33.234314       16.484890        0.000000       56.069748
              84               3       13.895050             N/A       27.637337       19.308474        0.000000        0.689864             N/A        0.261432          stubby             yes        0.000003              59        0.855160       27.754026       18.561607        0.000000        8.752549
              85               3       13.895050             N/A       20.875841       17.527567        0.000000        0.391547             N/A        0.252303          stubby             yes        0.000003              49        0.383945       20.958469       18.075026        0.000000        2.158801
              86               4       56.635475             N/A       62.572510       15.099916        0.000000        0.498499             N/A        0.220272          stubby             yes        0.000003              98        0.000000       62.360489       14.361922        0.000000       23.338064
              87               5       11.895575             N/A       85.916824       11.640587        0.000000        0.237368             N/A        0.213390          stubby             yes        0.000003             161        0.489354       86.136169       12.068309        0.000000        8.111104
              88               4       56.635475             N/A       55.806568       13.875257        0.000000        1.068114        0.010000        0.204399        mushroom             yes        0.000003             112        0.147854       55.701893       13.804061        0.000000       31.162258
              89               2       19.030802             N/A       18.728062       17.102484        0.000000        0.391450             N/A        0.200441          stubby             yes        0.000003              37        0.457787       18.304749       16.898859        0.000000       15.403362
              90               4       56.635475             N/A       35.335648       16.347422        0.000000        0.557991             N/A        0.199144          stubby             yes        0.000003             142        0.000000       35.530689       17.190075        0.000000       53.157272
              91               4       56.635475             N/A       46.154129       17.863558        0.000000        0.486455             N/A        0.194349          stubby             yes        0.000003             129        0.313426       45.770473       17.200975        0.000000       42.626911
              92               0        8.536537             N/A        5.966541       22.405783        0.000000        0.100000             N/A        0.183173          stubby             yes        0.000003              10        0.452126        6.376927       22.484959        0.000000        5.591174
              93               2       19.030802             N/A       14.258344       15.952759        0.000000        0.469884             N/A        0.159468          stubby             yes        0.000003              32        0.148173       14.248059       16.623560        0.000000       10.876953
              94               0        8.536537             N/A        4.824654       21.462358        0.000000        0.413909             N/A        0.144110          stubby             yes        0.000003               6        0.000000        5.048965       21.010775        0.000000        3.404897
              95               2       19.030802             N/A        7.546734       18.571772        0.000000        0.256287             N/A        0.131077          stubby             yes        0.000003              23        0.580248        7.513186       17.922747        0.000000        3.957784
              96               3       13.895050             N/A       22.169155       16.971012        0.000000        0.533038             N/A        0.126376          stubby             yes        0.000003              50        0.000000       22.209673       17.713760        0.000000        3.329303
              97               4       56.635475             N/A       41.480587       16.097561        0.000000        0.463432             N/A        0.126357          stubby             yes        0.000003             134        0.908943       41.395290       16.745926        0.000000       47.043423
              98               1        4.699790             N/A        1.868034       18.705578        0.000000        0.423297             N/A        0.101162          stubby             yes        0.000003              17        0.546161        2.825435       17.590025        0.000000        0.940893
              99               4       56.635475             N/A       63.063549       13.401324        0.000000        0.115449             N/A        0.074511          stubby             yes        0.000003              98        0.932224       63.293835       14.000337        0.000000       22.335470
             100               5       11.895575             N/A       90.590683        8.696729        0.000000        0.533397             N/A        0.073105          stubby             yes        0.000003             155        0.091504       90.705841        9.364620        0.000000        2.772161
             101               3       13.895050             N/A       28.715521       19.189228        0.000000        0.456841             N/A        0.047716          stubby             yes        0.000003              60        0.701370       28.419407       18.355217        0.000000        9.714084
