# Supplementary material for: Activity-dependent extracellular proteolytic cascade cleaves the ECM component brevican to promote structural plasticity
Source: EMBO Rep. 2025 Nov 19;27(1):163–85. doi: 10.1038/s44319-025-00644-w (PMC12796228; doi:10.1038/s44319-025-00644-w)
Supplement: Supplementary file 16 — Source data Fig. 7 [file 44319_2025_644_MOESM16_ESM.zip › Figure 7/7D/Timp3+PFR/exp020216/MAX_PFR+Timp3- Series022.txt]

              ID  SECTION-NUMBER  SECTION-LENGTH    BRANCH-ORDER               X               Y               Z   HEAD-DIAMETER   NECK-DIAMETER         MAX-DTS            TYPE            AUTO   XYPLANE-ANGLE     SWC-NODE-ID SWC-NODE-OFFSET        ATTACH-X        ATTACH-Y        ATTACH-Z   SOMA-DISTANCE
               0               1       11.999585             N/A       80.606094        8.906244        0.000000        0.663299        0.010000        2.476831        mushroom             yes        0.000003              29        0.000000       82.067558        6.745364        0.000000       21.999563
               1               5        4.790027             N/A       14.409818        5.597333        0.000000        0.319083        0.010000        2.264186            thin             yes        0.000003              93        0.000000       15.452583        7.936155        0.000000        3.974839
               2               7       20.872950             N/A       60.562572       14.953585        0.000000        0.799097        0.010000        2.073997        mushroom             yes        0.000003             116        0.000000       58.485394       15.729638        0.000000        0.000000
               3               9        9.922513             N/A       69.807014       13.518088        0.000000        0.433387        0.010000        1.706759        mushroom             yes        0.000003             161        0.000000       69.872948       15.541390        0.000000        1.896458
               4               6       11.869476             N/A       24.712849       13.275513        0.000000        0.350601        0.010000        1.521129        mushroom             yes        0.000003             106        0.211362       26.217808       12.299060        0.000000        8.152844
               5              12        6.424504             N/A       30.194544       16.336058        0.000000        0.405922        0.010000        1.393600        mushroom             yes        0.000003             197        0.000000       31.528252       15.791025        0.000000        5.904627
               6               5        4.790027             N/A       13.836018        7.214057        0.000000        1.058880        0.010000        1.379319        mushroom             yes        0.000003              94        0.000000       14.637802        7.910428        0.000000        4.790026
               7               7       20.872950             N/A       53.733448       17.634241        0.000000        0.189252        0.010000        1.346660            thin             yes        0.000003             123        0.042213       53.696293       15.648171        0.000000        4.946772
               8               6       11.869476             N/A       24.405201        9.426565        0.000000        0.754311        0.421519        1.233590        mushroom             yes        0.000003             103        0.376289       24.260168       10.717401        0.000000        5.216459
               9               3       12.859442             N/A       75.216156        3.421060        0.000000        0.639443        0.010000        1.194189        mushroom             yes        0.000003              56        0.085678       74.495399        4.385345        0.000000       30.377132
              10               6       11.869476             N/A       27.769192       12.221069        0.000000        0.517247        0.010000        1.193443        mushroom             yes        0.000003             108        0.000000       26.402393       12.625809        0.000000        9.176513
              11               9        9.922513             N/A       75.798904       16.654203        0.000000        0.480213        0.010000        1.137559        mushroom             yes        0.000003             169        0.892630       75.023140       15.171590        0.000000        7.320203
              12               1       11.999585             N/A       82.416405        9.063196        0.000000        0.713136        0.010000        1.091515        mushroom             yes        0.000003              27        0.602235       83.386093        7.885365        0.000000       19.779066
              13               1       11.999585             N/A       81.643982        8.172015        0.000000        0.438850             N/A        1.089669          stubby             yes        0.000003              29        0.000000       83.045349        7.454484        0.000000       21.999563
              14               8        4.837864             N/A       66.402672       14.624269        0.000000        0.615575        0.010000        1.073647        mushroom             yes        0.000003             155        0.975453       66.509605       15.838180        0.000000        4.226611
              15               1       11.999585             N/A       90.023262        9.362366        0.000000        0.355515        0.252474        1.061793        mushroom             yes        0.000003              18        0.487495       89.113113       10.555144        0.000000       13.128982
              16               9        9.922513             N/A       68.497162       17.160187        0.000000        0.490706        0.010000        1.058579        mushroom             yes        0.000003             157        0.692780       68.221756       15.858284        0.000000        0.140935
              17               7       20.872950             N/A       42.052082       17.381598        0.000000        0.442091        0.010000        1.056068        mushroom             yes        0.000003             141        0.000000       42.027348       15.786756        0.000000       17.409849
              18               7       20.872950             N/A       46.511929       17.194229        0.000000        0.924224             N/A        1.035491          stubby             yes        0.000003             133        0.000000       46.977734       16.142090        0.000000       11.992785
              19               2        8.174918             N/A       79.965149        3.066285        0.000000        0.182198        0.010000        0.963517            thin             yes        0.000003              34        0.382357       79.151772        4.189926        0.000000       26.007404
              20               0       11.843816             N/A       95.199013        9.764350        0.000000        0.350511        0.010000        0.954178        mushroom             yes        0.000003              12        0.119485       94.640831       11.074861        0.000000        7.374202
              21               1       11.999585             N/A       84.629059        7.359928        0.000000        0.817059             N/A        0.924459          stubby             yes        0.000003              27        0.434574       83.376350        7.871325        0.000000       19.917488
              22               1       11.999585             N/A       81.760353        5.399920        0.000000        0.621709        0.540189        0.903360        mushroom             yes        0.000003              31        0.897761       81.326813        6.318348        0.000000       22.754503
              23               5        4.790027             N/A       15.986395        8.992866        0.000000        1.001636             N/A        0.791591          stubby             yes        0.000003              92        0.000000       15.990882        8.020588        0.000000        3.356394
              24               7       20.872950             N/A       48.663582       17.739826        0.000000        0.372514        0.010000        0.782837        mushroom             yes        0.000003             130        0.158669       48.795067       16.658789        0.000000       10.092310
              25               0       11.843816             N/A       96.910950       10.616776        0.000000        0.360491        0.242775        0.767042        mushroom             yes        0.000003              10        0.771241       96.988907       11.463944        0.000000        5.188999
              26               1       11.999585             N/A       85.869087        8.074746        0.000000        1.459197             N/A        0.746733          stubby             yes        0.000003              22        0.809997       86.083229        9.148020        0.000000       16.791548
              27               1       11.999585             N/A       85.495407       10.291241        0.000000        0.366439        0.280717        0.713405        mushroom             yes        0.000003              21        0.186233       86.210403        9.158226        0.000000       16.452051
              28               1       11.999585             N/A       83.918236       10.040646        0.000000        0.549675             N/A        0.694431          stubby             yes        0.000003              24        0.000000       84.348022        9.340413        0.000000       18.422632
              29               3       12.859442             N/A       75.767700        4.128144        0.000000        1.451586             N/A        0.686162          stubby             yes        0.000003              56        0.716807       75.308434        5.086227        0.000000       29.497704
              30               8        4.837864             N/A       64.296196       13.317292        0.000000        0.671784             N/A        0.681429          stubby             yes        0.000003             150        0.000000       64.010239       14.454025        0.000000        1.362087
              31               6       11.869476             N/A       21.537813        9.970300        0.000000        0.941326             N/A        0.676408          stubby             yes        0.000003              98        0.816183       21.706858        9.001854        0.000000        2.094594
              32               0       11.843816             N/A      101.701118       13.555215        0.000000        0.896400             N/A        0.670999          stubby             yes        0.000003               1        0.000000      101.865501       12.446354        0.000000        0.000000
              33               6       11.869476             N/A       26.765284       13.542027        0.000000        0.857198        0.010000        0.661210        mushroom             yes        0.000003             109        0.472149       27.012959       13.390306        0.000000        9.379724
              34               6       11.869476             N/A       26.865234       11.634336        0.000000        0.492061        0.413363        0.584078        mushroom             yes        0.000003             106        0.506310       26.010899       11.932793        0.000000        7.782579
              35               7       20.872950             N/A       55.529079       16.671700        0.000000        0.491238             N/A        0.577368          stubby             yes        0.000003             122        0.422955       55.351208       15.464541        0.000000        3.439639
              36               7       20.872950             N/A       43.224617       16.510426        0.000000        0.458037        0.010000        0.560659        mushroom             yes        0.000003             140        0.704108       43.243229       15.630543        0.000000       16.108334
              37              10        7.999318             N/A       80.521400       13.371788        0.000000        0.941678             N/A        0.540693          stubby             yes        0.000003             182        0.268136       80.533173       14.488687        0.000000        4.684032
              38              10        7.999318             N/A       81.497627       15.396800        0.000000        0.431726        0.251548        0.540597        mushroom             yes        0.000003             180        0.000000       81.613289       14.718387        0.000000        3.561998
              39               3       12.859442             N/A       71.927780        4.218896        0.000000        1.013487             N/A        0.508057          stubby             yes        0.000003              60        0.340963       72.281342        3.290287        0.000000       32.646053
              40               7       20.872950             N/A       55.205734       14.307265        0.000000        0.841903             N/A        0.488325          stubby             yes        0.000003             122        0.642621       55.661201       15.382096        0.000000        3.144404
              41               2        8.174918             N/A       78.941887        4.785018        0.000000        0.447772             N/A        0.471034          stubby             yes        0.000003              34        0.304287       79.326126        4.284910        0.000000       26.083761
              42              12        6.424504             N/A       33.756268       17.780403        0.000000        0.591673             N/A        0.465834          stubby             yes        0.000003             193        0.190314       33.974209       16.631174        0.000000        3.104099
              43               8        4.837864             N/A       65.437019       14.251904        0.000000        1.481359        1.237980        0.455059        mushroom             yes        0.000003             152        0.965016       64.990822       15.251902        0.000000        2.362437
              44              12        6.424504             N/A       36.241875       15.955804        0.000000        0.264124        0.010000        0.453013            thin             yes        0.000003             192        0.000000       35.242275       16.956497        0.000000        1.869446
              45               6       11.869476             N/A       26.009829       10.593901        0.000000        0.358887             N/A        0.449493          stubby             yes        0.000003             105        0.139087       25.738976       11.516046        0.000000        7.052548
              46              10        7.999318             N/A       77.940720       14.921694        0.000000        0.762502             N/A        0.413658          stubby             yes        0.000003             184        0.261754       78.746460       14.496025        0.000000        7.026019
              47               3       12.859442             N/A       72.362999        2.262234        0.000000        0.391411             N/A        0.406524          stubby             yes        0.000003              61        0.855677       72.052734        3.172455        0.000000       33.121662
              48               3       12.859442             N/A       79.639481        6.869860        0.000000        0.520704             N/A        0.405482          stubby             yes        0.000003              48        0.319432       79.519150        6.139583        0.000000       24.726616
              49               4        6.973548             N/A       85.528564       13.551575        0.000000        1.247785        0.010000        0.400200        mushroom             yes        0.000003              80        0.000000       86.016342       13.590556        0.000000       17.359940
              50               5        4.790027             N/A       19.359739        8.449510        0.000000        0.413619        0.354178        0.394807        mushroom             yes        0.000003              88        0.000000       18.328611        8.437353        0.000000        0.943808
              51               0       11.843816             N/A       91.845467       12.049214        0.000000        0.341762             N/A        0.374593          stubby             yes        0.000003              16        0.468260       91.693230       11.169173        0.000000       10.456650
              52               3       12.859442             N/A       78.835846        6.660362        0.000000        0.569931             N/A        0.361137          stubby             yes        0.000003              49        0.657625       78.894028        6.137181        0.000000       25.303318
              53               2        8.174918             N/A       80.019241        3.840526        0.000000        0.952020             N/A        0.359239          stubby             yes        0.000003              34        0.809608       79.803207        4.544806        0.000000       25.589518
              54               3       12.859442             N/A       77.227768        6.928786        0.000000        0.367717             N/A        0.345967          stubby             yes        0.000003              53        0.000000       77.217941        6.002997        0.000000       27.072327
              55               8        4.837864             N/A       63.873276       15.895905        0.000000        0.441121             N/A        0.343658          stubby             yes        0.000003             151        0.157475       64.654251       14.984755        0.000000        2.173383
              56               9        9.922513             N/A       70.843163       16.726793        0.000000        0.740043             N/A        0.319363          stubby             yes        0.000003             163        0.698350       70.823608       15.817713        0.000000        2.943639
              57               0       11.843816             N/A       90.738884       12.252396        0.000000        1.366514             N/A        0.315688          stubby             yes        0.000003              17        0.280650       91.030434       11.243248        0.000000       11.529912
              58               8        4.837864             N/A       65.032089       16.142799        0.000000        0.581253             N/A        0.311581          stubby             yes        0.000003             152        0.175125       65.297325       15.491304        0.000000        3.207263
              59              12        6.424504             N/A       36.903564       16.365276        0.000000        0.280487             N/A        0.305572          stubby             yes        0.000003             190        0.039228       36.635281       16.896641        0.000000        0.455647
              60               3       12.859442             N/A       73.621338        3.168116        0.000000        0.805253             N/A        0.301809          stubby             yes        0.000003              59        0.586154       73.282410        3.774512        0.000000       31.557816
              61               7       20.872950             N/A       58.730228       15.194990        0.000000        0.204746             N/A        0.299570          stubby             yes        0.000003             117        0.689640       58.349133       15.614218        0.000000        0.158747
              62               3       12.859442             N/A       74.432449        5.371307        0.000000        0.488965             N/A        0.274583          stubby             yes        0.000003              56        0.573537       74.999832        4.820191        0.000000       29.697338
              63               6       11.869476             N/A       20.229118        9.409938        0.000000        0.830086             N/A        0.271078          stubby             yes        0.000003              96        0.000000       20.560369        8.620752        0.000000        0.880655
              64               7       20.872950             N/A       51.346455       16.862881        0.000000        1.118059             N/A        0.255628          stubby             yes        0.000003             127        0.337699       51.395237       15.997355        0.000000        7.616418
              65               6       11.869476             N/A       27.929745       14.414975        0.000000        1.276911        0.010000        0.244154        mushroom             yes        0.000003             114        0.859158       27.994503       14.502922        0.000000       10.810235
              66               2        8.174918             N/A       76.140152        2.204456        0.000000        0.379519             N/A        0.242461          stubby             yes        0.000003              42        0.000000       76.834862        1.766314        0.000000       29.582294
              67               5        4.790027             N/A       15.858851        7.240200        0.000000        0.469115             N/A        0.232931          stubby             yes        0.000003              93        0.474607       15.694273        7.974064        0.000000        3.681320
              68               7       20.872950             N/A       45.137192       14.568376        0.000000        0.459654             N/A        0.225033          stubby             yes        0.000003             136        0.000000       45.436348       15.248740        0.000000       13.754430
              69               1       11.999585             N/A       83.436165        6.802341        0.000000        0.553670             N/A        0.224324          stubby             yes        0.000003              28        0.393270       82.954041        7.341594        0.000000       21.004972
              70               3       12.859442             N/A       70.685860        3.374612        0.000000        0.772464             N/A        0.217203          stubby             yes        0.000003              61        0.000000       71.109207        2.733080        0.000000       34.026871
              71               0       11.843816             N/A       98.279297       12.935197        0.000000        0.393615             N/A        0.211634          stubby             yes        0.000003               6        0.000000       98.594681       12.227032        0.000000        3.300892
              72               5        4.790027             N/A       17.342154        7.427940        0.000000        0.485210             N/A        0.200647          stubby             yes        0.000003              90        0.285816       17.199142        7.905276        0.000000        2.178496
              73               2        8.174918             N/A       79.476852        5.569519        0.000000        1.023283             N/A        0.189503          stubby             yes        0.000003              48        0.338463       80.080795        5.283780        0.000000       24.701920
              74               0       11.843816             N/A       94.206169       11.879358        0.000000        0.664965             N/A        0.189246          stubby             yes        0.000003              13        0.761454       94.422173       11.037940        0.000000        7.790260
              75               7       20.872950             N/A       54.177948       16.496885        0.000000        0.505112             N/A        0.186795          stubby             yes        0.000003             123        0.498101       54.198486       15.647161        0.000000        4.499982
              76               9        9.922513             N/A       75.016083       14.253696        0.000000        0.360119             N/A        0.166173          stubby             yes        0.000003             169        0.372596       75.464142       14.907064        0.000000        7.883693
              77               6       11.869476             N/A       22.615501        8.702640        0.000000        0.459000             N/A        0.111228          stubby             yes        0.000003              98        0.000000       22.412798        9.127969        0.000000        2.807806
              78               3       12.859442             N/A       69.791435        2.528855        0.000000        0.574753             N/A        0.101149          stubby             yes        0.000003              63        0.441854       69.684998        2.147470        0.000000       35.652191
              79               6       11.869476             N/A       21.893957        8.419874        0.000000        0.414672             N/A        0.086890          stubby             yes        0.000003              98        0.727002       21.807144        9.019770        0.000000        2.172524
              80               1       11.999585             N/A       86.590996       10.079495        0.000000        0.440788             N/A        0.059646          stubby             yes        0.000003              20        0.000000       86.789566        9.530562        0.000000       15.933063
              81               7       20.872950             N/A       39.340725       15.337844        0.000000        0.842066             N/A        0.041752          stubby             yes        0.000003             146        0.655266       39.157852       14.996049        0.000000       20.438686
