# Supplementary material for: Activity-dependent extracellular proteolytic cascade cleaves the ECM component brevican to promote structural plasticity
Source: EMBO Rep. 2025 Nov 19;27(1):163–85. doi: 10.1038/s44319-025-00644-w (PMC12796228; doi:10.1038/s44319-025-00644-w)
Supplement: Supplementary file 16 — Source data Fig. 7 [file 44319_2025_644_MOESM16_ESM.zip › Figure 7/7D/Timp3+PFR/exp020216/MAX_PFR+Timp3- Series025.txt]

              ID  SECTION-NUMBER  SECTION-LENGTH    BRANCH-ORDER               X               Y               Z   HEAD-DIAMETER   NECK-DIAMETER         MAX-DTS            TYPE            AUTO   XYPLANE-ANGLE     SWC-NODE-ID SWC-NODE-OFFSET        ATTACH-X        ATTACH-Y        ATTACH-Z   SOMA-DISTANCE
               0               1        4.189358             N/A       31.130932        3.974517        0.000000        0.703485        0.010000        2.994472        mushroom             yes        0.000003              35        0.000000       34.287586        5.218437        0.000000       38.343910
               1               0       35.846096             N/A       21.384338       12.390760        0.000000        1.308107        0.010000        2.987650        mushroom             yes        0.000003              21        0.421062       22.436152        8.855888        0.000000       20.292019
               2               0       35.846096             N/A       24.793325       12.424062        0.000000        1.560127        0.010000        2.934044        mushroom             yes        0.000003              25        0.709705       24.729383        9.150642        0.000000       25.557632
               3               4       47.350243             N/A       69.345985       11.595651        0.000000        0.607954        0.010000        2.885006        mushroom             yes        0.000003              84        0.000000       71.391319        8.525610        0.000000       71.872627
               4               4       47.350243             N/A       85.909622       13.514155        0.000000        0.543969        0.010000        2.686710        mushroom             yes        0.000003             100        0.000000       87.839485       10.336715        0.000000       89.703140
               5               0       35.846096             N/A       26.508114        5.530876        0.000000        0.515385        0.010000        2.647547        mushroom             yes        0.000003              26        0.526532       26.398251        9.170790        0.000000       27.152786
               6               0       35.846096             N/A       27.780432       13.032555        0.000000        0.280513        0.010000        2.564307            thin             yes        0.000003              26        0.000000       27.023712        9.209370        0.000000       27.893875
               7               0       35.846096             N/A        4.322590       12.732321        0.000000        1.597443        0.010000        2.519330        mushroom             yes        0.000003               5        0.056849        5.192822       10.230059        0.000000        4.492082
               8               0       35.846096             N/A       27.208071        5.730895        0.000000        0.341537        0.010000        2.246189            thin             yes        0.000003              26        0.021418       27.002121        9.208038        0.000000       27.863729
               9               4       47.350243             N/A       68.006371        5.263494        0.000000        0.564016        0.010000        2.222892        mushroom             yes        0.000003              81        0.000000       67.943802        8.181644        0.000000       69.467445
              10               3       10.134514             N/A       63.583382        5.199915        0.000000        0.734685        0.010000        2.202306        mushroom             yes        0.000003              65        0.364688       61.334694        4.103563        0.000000       64.541527
              11               3       10.134514             N/A       64.233253        2.134513        0.000000        0.604065        0.010000        2.185732        mushroom             yes        0.000003              71        0.000000       61.808086        1.401058        0.000000       67.462067
              12               0       35.846096             N/A       20.789661        7.014486        0.000000        1.765555             N/A        2.175374          stubby             yes        0.000003              22        0.265693       20.363132        9.154720        0.000000       22.128380
              13               0       35.846096             N/A       24.698044        6.322322        0.000000        0.754321        0.010000        2.133632        mushroom             yes        0.000003              25        0.636171       24.773752        9.149249        0.000000       25.653862
              14               4       47.350243             N/A       80.898743       11.996116        0.000000        0.194603        0.010000        1.964980            thin             yes        0.000003              96        0.368258       82.278175        9.426869        0.000000       83.988449
              15               2       23.059956             N/A       50.539375        5.226075        0.000000        0.267176        0.010000        1.950143            thin             yes        0.000003              53        0.997060       50.324551        7.974460        0.000000       51.655125
              16               4       47.350243             N/A       79.244057       10.709530        0.000000        1.126854        0.413605        1.948988        mushroom             yes        0.000003              93        0.540389       79.141823        8.762801        0.000000       81.038437
              17               3       10.134514             N/A       63.612949        3.264644        0.000000        0.224311        0.010000        1.885154            thin             yes        0.000003              68        0.921036       61.702732        2.763252        0.000000       66.079514
              18               4       47.350243             N/A       66.017303       10.790958        0.000000        1.578046        1.153893        1.857588        mushroom             yes        0.000003              80        0.646042       65.901665        8.464000        0.000000       67.178474
              19               4       47.350243             N/A       65.878876        5.665000        0.000000        0.394870        0.010000        1.782468        mushroom             yes        0.000003              80        0.322524       65.978928        8.452531        0.000000       67.794250
              20               3       10.134514             N/A       63.049259        0.568821        0.000000        0.430530        0.010000        1.701646        mushroom             yes        0.000003              71        0.000000       61.808086        1.401058        0.000000       67.462067
              21               0       35.846096             N/A        2.532355       12.866693        0.000000        0.101821        0.010000        1.669191            thin             yes        0.000003               2        0.479046        1.226650       10.760200        0.000000        0.541310
              22               0       35.846096             N/A       13.837656       13.261053        0.000000        0.463972        0.010000        1.653853        mushroom             yes        0.000003              13        0.791019       13.260838       11.331078        0.000000       13.554521
              23               4       47.350243             N/A       83.837158       12.048650        0.000000        0.604098        0.010000        1.629018        mushroom             yes        0.000003              97        0.060357       84.475922        9.779064        0.000000       85.750824
              24               4       47.350243             N/A       89.635941        7.945392        0.000000        0.414970        0.010000        1.626048        mushroom             yes        0.000003             101        0.537832       88.487450       10.575569        0.000000       90.561630
              25               0       35.846096             N/A       31.826649        6.090643        0.000000        1.063011        0.624785        1.619599        mushroom             yes        0.000003              31        0.794552       32.130516        7.784038        0.000000       33.274792
              26               2       23.059956             N/A       46.268890        5.688963        0.000000        1.563916        0.909105        1.616687        mushroom             yes        0.000003              49        0.002594       46.635639        7.705529        0.000000       48.046062
              27               4       47.350243             N/A       67.646477       10.012979        0.000000        1.085509        0.677472        1.601998        mushroom             yes        0.000003              81        0.498980       67.365692        8.256021        0.000000       68.938873
              28               2       23.059956             N/A       44.102703        5.971550        0.000000        0.877121        0.010000        1.592079        mushroom             yes        0.000003              48        0.000000       45.298393        7.990554        0.000000       46.617092
              29               2       23.059956             N/A       39.532650        5.626407        0.000000        0.654332        0.010000        1.448818        mushroom             yes        0.000003              42        0.145240       40.014732        7.713054        0.000000       41.308407
              30               0       35.846096             N/A       24.046841       11.402673        0.000000        0.429813        0.010000        1.448155        mushroom             yes        0.000003              24        0.000000       24.310892        9.163780        0.000000       25.177740
              31               0       35.846096             N/A       14.015918        8.661639        0.000000        0.378009             N/A        1.357910          stubby             yes        0.000003              17        0.036332       15.795249       10.405577        0.000000       16.246189
              32               0       35.846096             N/A        9.835577        8.397552        0.000000        0.599166        0.010000        1.336545        mushroom             yes        0.000003              11        0.500471       11.131175       10.567989        0.000000       10.822119
              33               4       47.350243             N/A       58.230072       10.298688        0.000000        0.272691        0.010000        1.309010            thin             yes        0.000003              75        0.397413       58.598751        8.239493        0.000000       60.125992
              34               4       47.350243             N/A       90.465439       13.589050        0.000000        0.737801        0.010000        1.266236        mushroom             yes        0.000003             102        0.434595       90.406670       11.023669        0.000000       92.583115
              35               0       35.846096             N/A       27.239552       11.328373        0.000000        1.183059             N/A        1.249238          stubby             yes        0.000003              26        0.000000       27.023712        9.209370        0.000000       27.893875
              36               3       10.134514             N/A       62.693523        3.977717        0.000000        0.497046        0.010000        1.151308        mushroom             yes        0.000003              65        0.000000       61.448780        3.865015        0.000000       64.824814
              37               0       35.846096             N/A       14.975220        9.065095        0.000000        2.334903             N/A        1.108394          stubby             yes        0.000003              17        0.000000       15.795249       10.405577        0.000000       16.276356
              38               0       35.846096             N/A       18.068703       11.633037        0.000000        0.843495        0.663161        1.104660        mushroom             yes        0.000003              19        0.405855       17.511658       10.398507        0.000000       18.265337
              39               2       23.059956             N/A       41.364162        6.179914        0.000000        1.188390        1.044047        1.074048        mushroom             yes        0.000003              43        0.339786       41.254456        7.789468        0.000000       42.437057
              40               4       47.350243             N/A       93.559685       15.047019        0.000000        0.892733        0.599701        1.027748        mushroom             yes        0.000003             105        0.747927       94.489044       14.000889        0.000000       97.702446
              41               0       35.846096             N/A        1.518844        9.133903        0.000000        0.745992        0.473097        0.992678        mushroom             yes        0.000003               3        0.760273        2.103621       10.389680        0.000000        1.317916
              42               2       23.059956             N/A       52.048618        6.541341        0.000000        1.169829        0.955894        0.980794        mushroom             yes        0.000003              54        0.588963       51.827679        8.088048        0.000000       53.507938
              43               4       47.350243             N/A       87.533081       12.546470        0.000000        0.344215        0.010000        0.970430            thin             yes        0.000003             101        0.743314       88.265785       10.493858        0.000000       90.179939
              44               4       47.350243             N/A       65.827560        6.457129        0.000000        0.277261        0.010000        0.932101            thin             yes        0.000003              80        0.410301       66.156258        8.426206        0.000000       67.627182
              45               0       35.846096             N/A       34.407516        9.384872        0.000000        0.301960        0.010000        0.923666            thin             yes        0.000003              32        0.165810       34.265690        7.632571        0.000000       35.542625
              46               0       35.846096             N/A       23.352482        7.601024        0.000000        0.704830        0.628374        0.919813        mushroom             yes        0.000003              24        0.919639       23.141771        8.944809        0.000000       23.948015
              47               4       47.350243             N/A       87.442390        8.382379        0.000000        0.375835        0.010000        0.910119        mushroom             yes        0.000003             100        0.519524       87.182747       10.244327        0.000000       89.037666
              48               0       35.846096             N/A        9.137503       12.206410        0.000000        0.620858        0.010000        0.891381        mushroom             yes        0.000003               9        0.000000        9.506307       10.995089        0.000000        9.193706
              49               4       47.350243             N/A       61.981403        9.942979        0.000000        0.418166        0.331911        0.840756        mushroom             yes        0.000003              77        0.102678       62.196930        8.400054        0.000000       63.350697
              50               4       47.350243             N/A       94.200745       10.981812        0.000000        0.190548        0.010000        0.786056            thin             yes        0.000003             103        0.290957       92.811775       12.442636        0.000000       95.332909
              51               3       10.134514             N/A       61.528824        6.293416        0.000000        0.753941             N/A        0.779931          stubby             yes        0.000003              63        0.342797       60.466354        5.707904        0.000000       62.719547
              52               0       35.846096             N/A       29.437433        6.808982        0.000000        0.651204             N/A        0.734370          stubby             yes        0.000003              28        0.000000       29.684774        8.056411        0.000000       30.822147
              53               0       35.846096             N/A        3.471897        8.571784        0.000000        0.767724             N/A        0.731123          stubby             yes        0.000003               4        0.000000        3.811873        9.955511        0.000000        3.333191
              54               0       35.846096             N/A       10.253676       12.407246        0.000000        1.107347             N/A        0.725763          stubby             yes        0.000003              10        0.270880       10.338698       10.954131        0.000000        9.870772
              55               0       35.846096             N/A        1.465508       12.120335        0.000000        0.877039             N/A        0.666933          stubby             yes        0.000003               2        0.943195        1.080441       10.856175        0.000000        0.059025
              56               4       47.350243             N/A       76.446129        7.199298        0.000000        0.471908             N/A        0.665651          stubby             yes        0.000003              90        0.035091       76.386238        8.430660        0.000000       78.048546
              57               4       47.350243             N/A       82.576462       11.088575        0.000000        0.718858             N/A        0.657813          stubby             yes        0.000003              97        0.979707       82.618301        9.602655        0.000000       84.445946
              58               2       23.059956             N/A       39.484581        9.293167        0.000000        0.872392             N/A        0.641631          stubby             yes        0.000003              42        0.740665       39.328648        7.879155        0.000000       40.398891
              59               4       47.350243             N/A       87.142662       11.840436        0.000000        0.560100             N/A        0.622644          stubby             yes        0.000003             100        0.375158       87.386681       10.273015        0.000000       89.222588
              60               4       47.350243             N/A       71.295868        7.199618        0.000000        0.818011        0.736664        0.589610        mushroom             yes        0.000003              85        0.162714       71.236931        8.516026        0.000000       72.785622
              61               4       47.350243             N/A       89.512337       12.760807        0.000000        0.398621             N/A        0.530774          stubby             yes        0.000003             102        0.985571       89.582367       10.979181        0.000000       91.586761
              62               4       47.350243             N/A       58.440517        9.413228        0.000000        0.962562             N/A        0.496943          stubby             yes        0.000003              75        0.387429       58.701153        8.261441        0.000000       60.146206
              63               2       23.059956             N/A       47.217602        9.068058        0.000000        0.973650             N/A        0.474958          stubby             yes        0.000003              50        0.428053       47.262932        7.847377        0.000000       48.915245
              64               2       23.059956             N/A       41.699722        8.936805        0.000000        0.900839        0.802371        0.464009        mushroom             yes        0.000003              44        0.977002       41.861053        7.825005        0.000000       42.934620
              65               3       10.134514             N/A       60.055626        4.621329        0.000000        1.387110             N/A        0.459615          stubby             yes        0.000003              64        0.547303       60.828686        5.061434        0.000000       63.472549
              66               4       47.350243             N/A       91.246681        9.087920        0.000000        0.886626             N/A        0.457351          stubby             yes        0.000003             102        0.137347       91.104942       11.061357        0.000000       93.120636
              67               4       47.350243             N/A       70.673012        9.649618        0.000000        0.489022             N/A        0.438160          stubby             yes        0.000003              85        0.593611       70.762917        8.486599        0.000000       72.315765
              68               2       23.059956             N/A       50.715111        9.173797        0.000000        0.336321        0.288601        0.432258            thin             yes        0.000003              53        0.518310       50.793659        8.024652        0.000000       52.249863
              69               4       47.350243             N/A       64.122581        7.054796        0.000000        0.833800             N/A        0.430984          stubby             yes        0.000003              79        0.763635       63.742397        8.417472        0.000000       65.410355
              70               2       23.059956             N/A       44.583515        8.978214        0.000000        0.427074             N/A        0.392647          stubby             yes        0.000003              48        0.619463       44.795921        7.892812        0.000000       46.103954
              71               0       35.846096             N/A        6.672014       11.393680        0.000000        0.357080        0.100000        0.387065        mushroom             yes        0.000003               7        0.471587        6.837233       10.259036        0.000000        6.569535
              72               4       47.350243             N/A       91.966057       13.532073        0.000000        1.040387             N/A        0.383803          stubby             yes        0.000003             103        0.235670       92.919441       12.545943        0.000000       95.486038
              73               2       23.059956             N/A       45.345352        6.618556        0.000000        0.363639             N/A        0.371702          stubby             yes        0.000003              49        0.768313       45.638317        7.918101        0.000000       46.949028
              74               4       47.350243             N/A       66.200958        7.137563        0.000000        1.136737             N/A        0.366105          stubby             yes        0.000003              80        0.268747       66.362640        8.395568        0.000000       67.896614
              75               0       35.846096             N/A       10.540509        8.971028        0.000000        1.013284             N/A        0.357172          stubby             yes        0.000003              11        0.255455       11.382486       10.430524        0.000000       11.165370
              76               2       23.059956             N/A       49.556057        9.051748        0.000000        0.625087             N/A        0.352351          stubby             yes        0.000003              52        0.587394       49.355499        8.010047        0.000000       50.911583
              77               4       47.350243             N/A       96.608681       14.565118        0.000000        1.030409             N/A        0.350331          stubby             yes        0.000003             106        0.000000       95.888130       15.258882        0.000000       99.350616
              78               0       35.846096             N/A        7.431754       11.434830        0.000000        0.685661             N/A        0.341451          stubby             yes        0.000003               8        0.934118        7.511765       10.449320        0.000000        7.241207
              79               2       23.059956             N/A       53.896919        9.084384        0.000000        1.108434             N/A        0.318782          stubby             yes        0.000003              55        0.502110       53.679825        7.973109        0.000000       55.187660
              80               4       47.350243             N/A       61.359203        9.597875        0.000000        0.234754             N/A        0.295059          stubby             yes        0.000003              77        0.598016       61.324135        8.448964        0.000000       62.754959
              81               4       47.350243             N/A       61.770142        7.196569        0.000000        0.542547             N/A        0.288360          stubby             yes        0.000003              77        0.113474       61.880039        8.408838        0.000000       63.337711
              82               2       23.059956             N/A       37.788464        6.493703        0.000000        0.585201             N/A        0.286786          stubby             yes        0.000003              41        0.921005       37.403919        7.618628        0.000000       38.637955
              83               0       35.846096             N/A       27.913464       10.475562        0.000000        1.235854             N/A        0.267799          stubby             yes        0.000003              27        0.918759       27.023712        9.209370        0.000000       28.042183
              84               4       47.350243             N/A       92.896072        9.980632        0.000000        0.712523             N/A        0.266164          stubby             yes        0.000003             103        0.881098       91.585373       11.265936        0.000000       93.698334
              85               2       23.059956             N/A       56.086052        8.834332        0.000000        0.841267             N/A        0.263956          stubby             yes        0.000003              57        0.663686       56.142784        7.925151        0.000000       57.564919
              86               4       47.350243             N/A       59.924690        9.283626        0.000000        0.448994             N/A        0.258874          stubby             yes        0.000003              76        0.619332       59.931366        8.445833        0.000000       61.441017
              87               4       47.350243             N/A       96.395332       16.982683        0.000000        0.363148             N/A        0.258234          stubby             yes        0.000003             108        0.328604       96.838722       16.365982        0.000000      100.958153
              88               0       35.846096             N/A       19.244013       10.962746        0.000000        0.854783             N/A        0.248698          stubby             yes        0.000003              20        0.000000       18.712847       10.060689        0.000000       19.430182
              89               4       47.350243             N/A       89.069626        9.144768        0.000000        0.361359             N/A        0.243404          stubby             yes        0.000003             101        0.600566       88.492279       10.577349        0.000000       90.445099
              90               2       23.059956             N/A       36.302727        6.456212        0.000000        0.782726             N/A        0.234491          stubby             yes        0.000003              40        0.675261       36.508194        7.608180        0.000000       37.488373
              91               1        4.189358             N/A       34.750088        6.005123        0.000000        1.494447        0.417407        0.183492        mushroom             yes        0.000003              36        0.201053       35.005615        5.415842        0.000000       38.998405
              92               4       47.350243             N/A       72.106239        9.534019        0.000000        0.593452             N/A        0.168914          stubby             yes        0.000003              86        0.522083       72.098511        8.524530        0.000000       73.676430
              93               4       47.350243             N/A       88.412247       12.130935        0.000000        0.294702             N/A        0.161408          stubby             yes        0.000003             101        0.376598       88.993217       10.762007        0.000000       90.861130
              94               0       35.846096             N/A       22.658188        9.929421        0.000000        0.387922             N/A        0.137505          stubby             yes        0.000003              23        0.176983       22.810457        8.897115        0.000000       23.614988
              95               2       23.059956             N/A       43.647282        8.430247        0.000000        0.321812             N/A        0.130722          stubby             yes        0.000003              46        0.625156       43.678379        7.857249        0.000000       44.922375
              96               2       23.059956             N/A       51.706535        9.099679        0.000000        0.340724             N/A        0.099540          stubby             yes        0.000003              54        0.865748       51.577454        8.095057        0.000000       53.094353
              97               2       23.059956             N/A       40.205246        6.684593        0.000000        0.341507             N/A        0.077950          stubby             yes        0.000003              42        0.000000       40.252174        7.655570        0.000000       41.530262
