# Supplementary material for: Activity-dependent extracellular proteolytic cascade cleaves the ECM component brevican to promote structural plasticity
Source: EMBO Rep. 2025 Nov 19;27(1):163–85. doi: 10.1038/s44319-025-00644-w (PMC12796228; doi:10.1038/s44319-025-00644-w)
Supplement: Supplementary file 16 — Source data Fig. 7 [file 44319_2025_644_MOESM16_ESM.zip › Figure 7/7D/Timp3+PFR/exp020216/MAX_PFR+Timp3- Series030.txt]

              ID  SECTION-NUMBER  SECTION-LENGTH    BRANCH-ORDER               X               Y               Z   HEAD-DIAMETER   NECK-DIAMETER         MAX-DTS            TYPE            AUTO   XYPLANE-ANGLE     SWC-NODE-ID SWC-NODE-OFFSET        ATTACH-X        ATTACH-Y        ATTACH-Z   SOMA-DISTANCE
               0               4       45.830833             N/A       66.783012       15.348451        0.000000        1.243668        0.359262        2.729271        mushroom             yes        0.000003              80        0.823825       67.985283       17.925270        0.000000       36.728394
               1               0        9.426045             N/A        3.274283        2.758851        0.000000        1.378028        0.010000        2.284022        mushroom             yes        0.000003               4        0.000000        3.769325        4.948096        0.000000        2.801840
               2               6       14.238424             N/A       39.128674       15.260051        0.000000        0.932147        0.010000        1.845725        mushroom             yes        0.000003             110        0.538322       37.947884       16.825930        0.000000       21.393547
               3               2       16.618855             N/A       93.543785       19.954311        0.000000        0.496336        0.010000        1.781864        mushroom             yes        0.000003              27        0.982140       93.639320       17.808285        0.000000        9.089210
               4               4       45.830833             N/A       53.190514       20.960567        0.000000        0.564269        0.010000        1.739002        mushroom             yes        0.000003              93        0.197344       54.233807       18.850037        0.000000       51.550102
               5               2       16.618855             N/A       93.044739       15.620023        0.000000        0.472424        0.010000        1.654561        mushroom             yes        0.000003              27        0.050744       92.659904       17.714590        0.000000        9.964277
               6               8        8.873136             N/A       19.098438       13.429647        0.000000        0.431244        0.010000        1.574772        mushroom             yes        0.000003             128        0.285223       19.069578       11.069017        0.000000        5.145013
               7               2       16.618855             N/A       90.716728       19.277386        0.000000        1.037597        0.010000        1.380627        mushroom             yes        0.000003              31        0.000000       89.363396       17.187674        0.000000       13.523894
               8               6       14.238424             N/A       25.994862       15.045524        0.000000        0.850732        0.010000        1.335822        mushroom             yes        0.000003             122        0.312543       26.593754       12.929287        0.000000       33.965481
               9               3       21.906908             N/A       85.986473       15.177257        0.000000        0.247784        0.010000        1.308645            thin             yes        0.000003              34        0.799963       84.986732       16.704775        0.000000       19.198101
              10               3       21.906908             N/A       75.896416       12.466483        0.000000        1.143547             N/A        1.286726          stubby             yes        0.000003              49        0.752920       74.747009       13.445647        0.000000       30.482485
              11               6       14.238424             N/A       28.349136       11.640141        0.000000        0.873768             N/A        1.066667          stubby             yes        0.000003             121        0.000000       27.562370       13.199381        0.000000       32.951447
              12               5       21.022976             N/A       39.011532       19.339186        0.000000        1.281367             N/A        1.039890          stubby             yes        0.000003             108        0.749897       39.308147       18.256727        0.000000       19.216089
              13               4       45.830833             N/A       72.285378       17.160500        0.000000        0.701701             N/A        1.016139          stubby             yes        0.000003              73        0.830710       72.941414       18.365156        0.000000       31.431345
              14               5       21.022976             N/A       39.819305       17.070808        0.000000        0.949026        0.174906        0.961959        mushroom             yes        0.000003             109        0.624232       38.830894       17.826860        0.000000       20.368664
              15               3       21.906908             N/A       80.826607       14.242756        0.000000        0.199690        0.010000        0.960650            thin             yes        0.000003              39        0.000000       80.142006       15.809876        0.000000       24.165396
              16               8        8.873136             N/A       20.139753        9.747528        0.000000        0.651024             N/A        0.925550          stubby             yes        0.000003             128        0.591305       20.085522       11.168546        0.000000        4.467666
              17               1        5.543460             N/A       13.256078        9.617772        0.000000        0.520133             N/A        0.891281          stubby             yes        0.000003              12        0.347420       13.562069        8.223984        0.000000        0.644611
              18               8        8.873136             N/A       24.071463       10.697691        0.000000        1.953307        1.656427        0.889015        mushroom             yes        0.000003             125        0.650965       23.268755       11.416608        0.000000        0.652919
              19               4       45.830833             N/A       81.188545       17.897776        0.000000        0.370209             N/A        0.772380          stubby             yes        0.000003              65        0.117787       80.493446       19.264957        0.000000       23.183828
              20               6       14.238424             N/A       33.866627       17.591896        0.000000        1.039669             N/A        0.746476          stubby             yes        0.000003             114        0.719179       34.448414       16.254232        0.000000       25.537853
              21               2       16.618855             N/A       86.947525       16.259378        0.000000        3.100104             N/A        0.726823          stubby             yes        0.000003              32        0.447120       88.226654       17.781754        0.000000       15.235035
              22               2       16.618855             N/A       96.121986       17.907785        0.000000        0.721187        0.632439        0.724018        mushroom             yes        0.000003              25        0.868489       95.371086       16.753843        0.000000        7.231467
              23               2       16.618855             N/A       87.725418       15.791366        0.000000        2.265518             N/A        0.718890          stubby             yes        0.000003              32        0.739918       88.544395       17.615698        0.000000       14.328838
              24               3       21.906908             N/A       78.171883       16.991777        0.000000        1.774529             N/A        0.678030          stubby             yes        0.000003              41        0.857853       78.592270       15.745103        0.000000       25.526974
              25               2       16.618855             N/A       97.004868       17.219627        0.000000        1.178728             N/A        0.669650          stubby             yes        0.000003              24        0.516328       95.891762       16.187613        0.000000        6.379058
              26               3       21.906908             N/A       72.117256       12.526579        0.000000        0.681346             N/A        0.666923          stubby             yes        0.000003              51        0.317923       72.516380       11.523907        0.000000       33.239452
              27               4       45.830833             N/A       62.287548       18.082811        0.000000        0.577401        0.497894        0.636857        mushroom             yes        0.000003              86        0.000000       62.621853       19.023350        0.000000       42.444881
              28               1        5.543460             N/A        8.759622        7.161942        0.000000        0.557688             N/A        0.629451          stubby             yes        0.000003              16        0.733567        9.733177        6.866608        0.000000        5.122635
              29               4       45.830833             N/A       74.440727       19.836185        0.000000        0.710445             N/A        0.624993          stubby             yes        0.000003              70        0.520150       74.990112       18.979185        0.000000       29.157604
              30               4       45.830833             N/A       45.447262       16.766581        0.000000        1.008937             N/A        0.594453          stubby             yes        0.000003             103        0.000000       45.389305       18.093279        0.000000       61.033409
              31               6       14.238424             N/A       35.616920       15.242390        0.000000        0.675521             N/A        0.529784          stubby             yes        0.000003             113        0.524166       35.466915       16.475054        0.000000       24.239622
              32               4       45.830833             N/A       62.419308       20.674915        0.000000        1.079230             N/A        0.526550          stubby             yes        0.000003              87        0.083941       61.772129       19.653950        0.000000       43.591770
              33               4       45.830833             N/A       57.223770       21.283758        0.000000        1.240303             N/A        0.525346          stubby             yes        0.000003              90        0.000000       57.891090       20.078844        0.000000       47.462936
              34               3       21.906908             N/A       71.649071       10.077231        0.000000        0.631821             N/A        0.514782          stubby             yes        0.000003              53        0.731722       71.305084       10.838053        0.000000       34.694206
              35               3       21.906908             N/A       73.364037       10.808356        0.000000        0.744936             N/A        0.488021          stubby             yes        0.000003              51        0.501458       72.864944       11.710913        0.000000       32.953129
              36               6       14.238424             N/A       35.382111       17.582983        0.000000        0.709195             N/A        0.483225          stubby             yes        0.000003             113        0.664039       35.573833       16.498236        0.000000       23.973154
              37               4       45.830833             N/A       84.073830       18.028103        0.000000        0.248482             N/A        0.479632          stubby             yes        0.000003              60        0.876918       84.286545       18.623451        0.000000       18.917128
              38               0        9.426045             N/A        6.270025        6.211905        0.000000        0.735075             N/A        0.448812          stubby             yes        0.000003               7        0.451271        6.390946        5.078866        0.000000        5.858582
              39               3       21.906908             N/A       82.039528       14.993292        0.000000        0.993790             N/A        0.434163          stubby             yes        0.000003              37        0.544043       82.193771       15.968669        0.000000       22.258646
              40               3       21.906908             N/A       83.946121       15.300493        0.000000        0.740900             N/A        0.432609          stubby             yes        0.000003              35        0.398067       84.000755       16.213421        0.000000       20.449842
              41               3       21.906908             N/A       73.886757       14.149951        0.000000        0.522716             N/A        0.423945          stubby             yes        0.000003              49        0.936579       74.822739       13.550154        0.000000       30.298515
              42               4       45.830833             N/A       74.334106       17.997591        0.000000        0.838875             N/A        0.400333          stubby             yes        0.000003              71        0.376323       74.059624       18.517599        0.000000       30.081030
              43               1        5.543460             N/A       12.061113        8.706651        0.000000        0.311121        0.265749        0.397855            thin             yes        0.000003              14        0.672751       12.050802        7.285885        0.000000        2.542054
              44               2       16.618855             N/A      100.659378       14.848677        0.000000        0.618199             N/A        0.391698          stubby             yes        0.000003              18        0.605130      100.481171       13.592475        0.000000        0.580935
              45               4       45.830833             N/A       60.466187       21.023327        0.000000        0.516539             N/A        0.380947          stubby             yes        0.000003              88        0.151488       60.401749       19.767406        0.000000       44.845032
              46               2       16.618855             N/A       95.415428       14.655501        0.000000        0.810003             N/A        0.354809          stubby             yes        0.000003              23        0.000000       96.301704       15.729295        0.000000        5.737033
              47               4       45.830833             N/A       55.881046       20.438623        0.000000        0.160816        0.010000        0.352910            thin             yes        0.000003              92        0.596468       56.062546       19.269373        0.000000       49.604828
              48               6       14.238424             N/A       31.818285       16.386360        0.000000        0.312239             N/A        0.335936          stubby             yes        0.000003             116        0.392603       32.140163       15.583530        0.000000       27.488630
              49               4       45.830833             N/A       77.919380       17.772520        0.000000        0.730443             N/A        0.327620          stubby             yes        0.000003              68        0.270546       77.177330       18.824442        0.000000       26.658045
              50               2       16.618855             N/A       88.853767       15.424982        0.000000        0.670854             N/A        0.326099          stubby             yes        0.000003              31        0.000000       89.363396       17.187674        0.000000       13.523894
              51               4       45.830833             N/A       48.488926       20.576319        0.000000        0.610641             N/A        0.323336          stubby             yes        0.000003              99        0.790881       48.540100       19.681898        0.000000       57.302517
              52               4       45.830833             N/A       64.673492       20.294331        0.000000        0.672646             N/A        0.315794          stubby             yes        0.000003              84        0.000000       64.925598       19.422546        0.000000       40.026588
              53               4       45.830833             N/A       59.563679       21.034925        0.000000        0.591002             N/A        0.305531          stubby             yes        0.000003              89        0.176656       59.269386       20.030918        0.000000       46.051414
              54               4       45.830833             N/A       49.849419       20.445955        0.000000        1.136940             N/A        0.302767          stubby             yes        0.000003              98        0.532807       49.302654       19.582941        0.000000       56.407887
              55               4       45.830833             N/A       46.931477       20.320950        0.000000        0.287023             N/A        0.284449          stubby             yes        0.000003             100        0.128415       47.158379       19.312458        0.000000       58.756321
              56               3       21.906908             N/A       81.060181       16.681625        0.000000        0.477576             N/A        0.280005          stubby             yes        0.000003              38        0.668820       81.245270       15.913562        0.000000       23.072241
              57               6       14.238424             N/A       38.460705       16.289770        0.000000        0.549223             N/A        0.259538          stubby             yes        0.000003             110        0.499849       38.231819       17.000126        0.000000       21.424427
              58               3       21.906908             N/A       79.783180       14.780648        0.000000        0.214043             N/A        0.250926          stubby             yes        0.000003              40        0.814092       79.926125       15.838877        0.000000       24.383993
              59               8        8.873136             N/A       17.739079       12.193974        0.000000        0.010000             N/A        0.224395          stubby             yes        0.000003             129        0.684317       18.258013       10.837746        0.000000        6.184672
              60               2       16.618855             N/A       90.102303       15.916179        0.000000        0.524908             N/A        0.220730          stubby             yes        0.000003              31        0.640370       89.940933       17.213642        0.000000       12.842848
              61               3       21.906908             N/A       70.155846       11.622046        0.000000        0.519180             N/A        0.217942          stubby             yes        0.000003              54        0.321070       70.441147       10.625201        0.000000       35.775002
              62               4       45.830833             N/A       59.953197       18.762505        0.000000        0.546287             N/A        0.207414          stubby             yes        0.000003              89        0.965402       60.045448       19.824986        0.000000       45.092098
              63               0        9.426045             N/A        5.218125        6.040815        0.000000        0.499406             N/A        0.206963          stubby             yes        0.000003               6        0.446059        5.233907        4.998875        0.000000        4.730663
              64               4       45.830833             N/A       44.400593       16.966621        0.000000        0.131808        0.010000        0.202710            thin             yes        0.000003             104        0.367061       44.484596       18.165133        0.000000       61.929817
              65               8        8.873136             N/A       18.942549       12.454054        0.000000        0.292679             N/A        0.198859          stubby             yes        0.000003             128        0.172131       19.030764       11.065214        0.000000        5.395280
              66               5       21.022976             N/A       36.719479       17.632809        0.000000        0.801522             N/A        0.186438          stubby             yes        0.000003             106        0.236177       36.991016       17.287813        0.000000       13.692924
              67               6       14.238424             N/A       26.297644       11.817410        0.000000        1.221426             N/A        0.180993          stubby             yes        0.000003             122        0.000000       26.141521       12.803185        0.000000       34.426498
              68               3       21.906908             N/A       80.205902       16.627611        0.000000        0.240183             N/A        0.179534          stubby             yes        0.000003              40        0.961263       80.094719       15.816229        0.000000       24.210945
              69               4       45.830833             N/A       56.914513       18.534504        0.000000        0.849653             N/A        0.165922          stubby             yes        0.000003              91        0.000000       56.626049       19.342075        0.000000       49.005127
              70               5       21.022976             N/A       32.338337       14.738667        0.000000        0.688680             N/A        0.163606          stubby             yes        0.000003             106        0.524419       32.248379       15.253481        0.000000        8.525665
              71               4       45.830833             N/A       85.071350       19.250813        0.000000        0.227136             N/A        0.151345          stubby             yes        0.000003              59        0.947678       85.211403       18.594652        0.000000       18.155809
              72               0        9.426045             N/A        3.263061        5.825116        0.000000        0.604832             N/A        0.121857          stubby             yes        0.000003               4        0.435856        2.964634        5.070283        0.000000        2.427472
              73               5       21.022976             N/A       33.352951       15.207719        0.000000        0.275871             N/A        0.086313          stubby             yes        0.000003             106        0.462090       33.153431       15.641698        0.000000        9.643020
              74               4       45.830833             N/A       84.522636       18.913462        0.000000        0.010000             N/A        0.024486          stubby             yes        0.000003              59        0.192815       84.316429       18.610287        0.000000       18.710777
