# Supplementary material for: Activity-dependent extracellular proteolytic cascade cleaves the ECM component brevican to promote structural plasticity
Source: EMBO Rep. 2025 Nov 19;27(1):163–85. doi: 10.1038/s44319-025-00644-w (PMC12796228; doi:10.1038/s44319-025-00644-w)
Supplement: Supplementary file 16 — Source data Fig. 7 [file 44319_2025_644_MOESM16_ESM.zip › Figure 7/7D/Timp3+PFR/exp020216/MAX_PFR+Timp3- Series034.txt]

              ID  SECTION-NUMBER  SECTION-LENGTH    BRANCH-ORDER               X               Y               Z   HEAD-DIAMETER   NECK-DIAMETER         MAX-DTS            TYPE            AUTO   XYPLANE-ANGLE     SWC-NODE-ID SWC-NODE-OFFSET        ATTACH-X        ATTACH-Y        ATTACH-Z   SOMA-DISTANCE
               0               4        6.677263             N/A       26.955893       11.575450        0.000000        1.895873        1.716401        2.998286        mushroom             yes        0.000003              69        0.698228       23.429136       11.732984        0.000000       10.338931
               4               0       16.274439             N/A       79.193130        6.055990        0.000000        0.354462        0.010000        2.973876        mushroom             yes        0.000003               6        0.888181       82.269760        3.235014        0.000000        4.697593
               5               8        6.363173             N/A       58.071419        7.920722        0.000000        0.758669        0.010000        2.941659        mushroom             yes        0.000003             103        0.000000       57.714153       10.953897        0.000000        5.790790
               6              10        5.114223             N/A       15.445740       15.141142        0.000000        0.935368        0.010000        2.901493        mushroom             yes        0.000003             141        0.000000       13.340408       16.858269        0.000000        3.930585
               7               6        1.282670             N/A       42.158737       13.778437        0.000000        1.472990        0.010000        2.792497        mushroom             yes        0.000003              78        0.000000       42.229191       11.748508        0.000000        0.556835
               8               5       12.741178             N/A       34.013985       16.079414        0.000000        0.515506        0.010000        2.790485        mushroom             yes        0.000003              62        0.000000       33.454754       12.368986        0.000000        6.287937
              10               0       16.274439             N/A       84.489967        9.741108        0.000000        1.060392        0.010000        2.378767        mushroom             yes        0.000003               9        0.377877       86.948090        7.379193        0.000000       10.034972
              11               2       11.613491             N/A       96.711258       10.535898        0.000000        0.810459        0.214704        2.332337        mushroom             yes        0.000003              28        0.497239       95.312408       12.835187        0.000000       20.686426
              12               5       12.741178             N/A       39.138668       14.487313        0.000000        1.376595        0.010000        2.308803        mushroom             yes        0.000003              55        0.753139       38.519287       12.417594        0.000000        0.148374
              13               1        6.752089             N/A       90.810593       14.312153        0.000000        0.355697        0.010000        2.190475        mushroom             yes        0.000003              22        0.000000       88.797417       12.535264        0.000000       19.709459
              14               9       19.410448             N/A       70.038788       12.595951        0.000000        0.540047        0.010000        2.068651        mushroom             yes        0.000003             127        0.061441       69.374039       10.429844        0.000000       15.517076
              15               8        6.363173             N/A       59.004120       12.771594        0.000000        1.306041        0.010000        2.011093        mushroom             yes        0.000003             104        0.000000       58.281246       11.031527        0.000000        6.363172
              16               4        6.677263             N/A       21.527485       14.128286        0.000000        0.163081        0.010000        2.000495            thin             yes        0.000003              48        0.000000       21.109045       11.242025        0.000000        4.287488
              17               0       16.274439             N/A       87.645737        4.067656        0.000000        0.356528        0.010000        1.995045        mushroom             yes        0.000003               8        0.363679       85.157074        6.015712        0.000000        8.607379
              19               1        6.752089             N/A       89.146317       14.360561        0.000000        0.832007        0.746814        1.830258        mushroom             yes        0.000003              23        0.005034       88.174721       12.967489        0.000000       20.463646
              20               5       12.741178             N/A       34.622654       14.803123        0.000000        0.735084        0.010000        1.823665        mushroom             yes        0.000003              62        0.000000       33.454754       12.368986        0.000000        6.287937
              22               0       16.274439             N/A       82.550339        7.263991        0.000000        0.617339        0.010000        1.749232        mushroom             yes        0.000003               7        0.427923       84.062599        4.958317        0.000000        7.103130
              24               5       12.741178             N/A       35.342144       10.188546        0.000000        0.580803        0.010000        1.499537        mushroom             yes        0.000003              61        0.000000       34.059082       11.627499        0.000000        5.331372
              25               5       12.741178             N/A       30.142124       13.278639        0.000000        0.520055        0.010000        1.463250        mushroom             yes        0.000003              66        0.000000       30.724476       11.836709        0.000000        9.075616
              26               0       16.274439             N/A       87.676521       10.913733        0.000000        0.549727        0.010000        1.429846        mushroom             yes        0.000003              12        0.884099       88.657669        8.917014        0.000000       13.234544
              27               3        4.298529             N/A       13.168992       11.825983        0.000000        0.736903        0.010000        1.341997        mushroom             yes        0.000003              35        0.690442       14.561579       11.096006        0.000000        0.892593
              28               8        6.363173             N/A       53.362095       11.509053        0.000000        0.741825        0.010000        1.229155        mushroom             yes        0.000003              96        0.062249       53.680439       10.417766        0.000000        1.721375
              29               9       19.410448             N/A       73.227890       12.846705        0.000000        0.569679        0.010000        1.217183        mushroom             yes        0.000003             124        0.000000       72.752258       10.903690        0.000000       13.010633
              30               0       16.274439             N/A       80.976158        5.118935        0.000000        0.630383        0.010000        1.124231        mushroom             yes        0.000003               6        0.621447       82.537399        3.544889        0.000000        5.153907
              31               7        7.857419             N/A       48.445538        9.263691        0.000000        0.698925        0.594501        1.113437        mushroom             yes        0.000003              88        0.692036       48.195885       10.665254        0.000000        4.755905
              32               2       11.613491             N/A       92.366585       13.631887        0.000000        0.589326        0.010000        1.111220        mushroom             yes        0.000003              27        0.937425       93.107864       11.651670        0.000000       18.497810
              33               8        6.363173             N/A       55.155682        9.483323        0.000000        0.595629        0.010000        1.082575        mushroom             yes        0.000003              99        0.676912       54.868656       10.654169        0.000000        2.847400
              34               9       19.410448             N/A       78.877579       12.979804        0.000000        0.789600        0.238068        1.033193        mushroom             yes        0.000003             114        0.000000       79.195915       12.123612        0.000000        5.876496
              35               5       12.741178             N/A       30.089512        9.167542        0.000000        0.833306        0.010000        0.995931        mushroom             yes        0.000003              72        0.000000       30.299767        9.803236        0.000000       11.422481
              36               0       16.274439             N/A       83.939018        7.904277        0.000000        0.332157        0.010000        0.929848            thin             yes        0.000003               8        0.000000       85.442268        6.383715        0.000000        9.088291
              37               2       11.613491             N/A       97.003395       16.784735        0.000000        0.209599        0.010000        0.924143            thin             yes        0.000003              30        0.610052       97.629341       14.419523        0.000000       23.874681
              38               9       19.410448             N/A       82.628273       13.799331        0.000000        1.067624             N/A        0.898789          stubby             yes        0.000003             110        0.766384       82.825134       12.572886        0.000000        2.295798
              39               4        6.677263             N/A       17.373098        9.909127        0.000000        0.361416        0.010000        0.762702        mushroom             yes        0.000003              45        0.544192       17.445591       11.129385        0.000000        0.447254
              40               2       11.613491             N/A       98.863968       16.655506        0.000000        0.489403             N/A        0.733925          stubby             yes        0.000003              31        0.556989       99.476768       15.069697        0.000000       25.902601
              41               1        6.752089             N/A       90.632050       12.156922        0.000000        0.810049        0.100000        0.724271        mushroom             yes        0.000003              26        0.768666       89.833717       11.906697        0.000000       16.766535
              42               2       11.613491             N/A       99.838150       13.324369        0.000000        1.397147             N/A        0.723294          stubby             yes        0.000003              31        0.839121       99.412628       15.039627        0.000000       25.370693
              43               8        6.363173             N/A       55.855759       11.638772        0.000000        0.616975        0.483559        0.717157        mushroom             yes        0.000003             100        0.146235       55.838154       10.830434        0.000000        4.006764
              44               9       19.410448             N/A       67.316704       11.322998        0.000000        0.954824             N/A        0.716606          stubby             yes        0.000003             133        0.532293       67.419518       10.754090        0.000000       18.759418
              45               2       11.613491             N/A      101.506424       14.065971        0.000000        0.637050             N/A        0.715487          stubby             yes        0.000003              32        0.000000      101.456123       15.405725        0.000000       27.887932
              46              10        5.114223             N/A       12.252922       19.429752        0.000000        1.483369             N/A        0.674492          stubby             yes        0.000003             137        0.554921       13.414706       19.292992        0.000000        1.157832
              47               9       19.410448             N/A       80.704674       11.335828        0.000000        1.024430             N/A        0.651781          stubby             yes        0.000003             112        0.497607       80.429901       12.039767        0.000000        4.494212
              48               4        6.677263             N/A       21.446735       12.383694        0.000000        0.741056             N/A        0.638352          stubby             yes        0.000003              49        0.355963       21.768784       11.441351        0.000000        4.940937
              49               4        6.677263             N/A       17.155157       12.067628        0.000000        0.915320             N/A        0.623586          stubby             yes        0.000003              45        0.621826       17.244858       11.116217        0.000000        0.371077
              50               5       12.741178             N/A       32.085827       12.972481        0.000000        0.636418             N/A        0.618103          stubby             yes        0.000003              63        0.052466       32.302803       12.178454        0.000000        7.540034
              51               0       16.274439             N/A       86.399887        9.142499        0.000000        0.290841             N/A        0.596435          stubby             yes        0.000003              10        0.082048       87.521568        7.923325        0.000000       11.714657
              52               7        7.857419             N/A       51.675728       10.243634        0.000000        0.206898        0.010000        0.572170            thin             yes        0.000003              93        0.044253       50.914738       10.299511        0.000000        0.351012
              53               4        6.677263             N/A       22.030365       10.314483        0.000000        0.477722             N/A        0.555922          stubby             yes        0.000003              49        0.395153       21.692356       11.418260        0.000000        4.901174
              54               1        6.752089             N/A       86.431595       12.347349        0.000000        1.022828             N/A        0.518149          stubby             yes        0.000003              25        0.387494       86.201134       13.286309        0.000000       22.458561
              55               0       16.274439             N/A       88.612251       10.613787        0.000000        0.282072             N/A        0.472603          stubby             yes        0.000003              12        0.307401       89.252281        9.220035        0.000000       13.932065
              56               6        1.282670             N/A       42.940811       11.429605        0.000000        1.334720        0.010000        0.439081        mushroom             yes        0.000003              78        0.059065       42.787426       11.474391        0.000000        0.523946
              57               5       12.741178             N/A       34.153820       10.677004        0.000000        0.722145             N/A        0.430596          stubby             yes        0.000003              61        0.027836       34.132019       11.633448        0.000000        5.314218
              58               2       11.613491             N/A       94.223244       13.996267        0.000000        1.016407             N/A        0.425225          stubby             yes        0.000003              28        0.419841       95.184296       12.737718        0.000000       20.801598
              59               2       11.613491             N/A       94.763748       10.599705        0.000000        0.572854             N/A        0.378807          stubby             yes        0.000003              27        0.231974       94.144730       12.071472        0.000000       19.581833
              60               7        7.857419             N/A       44.293404       10.574084        0.000000        0.715568        0.010000        0.352880        mushroom             yes        0.000003              81        0.676096       44.501312       10.498274        0.000000        0.106790
              61               4        6.677263             N/A       21.713554       10.476192        0.000000        1.350076             N/A        0.347157          stubby             yes        0.000003              49        0.647961       21.109045       11.242025        0.000000        4.644671
              62               7        7.857419             N/A       50.983864       11.152200        0.000000        0.594509             N/A        0.342141          stubby             yes        0.000003              91        0.797777       50.459450       10.796035        0.000000        7.275663
              63               0       16.274439             N/A       88.510529       10.165917        0.000000        1.352469             N/A        0.337881          stubby             yes        0.000003              12        0.550467       88.930176        9.055883        0.000000       13.638074
              64               2       11.613491             N/A       95.888947       15.514737        0.000000        1.127238             N/A        0.335578          stubby             yes        0.000003              29        0.000000       96.781105       14.076429        0.000000       23.112299
              65               2       11.613491             N/A       99.861458       16.616203        0.000000        0.136496             N/A        0.294465          stubby             yes        0.000003              31        0.086786      100.209496       15.413200        0.000000       26.789085
              66               9       19.410448             N/A       83.061905       11.601327        0.000000        0.460303             N/A        0.287080          stubby             yes        0.000003             109        0.000000       82.898796       12.574883        0.000000        2.058551
              67               0       16.274439             N/A       82.297966        5.449150        0.000000        0.841875             N/A        0.253417          stubby             yes        0.000003               6        0.000000       83.254723        4.375408        0.000000        6.217043
              68               7        7.857419             N/A       49.195286       11.448229        0.000000        1.188934             N/A        0.245772          stubby             yes        0.000003              89        0.697426       49.176113       10.832569        0.000000        5.868151
              69               1        6.752089             N/A       88.630287       11.900077        0.000000        0.586807             N/A        0.221659          stubby             yes        0.000003              22        0.329044       89.027031       12.407273        0.000000       19.546173
              70               6        1.282670             N/A       43.407524       10.869175        0.000000        0.183227        0.010000        0.212718            thin             yes        0.000003              77        0.000000       42.831963       10.902750        0.000000        0.000000
              71               5       12.741178             N/A       35.485603       12.620748        0.000000        0.311098             N/A        0.196830          stubby             yes        0.000003              58        0.000000       35.702759       12.090415        0.000000        3.590836
              72               1        6.752089             N/A       87.591667       14.306280        0.000000        0.458761             N/A        0.195933          stubby             yes        0.000003              24        0.000778       87.182999       13.427751        0.000000       21.559935
              73               3        4.298529             N/A       14.431946       10.137205        0.000000        0.010000             N/A        0.180812          stubby             yes        0.000003              38        0.000000       14.071000        9.984368        0.000000        2.423399
              74               7        7.857419             N/A       46.760494       11.522291        0.000000        0.497979             N/A        0.117634          stubby             yes        0.000003              86        0.442154       46.360474       11.051519        0.000000        2.970881
              75               9       19.410448             N/A       75.138321       10.586321        0.000000        0.498373             N/A        0.083759          stubby             yes        0.000003             120        0.172036       75.074188       11.171808        0.000000       10.617334
              76               9       19.410448             N/A       78.768974       12.450330        0.000000        0.100000             N/A        0.034156          stubby             yes        0.000003             115        0.978457       79.162666       12.083309        0.000000        5.896167
