# Supplementary material for: Activity-dependent extracellular proteolytic cascade cleaves the ECM component brevican to promote structural plasticity
Source: EMBO Rep. 2025 Nov 19;27(1):163–85. doi: 10.1038/s44319-025-00644-w (PMC12796228; doi:10.1038/s44319-025-00644-w)
Supplement: Supplementary file 16 — Source data Fig. 7 [file 44319_2025_644_MOESM16_ESM.zip › Figure 7/7D/Timp3+PFR/exp020216/MAX_PFR+Timp3- Series035.txt]

              ID  SECTION-NUMBER  SECTION-LENGTH    BRANCH-ORDER               X               Y               Z   HEAD-DIAMETER   NECK-DIAMETER         MAX-DTS            TYPE            AUTO   XYPLANE-ANGLE     SWC-NODE-ID SWC-NODE-OFFSET        ATTACH-X        ATTACH-Y        ATTACH-Z   SOMA-DISTANCE
               3               1       17.291748             N/A       49.301949       18.404036        0.000000        1.223641        0.010000        2.540523        mushroom             yes        0.000003              34        0.019395       49.117378       16.061939        0.000000        2.922531
               4               1       17.291748             N/A       47.317959       13.409535        0.000000        0.553539        0.010000        2.471406        mushroom             yes        0.000003              37        0.069326       47.376854       15.985367        0.000000        4.655731
               5               4       23.421837             N/A       80.810844       15.740389        0.000000        0.774771        0.010000        2.469666        mushroom             yes        0.000003             115        0.564947       78.556114       14.058560        0.000000       20.420185
               8               0       21.193270             N/A       14.291821       22.704103        0.000000        1.123236        0.010000        2.255672        mushroom             yes        0.000003              19        0.000000       14.427720       20.393715        0.000000       14.801318
               9               4       23.421837             N/A       72.195572       16.393456        0.000000        1.009321        0.010000        2.248332        mushroom             yes        0.000003             109        0.000000       73.976944       18.106598        0.000000       13.484642
              12               4       23.421837             N/A       70.102554       16.822456        0.000000        0.511230        0.010000        2.011331        mushroom             yes        0.000003             101        0.251858       69.586601       19.319534        0.000000        8.812800
              13               3       15.928503             N/A       35.705326       19.165190        0.000000        1.019769        0.010000        1.965885        mushroom             yes        0.000003              54        0.024535       35.110497       17.259640        0.000000       17.270157
              14               1       17.291748             N/A       43.361126       18.294388        0.000000        0.678461        0.010000        1.815938        mushroom             yes        0.000003              42        0.005062       43.428757       16.071939        0.000000        9.015415
              15               0       21.193270             N/A        8.681091       24.228682        0.000000        0.649059        0.100000        1.725181        mushroom             yes        0.000003              11        0.637779        9.040323       21.970224        0.000000        8.158191
              16               4       23.421837             N/A       76.282043       19.440687        0.000000        0.587708        0.010000        1.637668        mushroom             yes        0.000003             110        0.000000       75.014946       17.610512        0.000000       14.602737
              18               0       21.193270             N/A        5.700021       20.707054        0.000000        0.311625        0.010000        1.511436            thin             yes        0.000003              10        0.950724        6.497301       22.802847        0.000000        6.509910
              19               3       15.928503             N/A       31.027317       19.454971        0.000000        1.155204        0.100000        1.502266        mushroom             yes        0.000003              66        0.000000       31.676287       17.959394        0.000000       21.226286
              20               0       21.193270             N/A        1.920050       23.156717        0.000000        0.394521        0.010000        1.350357        mushroom             yes        0.000003               3        0.692012        1.741661       24.916586        0.000000        0.844054
              21               6       17.872534             N/A       89.326714       10.115164        0.000000        0.360325        0.010000        1.323151        mushroom             yes        0.000003             136        0.000000       89.704315        8.099542        0.000000        2.211202
              22               3       15.928503             N/A       21.168291       16.263161        0.000000        0.684705        0.100000        1.298952        mushroom             yes        0.000003              82        0.000000       21.427877       17.630434        0.000000       31.963642
              23               3       15.928503             N/A       29.338531       16.285088        0.000000        0.900059        0.010000        1.263396        mushroom             yes        0.000003              70        0.000000       29.302881       17.490152        0.000000       23.529652
              24               0       21.193270             N/A        9.525611       19.948175        0.000000        1.405237             N/A        1.245974          stubby             yes        0.000003              12        0.421986        9.735449       21.897667        0.000000        9.832113
              25               4       23.421837             N/A       78.458336       17.581842        0.000000        0.360447        0.010000        1.200153        mushroom             yes        0.000003             112        0.000000       77.122414       16.055876        0.000000       17.254553
              27               6       17.872534             N/A       87.530067        7.822546        0.000000        0.503410        0.423438        1.172083        mushroom             yes        0.000003             138        0.398884       88.632889        7.956584        0.000000        3.068728
              28               4       23.421837             N/A       78.245682       12.629061        0.000000        1.138490             N/A        1.146924          stubby             yes        0.000003             115        0.589659       78.817909       13.840316        0.000000       20.382385
              29               6       17.872534             N/A       97.524651        2.838791        0.000000        0.637533        0.010000        1.142881        mushroom             yes        0.000003             154        0.000000       97.763939        4.583604        0.000000       13.424171
              30               3       15.928503             N/A       23.194059       16.501390        0.000000        0.574967        0.010000        1.075861        mushroom             yes        0.000003              80        0.728223       22.892569       17.665569        0.000000       30.705570
              31               0       21.193270             N/A       19.597019       16.881485        0.000000        0.359686        0.010000        0.996468        mushroom             yes        0.000003              28        0.000000       19.417856       18.576651        0.000000       20.247747
              32               4       23.421837             N/A       65.460625       19.264362        0.000000        1.055764        0.774683        0.944172        mushroom             yes        0.000003              96        0.000000       66.165245       18.175516        0.000000        5.254361
              33               4       23.421837             N/A       79.959259       14.497969        0.000000        0.708870        0.337065        0.879302        mushroom             yes        0.000003             115        0.487007       79.065933       13.639709        0.000000       20.539396
              34               0       21.193270             N/A        4.514472       23.046999        0.000000        1.104727             N/A        0.871138          stubby             yes        0.000003               8        0.667373        5.229173       23.965332        0.000000        4.838417
              35               6       17.872534             N/A       90.552582        9.003997        0.000000        0.718347             N/A        0.867206          stubby             yes        0.000003             141        0.964464       89.704315        8.099542        0.000000        4.423033
              36               6       17.872534             N/A      100.670212        4.268539        0.000000        0.434782        0.010000        0.855353        mushroom             yes        0.000003             158        0.364643      100.861000        5.156856        0.000000       16.252911
              37               0       21.193270             N/A       13.475472       19.771830        0.000000        0.594463        0.382043        0.814682        mushroom             yes        0.000003              18        0.720169       14.427720       20.393715        0.000000       14.184030
              38               3       15.928503             N/A       30.800068       16.323809        0.000000        0.188280        0.010000        0.814398            thin             yes        0.000003              68        0.176626       30.490139       17.501431        0.000000       22.551870
              39               1       17.291748             N/A       44.899559       14.696930        0.000000        0.488323        0.010000        0.808657        mushroom             yes        0.000003              41        0.000000       44.384300       16.086969        0.000000        8.027054
              40               0       21.193270             N/A        7.941983       20.313272        0.000000        0.253401        0.010000        0.808567            thin             yes        0.000003              11        0.289745        8.462818       22.087648        0.000000        8.544395
              41               6       17.872534             N/A       97.977287        6.086833        0.000000        0.569411        0.334381        0.806779        mushroom             yes        0.000003             155        0.485073       98.401314        4.731306        0.000000       13.971371
              42               4       23.421837             N/A       61.580738       17.810064        0.000000        0.676564             N/A        0.758071          stubby             yes        0.000003              88        0.000000       62.842514       17.515676        0.000000        1.820867
              43               0       21.193270             N/A       16.236639       21.025711        0.000000        0.610315        0.386060        0.745994        mushroom             yes        0.000003              21        0.000000       15.866228       20.293858        0.000000       16.244143
              44               1       17.291748             N/A       44.421097       17.670689        0.000000        0.708320        0.606283        0.622009        mushroom             yes        0.000003              41        0.480696       45.237774       16.506824        0.000000        7.294956
              46               3       15.928503             N/A       25.332445       16.047640        0.000000        0.655745             N/A        0.569305          stubby             yes        0.000003              76        0.798391       26.179731       17.127687        0.000000       27.172451
              47               4       23.421837             N/A       74.300377       18.919735        0.000000        0.736829             N/A        0.561626          stubby             yes        0.000003             109        0.000000       73.921440       18.121197        0.000000       13.484642
              48               4       23.421837             N/A       62.610168       18.488512        0.000000        0.782401             N/A        0.551906          stubby             yes        0.000003              89        0.874887       63.053188       17.590900        0.000000        1.929183
              49               1       17.291748             N/A       39.313713       15.299676        0.000000        0.547286             N/A        0.490345          stubby             yes        0.000003              47        0.000000       39.592045       16.053320        0.000000       12.890759
              50               0       21.193270             N/A       11.447309       20.488682        0.000000        0.403559             N/A        0.400408          stubby             yes        0.000003              13        0.238980       11.774971       21.287298        0.000000       11.977748
              51               6       17.872534             N/A       98.444725        3.605249        0.000000        1.465125             N/A        0.378501          stubby             yes        0.000003             155        0.583745       98.479965        4.749532        0.000000       13.866514
              52               1       17.291748             N/A       45.656746       17.782839        0.000000        1.289761             N/A        0.362120          stubby             yes        0.000003              40        0.000000       45.750889       16.759245        0.000000        6.504057
              53               4       23.421837             N/A       80.364944       11.943981        0.000000        1.087745        0.010000        0.344582        mushroom             yes        0.000003             120        0.758134       80.540138       12.080030        0.000000       22.484539
              54               0       21.193270             N/A       11.337001       22.900757        0.000000        0.638075             N/A        0.343376          stubby             yes        0.000003              13        0.766521       10.809355       21.673618        0.000000       10.979362
              55               4       23.421837             N/A       66.500755       17.292965        0.000000        0.765022             N/A        0.340133          stubby             yes        0.000003              96        0.000000       66.245735       18.210690        0.000000        5.254361
              56               4       23.421837             N/A       75.879402       18.383619        0.000000        0.666871             N/A        0.333646          stubby             yes        0.000003             111        0.792639       75.152100       17.510597        0.000000       14.879179
              57               1       17.291748             N/A       38.316311       17.484919        0.000000        0.535999             N/A        0.325374          stubby             yes        0.000003              50        0.000000       37.971909       16.810104        0.000000       14.680321
              58               2        3.262154             N/A       33.353249       15.343069        0.000000        1.292521        0.010000        0.323426        mushroom             yes        0.000003              61        0.706197       33.455978       14.967218        0.000000       20.086031
              59               1       17.291748             N/A       40.934311       16.894871        0.000000        0.366138             N/A        0.303806          stubby             yes        0.000003              45        0.098428       40.828419       16.225906        0.000000       11.709549
              60               4       23.421837             N/A       66.361938       19.296471        0.000000        0.356560             N/A        0.268998          stubby             yes        0.000003              97        0.374945       66.654305       18.389229        0.000000        5.883460
              61               5        4.415529             N/A       81.649712       11.446633        0.000000        0.592333             N/A        0.256709          stubby             yes        0.000003             128        0.000000       81.746628       10.833971        0.000000        3.809707
              62               5        4.415529             N/A       82.740479        9.956875        0.000000        0.577695             N/A        0.234733          stubby             yes        0.000003             126        0.574771       83.281609       10.478025        0.000000        2.113222
              63               3       15.928503             N/A       27.475309       18.353016        0.000000        0.490202             N/A        0.229515          stubby             yes        0.000003              73        0.000000       27.591265       17.659456        0.000000       25.392939
              64               1       17.291748             N/A       47.674728       16.517427        0.000000        0.247703             N/A        0.196195          stubby             yes        0.000003              37        0.465227       47.784916       15.971021        0.000000        4.408390
              65               3       15.928503             N/A       33.128960       16.749388        0.000000        0.369587             N/A        0.174780          stubby             yes        0.000003              64        0.000000       33.377857       17.469597        0.000000       19.397562
              66               6       17.872534             N/A       93.064034        5.402789        0.000000        0.482084             N/A        0.162736          stubby             yes        0.000003             145        0.494904       93.442795        6.135489        0.000000        8.790673
              67               5        4.415529             N/A       84.370041        9.187076        0.000000        0.374298             N/A        0.162473          stubby             yes        0.000003             124        0.627852       84.579216        9.740890        0.000000        0.677725
              68               0       21.193270             N/A       14.797241       21.020136        0.000000        0.010000             N/A        0.154801          stubby             yes        0.000003              20        0.492530       14.641001       20.369974        0.000000       15.099270
              69               3       15.928503             N/A       28.103958       16.983387        0.000000        0.332957             N/A        0.140671          stubby             yes        0.000003              73        0.718185       28.226055       17.507278        0.000000       24.760078
              70               6       17.872534             N/A       91.606766        8.031702        0.000000        0.470405             N/A        0.109786          stubby             yes        0.000003             143        0.967940       91.246307        7.343368        0.000000        6.204512
