# Supplementary material for: Activity-dependent extracellular proteolytic cascade cleaves the ECM component brevican to promote structural plasticity
Source: EMBO Rep. 2025 Nov 19;27(1):163–85. doi: 10.1038/s44319-025-00644-w (PMC12796228; doi:10.1038/s44319-025-00644-w)
Supplement: Supplementary file 16 — Source data Fig. 7 [file 44319_2025_644_MOESM16_ESM.zip › Figure 7/7D/Timp3+PFR/exp020216/MAX_PFR+Timp3- Series050-1.txt]

              ID  SECTION-NUMBER  SECTION-LENGTH    BRANCH-ORDER               X               Y               Z   HEAD-DIAMETER   NECK-DIAMETER         MAX-DTS            TYPE            AUTO   XYPLANE-ANGLE     SWC-NODE-ID SWC-NODE-OFFSET        ATTACH-X        ATTACH-Y        ATTACH-Z   SOMA-DISTANCE
               1               1       33.717735             N/A       33.553738       12.572998        0.000000        0.853638        0.010000        2.964076        mushroom             yes        0.000003              44        0.035932       33.449131       15.937967        0.000000       26.361757
               4               3       11.628369             N/A       81.094154       17.421782        0.000000        0.826869        0.010000        2.507071        mushroom             yes        0.000003             109        0.000000       84.530586       19.073231        0.000000       37.667439
               6               2       38.290634             N/A       67.705536       15.749225        0.000000        0.914980        0.010000        2.422661        mushroom             yes        0.000003              87        0.726521       67.957855       12.910846        0.000000       24.796528
               7               3       11.628369             N/A       93.010529       20.232355        0.000000        0.688476        0.010000        2.070220        mushroom             yes        0.000003             124        0.213134       93.080811       18.118650        0.000000       10.803221
               8               2       38.290634             N/A       77.402206       16.038893        0.000000        0.807839        0.457496        2.026221        mushroom             yes        0.000003             105        0.107697       76.073967       17.344471        0.000000       34.332142
              10               2       38.290634             N/A       59.538387       14.653765        0.000000        0.514073        0.010000        1.673991        mushroom             yes        0.000003              76        0.785728       58.658619       12.821594        0.000000       14.696316
              11               2       38.290634             N/A       54.196125       15.235836        0.000000        0.511053        0.010000        1.661069        mushroom             yes        0.000003              64        0.000000       52.188103       13.376448        0.000000        8.081090
              12               4        5.445734             N/A      101.289162       21.439861        0.000000        0.732253        0.010000        1.654961        mushroom             yes        0.000003             134        0.000000      101.345985       19.648048        0.000000        4.544916
              13               2       38.290634             N/A       52.837955       11.321021        0.000000        1.094324        0.010000        1.643280        mushroom             yes        0.000003              65        0.298375       52.988014       13.266379        0.000000        9.005063
              14               0        4.340096             N/A        6.386539       15.048251        0.000000        0.936259             N/A        1.579961          stubby             yes        0.000003               2        0.553418        7.423436       13.170869        0.000000        0.863144
              15               4        5.445734             N/A       99.961922       17.815481        0.000000        0.806126        0.010000        1.534593        mushroom             yes        0.000003             131        0.000000       99.970482       19.315231        0.000000        3.134002
              17               4        5.445734             N/A       98.540100       16.999737        0.000000        0.696692        0.010000        1.430629        mushroom             yes        0.000003             128        0.239879       97.997063       18.653730        0.000000        1.113848
              18               1       33.717735             N/A       28.951715       17.833857        0.000000        0.400829        0.010000        1.385945        mushroom             yes        0.000003              38        0.000000       29.082912       16.113981        0.000000       22.135645
              19               2       38.290634             N/A       51.214180       16.109211        0.000000        0.932596        0.010000        1.379897        mushroom             yes        0.000003              63        0.000000       51.012680       14.111377        0.000000        6.694822
              20               2       38.290634             N/A       68.905151       11.831606        0.000000        1.391506             N/A        1.225949          stubby             yes        0.000003              87        0.559579       68.352921       13.002231        0.000000       25.023533
              21               2       38.290634             N/A       74.064278       14.277601        0.000000        0.770293        0.010000        1.183353        mushroom             yes        0.000003             100        0.000000       73.363197       15.603403        0.000000       30.637819
              22               1       33.717735             N/A       23.595016       12.808929        0.000000        0.631255        0.010000        1.174816        mushroom             yes        0.000003              27        0.582747       23.316772       14.453666        0.000000       16.042704
              23               2       38.290634             N/A       78.220467       17.221325        0.000000        0.817703        0.633021        1.150751        mushroom             yes        0.000003             108        0.527467       77.916885       18.497627        0.000000       36.058636
              24               2       38.290634             N/A       55.791798       11.309229        0.000000        0.773728        0.010000        1.106642        mushroom             yes        0.000003              69        0.862050       55.460831       12.503744        0.000000       11.607845
              25               1       33.717735             N/A       12.850290       15.703317        0.000000        0.332001        0.010000        1.035586            thin             yes        0.000003              10        0.574839       12.442698       14.165422        0.000000        4.747934
              26               4        5.445734             N/A       98.186455       20.093290        0.000000        0.566752        0.010000        0.955719        mushroom             yes        0.000003             130        0.000000       99.278236       19.368542        0.000000        2.426109
              27               2       38.290634             N/A       48.256840       16.267796        0.000000        0.425245        0.010000        0.912460        mushroom             yes        0.000003              60        0.000000       48.116192       14.629562        0.000000        3.724196
              28               3       11.628369             N/A       94.638931       17.228035        0.000000        0.809047        0.010000        0.896612        mushroom             yes        0.000003             126        0.000000       94.056549       18.145220        0.000000       11.628368
              29               1       33.717735             N/A       15.904826       14.429053        0.000000        0.721990        0.404843        0.892619        mushroom             yes        0.000003              16        0.680863       15.861197       13.490116        0.000000        8.262940
              30               2       38.290634             N/A       59.695095       11.003757        0.000000        0.665184        0.010000        0.872019        mushroom             yes        0.000003              77        0.000000       59.722172       12.359571        0.000000       15.945064
              31               0        4.340096             N/A        3.719718       12.342641        0.000000        0.907014             N/A        0.864260          stubby             yes        0.000003               5        0.677449        4.882333       12.577722        0.000000        3.416822
              32               1       33.717735             N/A       15.543565       12.485297        0.000000        0.339435        0.010000        0.784474            thin             yes        0.000003              16        0.000000       15.661287       13.505329        0.000000        8.671537
              33               0        4.340096             N/A        6.341000       11.705411        0.000000        0.555964        0.100000        0.777142        mushroom             yes        0.000003               1        0.000000        6.478827       12.848911        0.000000        0.000000
              34               2       38.290634             N/A       63.604614       11.461757        0.000000        0.522719        0.394768        0.751372        mushroom             yes        0.000003              82        0.392890       63.258373       12.706281        0.000000       19.789543
              35               2       38.290634             N/A       74.695000       15.208872        0.000000        0.600934        0.448540        0.735943        mushroom             yes        0.000003             102        0.876774       74.128746       16.135334        0.000000       31.666162
              36               2       38.290634             N/A       65.571106       11.697351        0.000000        0.411560        0.215080        0.707936        mushroom             yes        0.000003              85        0.837052       65.934036       12.793016        0.000000       22.119131
              37               2       38.290634             N/A       66.351212       11.472328        0.000000        1.225017             N/A        0.588577          stubby             yes        0.000003              85        0.016601       66.550171       12.700541        0.000000       22.923992
              38               1       33.717735             N/A        9.957930       12.440535        0.000000        0.759343             N/A        0.569286          stubby             yes        0.000003               7        0.247758        9.286319       13.960371        0.000000        1.524830
              39               2       38.290634             N/A       45.785881       14.069700        0.000000        0.180597        0.108141        0.559709            thin             yes        0.000003              58        0.000000       46.429741       14.797756        0.000000        2.001812
              40               1       33.717735             N/A       12.639819       13.078950        0.000000        0.824329             N/A        0.558350          stubby             yes        0.000003              10        0.000000       12.830662       14.061554        0.000000        5.219964
              41               4        5.445734             N/A       98.116096       17.655293        0.000000        0.932390             N/A        0.558053          stubby             yes        0.000003             128        0.431877       98.021057       18.658730        0.000000        0.832502
              42               2       38.290634             N/A       73.617188       16.908318        0.000000        0.567679        0.486346        0.547586        mushroom             yes        0.000003             102        0.971250       74.129654       16.135862        0.000000       31.592987
              43               1       33.717735             N/A       39.288540       18.873442        0.000000        0.612636        0.417267        0.513191        mushroom             yes        0.000003              53        0.438034       39.368008       17.992630        0.000000       32.993271
              44               2       38.290634             N/A       54.321655       11.993286        0.000000        0.585068             N/A        0.476489          stubby             yes        0.000003              67        0.576537       54.473949       12.722854        0.000000       10.576019
              45               1       33.717735             N/A        9.303013       15.598363        0.000000        0.730553             N/A        0.472939          stubby             yes        0.000003               7        0.000000        9.732471       14.161636        0.000000        2.027048
              46               1       33.717735             N/A        7.396842       15.337045        0.000000        1.293988             N/A        0.461682          stubby             yes        0.000003               7        0.811863        8.183618       13.462927        0.000000        0.381364
              47               4        5.445734             N/A       99.294228       20.074041        0.000000        0.671516             N/A        0.432151          stubby             yes        0.000003             130        0.000000       99.465660       19.354109        0.000000        2.426109
              48               2       38.290634             N/A       77.750198       19.424643        0.000000        0.788781             N/A        0.428675          stubby             yes        0.000003             109        0.845419       78.115860       18.588585        0.000000       36.525448
              49               0        4.340096             N/A        7.733439       11.719916        0.000000        0.781639             N/A        0.391041          stubby             yes        0.000003               2        0.657475        7.103955       13.061977        0.000000        0.662025
              50               2       38.290634             N/A       79.081993       18.285713        0.000000        1.208309             N/A        0.351281          stubby             yes        0.000003             109        0.419743       78.574570       18.856722        0.000000       37.100449
              51               2       38.290634             N/A       52.378521       14.926101        0.000000        0.514062             N/A        0.331983          stubby             yes        0.000003              64        0.476163       51.700535       13.681297        0.000000        7.421000
              52               2       38.290634             N/A       74.087967       15.125218        0.000000        0.208816             N/A        0.290239          stubby             yes        0.000003             101        0.580562       73.370865       15.608805        0.000000       31.029112
              53               3       11.628369             N/A       90.369713       19.277550        0.000000        0.933215             N/A        0.277309          stubby             yes        0.000003             121        0.958085       90.156158       18.485233        0.000000        7.418135
              54               2       38.290634             N/A       71.210747       13.321682        0.000000        0.443725             N/A        0.268099          stubby             yes        0.000003              92        0.501260       70.861923       13.757545        0.000000       27.391476
              55               1       33.717735             N/A       38.137646       18.361830        0.000000        0.421827             N/A        0.240847          stubby             yes        0.000003              52        0.462934       38.502186       17.637541        0.000000       32.038441
              56               2       38.290634             N/A       64.635704       12.024166        0.000000        0.336639        0.010000        0.232869            thin             yes        0.000003              83        0.254833       64.418121       12.758583        0.000000       21.032131
              57               1       33.717735             N/A       37.957146       16.456402        0.000000        0.639724             N/A        0.221490          stubby             yes        0.000003              51        0.430775       37.421700       17.125593        0.000000       31.034117
              58               2       38.290634             N/A       65.872543       13.630563        0.000000        0.560432             N/A        0.216417          stubby             yes        0.000003              85        0.825680       65.601387       12.842944        0.000000       22.130287
              59               3       11.628369             N/A       92.177414       18.797091        0.000000        0.380310             N/A        0.207499          stubby             yes        0.000003             123        0.446781       92.250595       18.042519        0.000000        9.798229
              60               3       11.628369             N/A       91.382385       17.214050        0.000000        0.499202             N/A        0.143053          stubby             yes        0.000003             122        0.175854       91.522087       18.026316        0.000000        9.077716
