# Supplementary material for: Activity-dependent extracellular proteolytic cascade cleaves the ECM component brevican to promote structural plasticity
Source: EMBO Rep. 2025 Nov 19;27(1):163–85. doi: 10.1038/s44319-025-00644-w (PMC12796228; doi:10.1038/s44319-025-00644-w)
Supplement: Supplementary file 16 — Source data Fig. 7 [file 44319_2025_644_MOESM16_ESM.zip › Figure 7/7D/Timp3+PFR/exp020216/MAX_PFR+Timp3- Series054.txt]

              ID  SECTION-NUMBER  SECTION-LENGTH    BRANCH-ORDER               X               Y               Z   HEAD-DIAMETER   NECK-DIAMETER         MAX-DTS            TYPE            AUTO   XYPLANE-ANGLE     SWC-NODE-ID SWC-NODE-OFFSET        ATTACH-X        ATTACH-Y        ATTACH-Z   SOMA-DISTANCE
               0               2       28.495117             N/A       76.761520       15.198958        0.000000        1.796290        0.010000        2.956561        mushroom             yes        0.000003              48        0.000000       75.017601       12.133974        0.000000       28.644318
               1               4       45.837933             N/A       59.270874       10.232676        0.000000        0.317258        0.010000        2.956498            thin             yes        0.000003             129        0.024195       58.863655       13.684408        0.000000       35.328411
               2               4       45.837933             N/A       23.322945       14.529673        0.000000        0.282921        0.010000        2.951264            thin             yes        0.000003              83        0.000000       26.107094       11.724569        0.000000        0.711460
               3               3       22.987637             N/A       15.583697       14.832115        0.000000        1.296080        0.010000        2.933845        mushroom             yes        0.000003              59        0.224655       16.491432       12.065969        0.000000        4.137778
               4               4       45.837933             N/A       25.784655       17.182920        0.000000        0.207514        0.010000        2.915891            thin             yes        0.000003              87        0.000000       28.083580       13.817211        0.000000        3.611969
               5               0        6.951172             N/A       98.445686       15.457678        0.000000        1.650613        0.010000        2.829660        mushroom             yes        0.000003               9        0.000000       98.218048       12.835887        0.000000        4.676369
               6               3       22.987637             N/A       19.032766       15.930848        0.000000        0.206654        0.010000        2.744466            thin             yes        0.000003              57        0.419144       18.679380       12.258391        0.000000        1.566098
               7               4       45.837933             N/A       59.397194       16.234753        0.000000        1.453943        0.010000        2.739616        mushroom             yes        0.000003             131        0.851441       59.293762       13.741549        0.000000       36.146629
               8               4       45.837933             N/A       41.645599       17.066856        0.000000        1.217939        0.836594        2.617844        mushroom             yes        0.000003             110        0.651757       41.483517       14.944926        0.000000       17.208471
               9               4       45.837933             N/A       31.754717       16.301304        0.000000        0.955980        0.010000        2.598154        mushroom             yes        0.000003              93        0.000000       32.291733       14.169508        0.000000        7.923414
              10               2       28.495117             N/A       81.825356        9.501056        0.000000        1.369671        0.010000        2.415070        mushroom             yes        0.000003              39        0.000000       82.686089       11.697063        0.000000       21.160637
              11               4       45.837933             N/A       34.326389       11.824608        0.000000        0.424405        0.010000        2.302478        mushroom             yes        0.000003              97        0.024004       34.542179       14.529964        0.000000       10.272302
              12               2       28.495117             N/A       69.969955        9.118055        0.000000        0.302206        0.010000        2.169159            thin             yes        0.000003              51        0.000000       71.029045       11.930518        0.000000       32.687744
              13               4       45.837933             N/A       27.349815       17.048738        0.000000        0.203855        0.010000        2.126222            thin             yes        0.000003              87        0.000000       28.083580       13.817211        0.000000        3.611969
              14               2       28.495117             N/A       79.012985        9.551446        0.000000        0.345467        0.010000        2.035206            thin             yes        0.000003              45        0.000000       78.064560       11.863495        0.000000       25.570412
              15               4       45.837933             N/A       33.907188       16.331373        0.000000        1.031070        0.010000        1.827966        mushroom             yes        0.000003              96        0.000000       33.993088       14.582526        0.000000        9.677715
              16               4       45.837933             N/A       24.094139       12.710568        0.000000        1.003629        0.010000        1.822222        mushroom             yes        0.000003              83        0.000000       26.107094       11.724569        0.000000        0.711460
              17               4       45.837933             N/A       32.653130       11.939652        0.000000        0.328982        0.010000        1.801666            thin             yes        0.000003              93        0.453319       31.749796       13.949710        0.000000        7.420237
              18               4       45.837933             N/A       43.083733       12.457042        0.000000        0.193940        0.010000        1.712732            thin             yes        0.000003             112        0.000000       43.174316       14.583073        0.000000       19.214781
              19               2       28.495117             N/A       90.344116       13.434254        0.000000        1.174484        0.267803        1.585920        mushroom             yes        0.000003              31        0.000000       90.818779       11.674636        0.000000       12.327273
              20               2       28.495117             N/A       79.258614       10.217544        0.000000        0.451395        0.010000        1.579906        mushroom             yes        0.000003              43        0.322101       79.375122       12.357234        0.000000       24.076601
              21               4       45.837933             N/A       29.272736       12.427525        0.000000        1.583430        1.377594        1.477834        mushroom             yes        0.000003              88        0.231637       29.130743       13.907072        0.000000        4.677953
              22               4       45.837933             N/A       48.634632       12.410836        0.000000        0.331926        0.010000        1.472848            thin             yes        0.000003             121        0.691315       49.474255       14.474303        0.000000       25.738029
              23               4       45.837933             N/A       29.714087       15.883789        0.000000        0.261861        0.010000        1.467345            thin             yes        0.000003              87        0.000000       28.083580       13.817211        0.000000        3.611969
              24               4       45.837933             N/A       45.282692       17.008173        0.000000        0.507338        0.010000        1.429435        mushroom             yes        0.000003             115        0.920276       44.656200       15.104697        0.000000       20.887989
              25               4       45.837933             N/A       62.608559       16.285103        0.000000        0.534615        0.010000        1.406247        mushroom             yes        0.000003             136        0.670632       62.770275       14.715459        0.000000       39.853149
              26               4       45.837933             N/A       46.951115       13.265047        0.000000        0.639348        0.010000        1.389898        mushroom             yes        0.000003             117        0.403068       47.144150       14.756042        0.000000       23.196342
              27               4       45.837933             N/A       26.736744       14.287484        0.000000        1.119558             N/A        1.385280          stubby             yes        0.000003              87        0.536106       27.912189       13.610242        0.000000        3.115164
              28               4       45.837933             N/A       31.283598       12.395972        0.000000        1.255246        1.009173        1.383094        mushroom             yes        0.000003              92        0.000000       31.263128       13.752327        0.000000        6.813429
              29               2       28.495117             N/A       69.617683       10.793297        0.000000        1.015229             N/A        1.361875          stubby             yes        0.000003              52        0.642640       70.790230       12.101802        0.000000       33.171841
              30               4       45.837933             N/A       67.679535       12.546224        0.000000        0.489862        0.010000        1.345827        mushroom             yes        0.000003             143        0.000000       66.014435       14.289717        0.000000       43.334682
              31               2       28.495117             N/A       90.187714        9.576446        0.000000        0.742805        0.010000        1.334902        mushroom             yes        0.000003              32        0.000000       89.931725       11.369049        0.000000       13.612781
              32               4       45.837933             N/A       44.650009       13.133327        0.000000        0.397886        0.010000        1.310734        mushroom             yes        0.000003             115        0.546578       45.163860       14.963106        0.000000       21.319572
              33               4       45.837933             N/A       41.262287       13.424288        0.000000        0.820614        0.010000        1.300010        mushroom             yes        0.000003             110        0.196174       41.729443       14.893316        0.000000       17.581459
              34               2       28.495117             N/A       74.074989        9.678281        0.000000        0.543314        0.010000        1.284780        mushroom             yes        0.000003              49        0.000000       73.694756       11.778100        0.000000       30.074202
              35               4       45.837933             N/A       63.025879       13.180779        0.000000        0.788799        0.527749        1.279110        mushroom             yes        0.000003             142        0.000000       64.597382       14.075472        0.000000       41.901524
              36               4       45.837933             N/A       36.764973       16.181581        0.000000        0.453193        0.010000        1.260692        mushroom             yes        0.000003             101        0.874942       36.700470       14.501388        0.000000       12.395518
              37               3       22.987637             N/A       14.714236       13.427846        0.000000        0.490306        0.010000        1.247794        mushroom             yes        0.000003              60        0.477444       15.333217       11.701209        0.000000        4.915391
              38               2       28.495117             N/A       75.327545        9.855710        0.000000        0.465285        0.010000        1.208276        mushroom             yes        0.000003              49        0.795395       74.889023       12.099384        0.000000       28.936878
              39               3       22.987637             N/A       13.506383        9.830418        0.000000        1.524107             N/A        1.194070          stubby             yes        0.000003              62        0.039989       13.182842       11.371586        0.000000        7.179664
              40               3       22.987637             N/A       17.943693       14.212986        0.000000        0.683977        0.010000        1.181907        mushroom             yes        0.000003              57        0.000000       18.090876       12.311668        0.000000        2.177844
              41               4       45.837933             N/A       66.061607       15.928784        0.000000        0.982323        0.793163        1.171907        mushroom             yes        0.000003             144        0.827295       66.020866       14.290418        0.000000       43.559086
              42               2       28.495117             N/A       94.198380       13.706847        0.000000        0.746887             N/A        1.165845          stubby             yes        0.000003              28        0.286289       94.567406       12.160757        0.000000        8.388674
              43               2       28.495117             N/A       80.019707       13.731278        0.000000        0.572819        0.010000        1.162217        mushroom             yes        0.000003              43        0.957379       79.704071       12.327803        0.000000       23.631670
              44               2       28.495117             N/A       84.445892       13.177833        0.000000        0.465177        0.010000        1.052043        mushroom             yes        0.000003              37        0.625521       84.678177       11.562749        0.000000       18.582724
              45               4       45.837933             N/A       49.059887       16.117931        0.000000        0.568446        0.010000        1.028688        mushroom             yes        0.000003             120        0.523759       48.844540       14.687654        0.000000       24.918472
              46               3       22.987637             N/A       10.626575        8.923837        0.000000        0.100000        0.010000        0.973637            thin             yes        0.000003              66        0.978377       10.078002       10.073687        0.000000       10.757621
              47               2       28.495117             N/A       83.107155       10.059996        0.000000        0.517802        0.010000        0.942306        mushroom             yes        0.000003              38        0.223216       83.342293       11.596148        0.000000       19.970161
              48               4       45.837933             N/A       39.063217       14.004396        0.000000        0.587336        0.010000        0.926953        mushroom             yes        0.000003             105        0.558966       38.918716       15.151355        0.000000       14.890749
              49               4       45.837933             N/A       55.995377       14.668991        0.000000        0.574386        0.010000        0.923965        mushroom             yes        0.000003             126        0.000000       55.840961       13.346745        0.000000       32.466450
              50               2       28.495117             N/A       93.787796       10.571445        0.000000        0.627060             N/A        0.909699          stubby             yes        0.000003              29        0.269027       93.448944       11.792165        0.000000        9.779639
              51               3       22.987637             N/A        2.729303        4.779966        0.000000        0.155314        0.010000        0.893714            thin             yes        0.000003              78        0.367799        2.045462        6.105190        0.000000       20.469542
              52               2       28.495117             N/A       71.857643       10.540020        0.000000        0.694015        0.479307        0.875959        mushroom             yes        0.000003              51        0.748536       71.961853       11.854002        0.000000       31.748243
              53               2       28.495117             N/A       89.630890       12.693938        0.000000        0.464408        0.337237        0.873338        mushroom             yes        0.000003              32        0.333867       90.190048       11.458042        0.000000       13.183592
              54               4       45.837933             N/A       36.953175       13.496015        0.000000        1.408862             N/A        0.867351          stubby             yes        0.000003             101        0.521321       37.232983       14.463492        0.000000       12.773876
              55               4       45.837933             N/A       54.080807       14.979996        0.000000        0.394749        0.010000        0.772733        mushroom             yes        0.000003             125        0.935456       53.973827       13.409142        0.000000       30.543276
              56               4       45.837933             N/A       55.010700       12.226240        0.000000        0.463638        0.010000        0.742575        mushroom             yes        0.000003             125        0.105357       55.078312       13.301186        0.000000       31.736641
              57               3       22.987637             N/A       18.934660       10.609542        0.000000        0.435862        0.010000        0.737240        mushroom             yes        0.000003              57        0.680920       19.029160       12.226726        0.000000        1.184031
              58               4       45.837933             N/A       56.656242       11.880363        0.000000        0.944466             N/A        0.724944          stubby             yes        0.000003             127        0.000000       56.680092       13.155574        0.000000       33.327080
              59               4       45.837933             N/A       61.060062       12.650451        0.000000        1.365443        1.199494        0.711213        mushroom             yes        0.000003             133        0.797560       60.840561       13.679869        0.000000       37.556385
              60               2       28.495117             N/A       86.295662       12.958672        0.000000        0.407397        0.175958        0.694585        mushroom             yes        0.000003              35        0.000000       86.400726       11.611926        0.000000       17.107754
              61               4       45.837933             N/A       63.995056       15.454887        0.000000        1.368405             N/A        0.681791          stubby             yes        0.000003             142        0.000000       64.597382       14.075472        0.000000       41.901524
              62               3       22.987637             N/A        6.121702        7.839709        0.000000        0.408473        0.010000        0.637565        mushroom             yes        0.000003              74        0.855844        5.749770        8.429296        0.000000       15.730075
              63               2       28.495117             N/A       72.314514       13.194284        0.000000        0.327173        0.010000        0.613979            thin             yes        0.000003              51        0.938436       72.204369       11.834108        0.000000       31.509897
              64               4       45.837933             N/A       61.465137       15.204854        0.000000        0.547428        0.237031        0.610294        mushroom             yes        0.000003             134        0.000000       61.885082       14.472780        0.000000       38.998016
              65               2       28.495117             N/A       77.926300       10.935925        0.000000        0.506708             N/A        0.596801          stubby             yes        0.000003              45        0.000000       77.996033       11.874941        0.000000       25.570412
              66               2       28.495117             N/A       81.837776       13.019188        0.000000        1.300142             N/A        0.575157          stubby             yes        0.000003              40        0.256607       81.461853       12.167606        0.000000       22.085419
              67               2       28.495117             N/A       77.305283       13.036018        0.000000        0.507719             N/A        0.562615          stubby             yes        0.000003              46        0.000000       77.196365       12.008508        0.000000       26.450634
              68               3       22.987637             N/A        0.999162        4.021400        0.000000        0.450192             N/A        0.531532          stubby             yes        0.000003              81        0.435272        0.329062        4.228081        0.000000       22.676840
              69               3       22.987637             N/A       11.763505        9.879601        0.000000        0.691493             N/A        0.522537          stubby             yes        0.000003              64        0.041757       11.172848       10.834291        0.000000        9.639144
              70               1        7.914500             N/A       95.902534       13.840204        0.000000        0.457792        0.331314        0.508201        mushroom             yes        0.000003              11        0.000000       96.080536       12.695688        0.000000        6.951173
              71               2       28.495117             N/A       91.685249       10.587217        0.000000        1.068101             N/A        0.490545          stubby             yes        0.000003              31        0.580899       91.627281       11.752870        0.000000       11.609149
              72               0        6.951172             N/A       97.887344       11.866703        0.000000        0.675156             N/A        0.479221          stubby             yes        0.000003              10        0.407258       97.892212       12.831870        0.000000        5.150320
              73               3       22.987637             N/A       10.704567       11.975307        0.000000        0.362519             N/A        0.425668          stubby             yes        0.000003              64        0.496034       11.434175       11.057488        0.000000        9.083297
              74               3       22.987637             N/A       11.781508       12.737024        0.000000        0.188977             N/A        0.387741          stubby             yes        0.000003              63        0.000000       11.934467       11.484785        0.000000        8.466650
              75               2       28.495117             N/A       79.214340       13.333629        0.000000        0.634932             N/A        0.380852          stubby             yes        0.000003              43        0.000000       79.225792       12.370595        0.000000       24.302193
              76               4       45.837933             N/A       25.996313       12.794355        0.000000        0.554812             N/A        0.372067          stubby             yes        0.000003              84        0.494031       26.458805       12.008990        0.000000        1.298003
              77               4       45.837933             N/A       38.893147       15.857887        0.000000        0.607858             N/A        0.366924          stubby             yes        0.000003             105        0.501801       38.958885       15.155701        0.000000       14.921019
              78               4       45.837933             N/A       63.864895       13.086658        0.000000        0.219329             N/A        0.350292          stubby             yes        0.000003             142        0.168201       64.597382       14.075472        0.000000       41.806473
              79               4       45.837933             N/A       52.854595       12.008270        0.000000        0.941475             N/A        0.337317          stubby             yes        0.000003             124        0.941236       52.750526       13.132422        0.000000       29.137474
              80               1        7.914500             N/A      100.989296        9.056244        0.000000        0.828709             N/A        0.303743          stubby             yes        0.000003              24        0.658134      101.101952        9.583984        0.000000       13.730988
              81               2       28.495117             N/A       74.207787       13.410215        0.000000        0.542621             N/A        0.281303          stubby             yes        0.000003              49        0.684965       74.454445       11.982472        0.000000       29.094782
              82               4       45.837933             N/A       45.033714       15.988439        0.000000        0.599024             N/A        0.279289          stubby             yes        0.000003             115        0.890717       44.862164       15.047253        0.000000       20.922127
              83               3       22.987637             N/A        3.594370        5.705207        0.000000        0.179440             N/A        0.244641          stubby             yes        0.000003              78        0.849330        2.822400        6.752822        0.000000       19.212631
              84               3       22.987637             N/A        9.474988        9.214403        0.000000        0.399245             N/A        0.199363          stubby             yes        0.000003              67        0.632351        9.366085        9.791044        0.000000       11.617658
              85               2       28.495117             N/A       91.682243       12.766402        0.000000        0.495218             N/A        0.189893          stubby             yes        0.000003              31        0.712617       91.664436       11.755705        0.000000       11.446316
              86               0        6.951172             N/A      100.559975       13.609211        0.000000        0.438922             N/A        0.183705          stubby             yes        0.000003               2        0.636261      100.971680       14.000484        0.000000        0.216487
              87               3       22.987637             N/A        6.814063       10.515934        0.000000        0.217843             N/A        0.182545          stubby             yes        0.000003              69        0.000000        7.279091        9.747129        0.000000       13.717210
              88               2       28.495117             N/A       68.916634       13.168807        0.000000        0.180929             N/A        0.172751          stubby             yes        0.000003              54        0.546638       69.248390       13.392151        0.000000       35.107082
              89               4       45.837933             N/A       31.475626       14.528745        0.000000        0.483844             N/A        0.171419          stubby             yes        0.000003              93        0.559697       31.520370       13.856659        0.000000        7.302159
              90               4       45.837933             N/A       51.506611       12.586986        0.000000        0.665009             N/A        0.125211          stubby             yes        0.000003             123        0.605871       51.746624       13.419282        0.000000       28.377882
              91               2       28.495117             N/A       83.449974       10.787841        0.000000        0.527204             N/A        0.118493          stubby             yes        0.000003              38        0.439638       83.523788       11.562219        0.000000       19.766918
              92               3       22.987637             N/A        1.931897        5.348850        0.000000        0.937743             N/A        0.060826          stubby             yes        0.000003              78        0.272688        1.553800        5.695356        0.000000       20.717804
              93               4       45.837933             N/A       56.051579       13.931411        0.000000        0.418464             N/A        0.031408          stubby             yes        0.000003             127        0.912294       55.893986       13.334665        0.000000       32.541931
