# Supplementary material for: Activity-dependent extracellular proteolytic cascade cleaves the ECM component brevican to promote structural plasticity
Source: EMBO Rep. 2025 Nov 19;27(1):163–85. doi: 10.1038/s44319-025-00644-w (PMC12796228; doi:10.1038/s44319-025-00644-w)
Supplement: Supplementary file 16 — Source data Fig. 7 [file 44319_2025_644_MOESM16_ESM.zip › Figure 7/7D/Timp3+PFR/exp020216/MAX_PFR+Timp3- Series071.txt]

              ID  SECTION-NUMBER  SECTION-LENGTH    BRANCH-ORDER               X               Y               Z   HEAD-DIAMETER   NECK-DIAMETER         MAX-DTS            TYPE            AUTO   XYPLANE-ANGLE     SWC-NODE-ID SWC-NODE-OFFSET        ATTACH-X        ATTACH-Y        ATTACH-Z   SOMA-DISTANCE
               2               6       10.233850             N/A       69.416451       19.057903        0.000000        1.293925        0.010000        2.858304        mushroom             yes        0.000003              63        0.863676       69.634682       22.109015        0.000000        0.923571
               3               8       12.810385             N/A       89.690857       19.177099        0.000000        0.847141        0.010000        2.551166        mushroom             yes        0.000003              82        0.289052       88.208702       21.527700        0.000000        3.763044
               4               2        7.000445             N/A       34.967068       13.988087        0.000000        0.937795        0.010000        2.369833        mushroom             yes        0.000003              25        0.000000       34.892548       16.959303        0.000000        1.427878
               7               1       14.664025             N/A       20.149893       14.964864        0.000000        0.368475        0.010000        2.055440        mushroom             yes        0.000003              19        0.415298       20.232082       17.609812        0.000000       10.576536
               9               0        7.685551             N/A        3.884650       17.579720        0.000000        0.670541        0.010000        1.836931        mushroom             yes        0.000003               3        0.736111        3.268488       20.320250        0.000000        1.800555
              12               1       14.664025             N/A       23.338142       15.644073        0.000000        1.010083        0.010000        1.435024        mushroom             yes        0.000003              22        0.137241       23.885521       17.142469        0.000000       14.131506
              13               6       10.233850             N/A       67.678452       20.800915        0.000000        1.058398        0.945231        1.302599        mushroom             yes        0.000003              61        0.000000       68.460464       21.788771        0.000000        0.000000
              14               4        8.891638             N/A       62.313255       21.712080        0.000000        0.368715        0.010000        1.298758        mushroom             yes        0.000003              48        0.764227       62.802532       20.136093        0.000000        1.436297
              16               8       12.810385             N/A       83.671989       21.341352        0.000000        1.246114             N/A        1.134031          stubby             yes        0.000003              78        0.984986       85.001839       20.569065        0.000000        0.010844
              17               4        8.891638             N/A       59.934731       20.653751        0.000000        0.781701        0.010000        1.081150        mushroom             yes        0.000003              51        0.106724       59.609474       19.276184        0.000000        4.411846
              18               1       14.664025             N/A       23.740356       18.787086        0.000000        0.244865        0.010000        0.976091            thin             yes        0.000003              22        0.665851       23.311155       17.316473        0.000000       13.605165
              20               8       12.810385             N/A       92.082191       24.250158        0.000000        0.649300             N/A        0.803443          stubby             yes        0.000003              87        0.560455       92.334068       22.636290        0.000000        8.063894
              21               4        8.891638             N/A       63.469036       21.495344        0.000000        0.325497        0.010000        0.790312            thin             yes        0.000003              47        0.811214       63.667118       20.349037        0.000000        0.666045
              22               2        7.000445             N/A       30.752241       19.656755        0.000000        0.010000             N/A        0.776841          stubby             yes        0.000003              28        0.448722       31.002958       17.751114        0.000000        5.468008
              23               1       14.664025             N/A       22.666420       18.789686        0.000000        0.344606        0.010000        0.771857            thin             yes        0.000003              21        0.260593       22.689512       17.420031        0.000000       12.948902
              24               6       10.233850             N/A       75.029381       24.461439        0.000000        0.717546             N/A        0.598225          stubby             yes        0.000003              69        0.444881       75.242455       23.423735        0.000000        7.223045
              25               4        8.891638             N/A       60.145576       18.199856        0.000000        0.316010        0.010000        0.563338            thin             yes        0.000003              51        0.000000       60.019268       19.283594        0.000000        4.502391
              26               1       14.664025             N/A       18.393757       18.804983        0.000000        0.583293        0.254444        0.553659        mushroom             yes        0.000003              18        0.864288       18.408339       17.633083        0.000000        8.687214
              27               2        7.000445             N/A       30.828016       19.438192        0.000000        0.841866             N/A        0.529203          stubby             yes        0.000003              28        0.466202       30.857700       17.727312        0.000000        5.428572
              28               8       12.810385             N/A       85.418015       22.110172        0.000000        0.123528        0.101868        0.524525            thin             yes        0.000003              79        0.639896       85.487572       21.219446        0.000000        0.943076
              29               0        7.685551             N/A        2.834002       21.826515        0.000000        0.332234             N/A        0.517213          stubby             yes        0.000003               3        0.357055        3.331427       20.344933        0.000000        2.372958
              30               1       14.664025             N/A       17.723434       16.394220        0.000000        0.689582             N/A        0.516714          stubby             yes        0.000003              17        0.240383       17.879313       17.656851        0.000000        8.098098
              31               1       14.664025             N/A       16.714874       19.107019        0.000000        0.697428             N/A        0.508897          stubby             yes        0.000003              16        0.014030       16.713276       17.744356        0.000000        6.797154
              32               2        7.000445             N/A       31.480501       16.258781        0.000000        0.568769             N/A        0.506494          stubby             yes        0.000003              28        0.523724       31.303314       17.800329        0.000000        5.298795
              34               0        7.685551             N/A        3.063496       18.671114        0.000000        1.277655             N/A        0.449783          stubby             yes        0.000003               3        0.978481        2.726388       20.107649        0.000000        1.434560
              35               9        4.800776             N/A       80.582420       23.146837        0.000000        0.439639             N/A        0.446650          stubby             yes        0.000003              98        0.785863       79.556145       22.698103        0.000000        2.734356
              36               1       14.664025             N/A       10.934914       16.831522        0.000000        0.762551             N/A        0.440494          stubby             yes        0.000003              10        0.848561       11.000685       17.761343        0.000000        1.136999
              37               9        4.800776             N/A       78.505783       24.870686        0.000000        0.640452             N/A        0.423269          stubby             yes        0.000003              95        0.000000       78.110558       24.016544        0.000000        0.748552
              39               2        7.000445             N/A       29.641977       18.830564        0.000000        0.223121        0.010000        0.363055            thin             yes        0.000003              28        0.000000       29.983967       17.564444        0.000000        6.480363
              40               8       12.810385             N/A       92.578667       21.414391        0.000000        1.165995             N/A        0.344960          stubby             yes        0.000003              87        0.553698       91.997711       22.578556        0.000000        8.073485
              41               6       10.233850             N/A       72.273605       21.491049        0.000000        0.228912             N/A        0.308653          stubby             yes        0.000003              66        0.787090       72.299240       22.457191        0.000000        3.797096
              42               8       12.810385             N/A       85.726814       20.293022        0.000000        0.643985             N/A        0.293385          stubby             yes        0.000003              78        0.833917       85.143906       20.817720        0.000000        0.119963
              43               9        4.800776             N/A       78.722435       22.080095        0.000000        0.399734             N/A        0.274244          stubby             yes        0.000003              98        0.593184       79.743118       22.259003        0.000000        2.987148
              44               8       12.810385             N/A       87.295326       20.183342        0.000000        0.478138             N/A        0.265628          stubby             yes        0.000003              81        0.634217       87.256126       21.210987        0.000000        2.532807
              45               9        4.800776             N/A       79.126556       21.371143        0.000000        0.591145             N/A        0.260597          stubby             yes        0.000003              98        0.000000       79.917992       21.848307        0.000000        3.765396
              46               3       11.554631             N/A       44.571892       18.533749        0.000000        0.471477             N/A        0.251882          stubby             yes        0.000003              34        0.859726       44.718269       17.516888        0.000000        3.526397
              47               1       14.664025             N/A       22.101555       16.550076        0.000000        0.639592             N/A        0.232338          stubby             yes        0.000003              21        0.699495       22.206440       17.424326        0.000000       12.403967
              48               6       10.233850             N/A       68.892090       23.016375        0.000000        0.010000             N/A        0.224345          stubby             yes        0.000003              62        0.000000       69.145729       22.076443        0.000000        0.791809
              49               6       10.233850             N/A       72.026680       23.250259        0.000000        0.650795             N/A        0.199930          stubby             yes        0.000003              66        0.837096       72.078613       22.431255        0.000000        3.757242
              50               4        8.891638             N/A       57.655674       20.047535        0.000000        1.394224             N/A        0.187392          stubby             yes        0.000003              53        0.000000       58.042408       19.063873        0.000000        6.336525
