# Supplementary material for: Activity-dependent extracellular proteolytic cascade cleaves the ECM component brevican to promote structural plasticity
Source: EMBO Rep. 2025 Nov 19;27(1):163–85. doi: 10.1038/s44319-025-00644-w (PMC12796228; doi:10.1038/s44319-025-00644-w)
Supplement: Supplementary file 16 — Source data Fig. 7 [file 44319_2025_644_MOESM16_ESM.zip › Figure 7/7D/Timp3+PFR/exp140316/MAX_PFR+TIMP3- Series019.txt]

              ID  SECTION-NUMBER  SECTION-LENGTH    BRANCH-ORDER               X               Y               Z   HEAD-DIAMETER   NECK-DIAMETER         MAX-DTS            TYPE            AUTO   XYPLANE-ANGLE     SWC-NODE-ID SWC-NODE-OFFSET        ATTACH-X        ATTACH-Y        ATTACH-Z   SOMA-DISTANCE
               0               1      100.855339             N/A       58.739189        2.835652        0.000000        0.682776        0.010000        2.984843        mushroom             yes        0.000003              52        0.000000       59.721519        6.334154        0.000000       45.049625
               2               1      100.855339             N/A       73.732094       11.454873        0.000000        0.988978        0.010000        2.664263        mushroom             yes        0.000003              36        0.337636       76.589958        9.624257        0.000000       26.784697
               4               1      100.855339             N/A       63.218456        9.727152        0.000000        1.185460        0.010000        2.280503        mushroom             yes        0.000003              49        0.000000       64.171280        6.783013        0.000000       40.254581
               5               1      100.855339             N/A       45.097530       11.594357        0.000000        0.859768        0.010000        2.019736        mushroom             yes        0.000003              66        0.532318       45.162495        8.869883        0.000000       60.739361
               6               1      100.855339             N/A       69.790665        6.081235        0.000000        0.800667        0.010000        1.987198        mushroom             yes        0.000003              46        0.000000       68.219116        7.922927        0.000000       35.790443
               7               1      100.855339             N/A       58.959850        4.582185        0.000000        1.287248        1.028371        1.816404        mushroom             yes        0.000003              53        0.835802       59.592342        6.372967        0.000000       45.275349
               8               1      100.855339             N/A        7.275921       13.278884        0.000000        0.388427        0.100000        1.791025        mushroom             yes        0.000003             101        0.488083        7.760495       11.030294        0.000000       98.580750
               9               2       12.228075             N/A       33.722961       23.385422        0.000000        0.953222        0.010000        1.784444        mushroom             yes        0.000003             122        0.925501       35.320862       24.498419        0.000000       11.582175
              10               2       12.228075             N/A       35.479954       15.870553        0.000000        0.321282        0.010000        1.635709            thin             yes        0.000003             111        0.381543       37.718506       15.906236        0.000000        2.449526
              11               2       12.228075             N/A       35.543755       19.326635        0.000000        1.288397        1.020180        1.602172        mushroom             yes        0.000003             117        0.390453       37.026546       20.518797        0.000000        6.685628
              12               1      100.855339             N/A       95.847382        7.189288        0.000000        0.858273        0.010000        1.597806        mushroom             yes        0.000003              19        0.964463       95.241592        9.629985        0.000000        6.421308
              13               1      100.855339             N/A       53.817608        5.815658        0.000000        0.308634        0.010000        1.582658            thin             yes        0.000003              58        0.000000       53.719727        7.800395        0.000000       51.362442
              14               1      100.855339             N/A       67.586357        9.814028        0.000000        1.082306        0.010000        1.551916        mushroom             yes        0.000003              45        0.000000       68.620834        8.440226        0.000000       34.901688
              17               1      100.855339             N/A       94.698593        6.914087        0.000000        0.229276        0.010000        1.273822            thin             yes        0.000003              19        0.215508       94.391716        9.521799        0.000000        7.595648
              19               1      100.855339             N/A       94.774178       11.689376        0.000000        1.131626             N/A        1.194879          stubby             yes        0.000003              19        0.647906       95.187996        9.623162        0.000000        6.917659
              20               1      100.855339             N/A       57.142807        4.959603        0.000000        0.581498        0.010000        1.187130        mushroom             yes        0.000003              54        0.000000       57.556938        6.726964        0.000000       47.272747
              21               2       12.228075             N/A       39.640732       16.140997        0.000000        0.374148        0.010000        1.165697        mushroom             yes        0.000003             110        0.468593       38.382973       14.451975        0.000000        0.839943
              22               1      100.855339             N/A       54.309574        9.050068        0.000000        0.636486             N/A        1.109246          stubby             yes        0.000003              58        0.749958       54.469593        7.885285        0.000000       50.635765
              24               1      100.855339             N/A       70.992149        7.595227        0.000000        1.096035             N/A        1.056283          stubby             yes        0.000003              42        0.217806       70.899506        8.744401        0.000000       32.568222
              25               1      100.855339             N/A       39.180618        8.708756        0.000000        0.188792        0.100000        1.046420            thin             yes        0.000003              71        0.857657       38.492115       10.202250        0.000000       66.857918
              26               1      100.855339             N/A       56.073326        5.362772        0.000000        0.411374        0.010000        1.043183        mushroom             yes        0.000003              55        0.296597       56.834824        7.084425        0.000000       47.997158
              27               1      100.855339             N/A       43.367043        7.773644        0.000000        0.887151        0.604405        1.020361        mushroom             yes        0.000003              66        0.000000       43.824799        9.176331        0.000000       61.492325
              28               1      100.855339             N/A       80.368889       11.607483        0.000000        0.849686             N/A        0.968431          stubby             yes        0.000003              32        0.807639       80.595985       10.449098        0.000000       21.986647
              29               1      100.855339             N/A       92.886620        8.260891        0.000000        0.595494             N/A        0.924766          stubby             yes        0.000003              20        0.218710       92.893410        9.329743        0.000000        9.224260
              30               1      100.855339             N/A       53.125080        9.361066        0.000000        0.410701        0.010000        0.917665        mushroom             yes        0.000003              60        0.643842       52.850681        7.926756        0.000000       52.247375
              31               1      100.855339             N/A       93.883698       11.371070        0.000000        2.076401             N/A        0.914383          stubby             yes        0.000003              19        0.058900       94.425812        9.526138        0.000000        7.841206
              32               1      100.855339             N/A       20.829283        9.644248        0.000000        0.484284        0.359661        0.909424        mushroom             yes        0.000003              88        0.000000       20.823040       11.315626        0.000000       85.399010
              33               1      100.855339             N/A        9.077168        9.891621        0.000000        0.501340        0.010000        0.905388        mushroom             yes        0.000003             101        0.969771        8.612438       11.280224        0.000000       97.805862
              34               1      100.855339             N/A       63.942318        4.213908        0.000000        0.607929             N/A        0.879931          stubby             yes        0.000003              50        0.068436       62.880184        5.912446        0.000000       41.880714
              35               1      100.855339             N/A       69.849411        7.388168        0.000000        0.100000        0.010000        0.873367            thin             yes        0.000003              46        0.649865       70.191727        8.834558        0.000000       35.212872
              36               1      100.855339             N/A       11.139457       13.208039        0.000000        0.437641        0.272787        0.868902        mushroom             yes        0.000003              98        0.273260       11.188776       11.501968        0.000000       95.448563
              37               1      100.855339             N/A       40.718960       11.529739        0.000000        0.658728             N/A        0.854504          stubby             yes        0.000003              69        0.453643       40.526798       10.082917        0.000000       65.035500
              38               2       12.228075             N/A       37.576946       13.040983        0.000000        1.400234             N/A        0.844576          stubby             yes        0.000003             110        0.730949       38.500874       14.352883        0.000000        0.425263
              39               1      100.855339             N/A       86.690987       12.873152        0.000000        0.464472        0.010000        0.812221        mushroom             yes        0.000003              27        0.735426       86.370636       11.123464        0.000000       16.002953
              40               1      100.855339             N/A       76.214951       11.835692        0.000000        1.964693             N/A        0.807770          stubby             yes        0.000003              35        0.000000       77.118118       10.336455        0.000000       25.666082
              41               1      100.855339             N/A       91.363098       11.133194        0.000000        1.649703             N/A        0.805554          stubby             yes        0.000003              24        0.541196       90.344788        9.976241        0.000000       11.847154
              42               1      100.855339             N/A       10.599313       10.163458        0.000000        1.012979             N/A        0.792595          stubby             yes        0.000003              98        0.116096       10.896570       11.527007        0.000000       95.726807
              43               1      100.855339             N/A       73.054665        9.594763        0.000000        0.154761             N/A        0.786384          stubby             yes        0.000003              40        0.382690       72.727158        8.524148        0.000000       30.692757
              44               1      100.855339             N/A       80.750534        9.155713        0.000000        0.471575        0.010000        0.760127        mushroom             yes        0.000003              32        0.504548       80.429344       10.398925        0.000000       22.328072
              45               1      100.855339             N/A       86.157928        9.535345        0.000000        0.470125        0.399872        0.745920        mushroom             yes        0.000003              27        0.748787       86.613770       11.082953        0.000000       15.980174
              46               1      100.855339             N/A       40.493191        8.592020        0.000000        0.509886             N/A        0.717582          stubby             yes        0.000003              69        0.734208       41.080631        9.947470        0.000000       64.556908
              47               2       12.228075             N/A       36.414097       15.574433        0.000000        0.315096             N/A        0.696547          stubby             yes        0.000003             111        0.594262       37.720280       15.303592        0.000000        2.150658
              48               2       12.228075             N/A       38.712132       19.098408        0.000000        0.585199             N/A        0.696035          stubby             yes        0.000003             116        0.419347       37.591599       18.969767        0.000000        5.516235
              49               2       12.228075             N/A       38.095360       21.421282        0.000000        1.069595             N/A        0.694521          stubby             yes        0.000003             118        0.882632       36.781101       20.886307        0.000000        7.380654
              51               1      100.855339             N/A       12.770797       13.139557        0.000000        0.608780             N/A        0.643163          stubby             yes        0.000003              97        0.397306       12.896763       11.447403        0.000000       93.561058
              52               1      100.855339             N/A      100.617943       11.703825        0.000000        0.600894             N/A        0.613078          stubby             yes        0.000003              13        0.732577      100.637177       10.443650        0.000000        1.189214
              53               1      100.855339             N/A       66.746208        5.160158        0.000000        1.417719             N/A        0.604584          stubby             yes        0.000003              48        0.000000       66.262329        6.614312        0.000000       38.156738
              54               1      100.855339             N/A       15.459572       13.066889        0.000000        0.966649             N/A        0.589972          stubby             yes        0.000003              95        0.134689       14.916647       11.979343        0.000000       91.285400
              55               1      100.855339             N/A       19.262325       10.586624        0.000000        0.568745             N/A        0.580141          stubby             yes        0.000003              89        0.056112       19.468044       11.600183        0.000000       86.776581
              56               2       12.228075             N/A       34.720486       21.649183        0.000000        0.674132             N/A        0.521329          stubby             yes        0.000003             119        0.907560       36.160522       21.922995        0.000000        8.866215
              57               1      100.855339             N/A       12.253976        9.720156        0.000000        1.141686             N/A        0.498268          stubby             yes        0.000003              97        0.000000       11.931812       11.438300        0.000000       94.161934
              58               1      100.855339             N/A       99.625359        9.320372        0.000000        0.519585             N/A        0.456354          stubby             yes        0.000003              14        0.549442       99.468460       10.350233        0.000000        2.395560
              59               1      100.855339             N/A       84.047729       12.445658        0.000000        0.559906             N/A        0.454117          stubby             yes        0.000003              28        0.315465       84.212959       11.081179        0.000000       18.057186
              60               2       12.228075             N/A       36.385704       14.749235        0.000000        0.606366             N/A        0.446799          stubby             yes        0.000003             110        0.000000       37.721149       15.008221        0.000000        1.580601
              61               1      100.855339             N/A       44.438084        7.704937        0.000000        0.260038             N/A        0.418587          stubby             yes        0.000003              66        0.694970       44.766953        8.959402        0.000000       60.509289
              62               1      100.855339             N/A       41.663868        8.289884        0.000000        0.417716             N/A        0.404633          stubby             yes        0.000003              68        0.453059       41.814068        9.811581        0.000000       63.465034
              63               1      100.855339             N/A       31.495522       10.593297        0.000000        0.217731             N/A        0.388782          stubby             yes        0.000003              78        0.457211       31.494907       11.468341        0.000000       74.344444
              64               1      100.855339             N/A       76.871971        8.059158        0.000000        0.697351             N/A        0.379996          stubby             yes        0.000003              36        0.000000       76.112137        8.979946        0.000000       27.354904
              65               1      100.855339             N/A       57.212246        8.269341        0.000000        0.756516             N/A        0.374697          stubby             yes        0.000003              55        0.035623       56.684582        7.158798        0.000000       48.265926
              66               1      100.855339             N/A       38.864876       11.219906        0.000000        0.658204             N/A        0.341118          stubby             yes        0.000003              70        0.173017       39.009613       10.295694        0.000000       66.554451
              67               1      100.855339             N/A       22.205826       12.926892        0.000000        1.486896             N/A        0.336943          stubby             yes        0.000003              87        0.470438       22.206387       11.853340        0.000000       83.657066
              68               0        6.615779             N/A        6.099218       11.949137        0.000000        0.173761             N/A        0.312393          stubby             yes        0.000003               7        0.000000        5.015849       11.884610        0.000000        4.976004
              69               1      100.855339             N/A       46.294701        7.398912        0.000000        0.550087             N/A        0.289382          stubby             yes        0.000003              65        0.854473       46.436897        8.727788        0.000000       58.776417
              70               1      100.855339             N/A       34.176449       10.327090        0.000000        0.467502             N/A        0.286761          stubby             yes        0.000003              75        0.674313       34.198112       11.346415        0.000000       71.387955
              71               1      100.855339             N/A       69.499458        9.740899        0.000000        0.415707             N/A        0.285553          stubby             yes        0.000003              44        0.078563       69.505325        8.934711        0.000000       34.187634
              72               1      100.855339             N/A        6.620580       10.430571        0.000000        0.539720             N/A        0.272087          stubby             yes        0.000003             102        0.508572        6.852806       10.945010        0.000000       99.778290
              73               1      100.855339             N/A       68.223030        6.897429        0.000000        0.464922             N/A        0.249001          stubby             yes        0.000003              47        0.603289       68.018417        7.815958        0.000000       36.269325
              74               1      100.855339             N/A       88.552277       12.207389        0.000000        0.707567             N/A        0.231788          stubby             yes        0.000003              25        0.000000       88.197701       10.829109        0.000000       14.116197
              75               1      100.855339             N/A       49.497215        6.525023        0.000000        1.076027             N/A        0.226150          stubby             yes        0.000003              63        0.833268       49.786739        8.013824        0.000000       55.425068
              76               1      100.855339             N/A       87.018944        9.579119        0.000000        1.576465             N/A        0.224306          stubby             yes        0.000003              26        0.281090       87.204895       10.987147        0.000000       15.148340
              77               2       12.228075             N/A       38.481319       15.990081        0.000000        0.264165             N/A        0.222844          stubby             yes        0.000003             111        0.302757       37.718235       15.997993        0.000000        2.560219
              78               1      100.855339             N/A       63.667236        8.075742        0.000000        0.857524             N/A        0.219617          stubby             yes        0.000003              49        0.000000       64.171280        6.783013        0.000000       40.254581
              80               1      100.855339             N/A       46.916145        9.980929        0.000000        0.527966             N/A        0.164691          stubby             yes        0.000003              64        0.000000       46.663074        8.702569        0.000000       58.554771
              82               1      100.855339             N/A       35.177975       12.050669        0.000000        0.556782             N/A        0.150119          stubby             yes        0.000003              74        0.084952       34.815426       11.196806        0.000000       70.907150
              83               1      100.855339             N/A       91.163147        8.794157        0.000000        0.281918             N/A        0.117125          stubby             yes        0.000003              23        0.821452       91.353081        9.466197        0.000000       10.653462
              84               1      100.855339             N/A       33.798817       12.308303        0.000000        0.530479             N/A        0.101763          stubby             yes        0.000003              75        0.000000       33.726074       11.456900        0.000000       72.172760
              85               1      100.855339             N/A       14.363091       12.808186        0.000000        0.290541             N/A        0.099738          stubby             yes        0.000003              96        0.846618       14.650943       11.867354        0.000000       91.610855
              86               1      100.855339             N/A       55.705719        8.410333        0.000000        0.439041             N/A        0.098626          stubby             yes        0.000003              57        0.914727       55.597145        7.671823        0.000000       49.529102
              87               1      100.855339             N/A       68.996742        7.604081        0.000000        0.296024        0.217737        0.094673            thin             yes        0.000003              46        0.253301       68.318825        8.051323        0.000000       35.565319
