# Supplementary material for: Activity-dependent extracellular proteolytic cascade cleaves the ECM component brevican to promote structural plasticity
Source: EMBO Rep. 2025 Nov 19;27(1):163–85. doi: 10.1038/s44319-025-00644-w (PMC12796228; doi:10.1038/s44319-025-00644-w)
Supplement: Supplementary file 16 — Source data Fig. 7 [file 44319_2025_644_MOESM16_ESM.zip › Figure 7/7D/Timp3+PFR/exp140316/MAX_PFR+TIMP3- Series027.txt]

              ID  SECTION-NUMBER  SECTION-LENGTH    BRANCH-ORDER               X               Y               Z   HEAD-DIAMETER   NECK-DIAMETER         MAX-DTS            TYPE            AUTO   XYPLANE-ANGLE     SWC-NODE-ID SWC-NODE-OFFSET        ATTACH-X        ATTACH-Y        ATTACH-Z   SOMA-DISTANCE
               3               0      129.345917             N/A       96.679863       15.987306        0.000000        1.564995        0.010000        2.550644        mushroom             yes        0.000003             152        0.025072       96.958435       13.481868        0.000000      124.135674
               4               0      129.345917             N/A       47.570541       13.832818        0.000000        0.915588        0.010000        2.377769        mushroom             yes        0.000003              90        0.965184       46.998856       11.451160        0.000000       72.508263
               5               0      129.345917             N/A       22.945946        5.539782        0.000000        1.056906        0.010000        2.353688        mushroom             yes        0.000003               2        0.000000       21.251156        3.020261        0.000000        1.639112
               6               0      129.345917             N/A       15.620805       12.490636        0.000000        1.130347        0.677947        2.262151        mushroom             yes        0.000003              44        0.746616       16.525202       14.343357        0.000000       40.841991
               7               0      129.345917             N/A       42.178810       10.336191        0.000000        0.925425        0.497141        2.148415        mushroom             yes        0.000003              85        0.740430       42.693928       12.552854        0.000000       68.020676
               8               0      129.345917             N/A       54.890320        7.926060        0.000000        0.519635        0.010000        2.003704        mushroom             yes        0.000003              99        0.129044       55.592484       10.516505        0.000000       81.142097
               9               0      129.345917             N/A       10.087557        5.792209        0.000000        0.844117        0.382327        1.778618        mushroom             yes        0.000003              12        0.588598       11.634047        7.316711        0.000000       12.316573
              10               0      129.345917             N/A       29.795801       10.708280        0.000000        0.513625        0.010000        1.731840        mushroom             yes        0.000003              65        0.000000       30.364561       12.613149        0.000000       55.372620
              11               0      129.345917             N/A       30.098299       14.777036        0.000000        0.652863        0.010000        1.634023        mushroom             yes        0.000003              64        0.329625       29.079708       13.256215        0.000000       54.398022
              12               0      129.345917             N/A        6.856954       16.578281        0.000000        0.271730        0.010000        1.621043            thin             yes        0.000003              32        0.372206        7.271370       14.538968        0.000000       31.469133
              13               0      129.345917             N/A       65.039902       13.560353        0.000000        0.832437        0.199474        1.566386        mushroom             yes        0.000003             113        0.000000       65.003006       12.004406        0.000000       91.054138
              14               0      129.345917             N/A       46.313931        9.330432        0.000000        0.654494        0.010000        1.534648        mushroom             yes        0.000003              89        0.905599       45.994377       11.314808        0.000000       71.511940
              15               0      129.345917             N/A        5.834781       16.277689        0.000000        0.682308        0.010000        1.467926        mushroom             yes        0.000003              27        0.000000        4.898639       14.644255        0.000000       29.045534
              16               0      129.345917             N/A       76.813911       12.951893        0.000000        1.066453        0.685320        1.422127        mushroom             yes        0.000003             130        0.997481       76.682472       11.376378        0.000000      103.068802
              17               0      129.345917             N/A       86.090019        9.684603        0.000000        1.221813             N/A        1.334713          stubby             yes        0.000003             139        0.898528       85.806252       11.366067        0.000000      112.489281
              18               0      129.345917             N/A       50.362930        8.954438        0.000000        0.550340        0.010000        1.327845        mushroom             yes        0.000003              93        0.000000       50.496887       10.720264        0.000000       76.052483
              19               0      129.345917             N/A        7.810111       12.358547        0.000000        0.579897        0.010000        1.299010        mushroom             yes        0.000003              19        0.000000        7.066406       10.977427        0.000000       18.662329
              20               0      129.345917             N/A       54.015041       12.377061        0.000000        0.626833        0.010000        1.250370        mushroom             yes        0.000003              97        0.567134       53.512665       10.945280        0.000000       79.198524
              21               0      129.345917             N/A       19.256828       15.020076        0.000000        0.685508        0.010000        1.240578        mushroom             yes        0.000003              48        0.475577       19.021328       13.595764        0.000000       43.438290
              22               0      129.345917             N/A        9.634932       16.369080        0.000000        0.353380        0.010000        1.215503        mushroom             yes        0.000003              35        0.848566        9.795794       14.332505        0.000000       33.982628
              23               0      129.345917             N/A       17.370844        2.887597        0.000000        0.206835        0.010000        1.197810            thin             yes        0.000003               6        0.302644       18.337709        4.542071        0.000000        5.007838
              24               0      129.345917             N/A       98.971756       12.445545        0.000000        0.346547        0.010000        1.144961            thin             yes        0.000003             157        0.000000       99.666374       14.133604        0.000000      126.816612
              25               0      129.345917             N/A       19.428038        2.515170        0.000000        1.102377        0.371530        1.133469        mushroom             yes        0.000003               2        0.000000       19.716606        3.683022        0.000000        1.639112
              26               0      129.345917             N/A        4.401360       10.270197        0.000000        0.673271        0.536776        1.112458        mushroom             yes        0.000003              24        0.630909        4.871841       11.628778        0.000000       20.800602
              27               0      129.345917             N/A       27.395863       14.406707        0.000000        0.532251        0.100000        1.097889        mushroom             yes        0.000003              62        0.653089       27.976351       12.998698        0.000000       52.455688
              28               0      129.345917             N/A       14.249600        4.047767        0.000000        0.633447        0.458380        1.025587        mushroom             yes        0.000003               9        0.460628       14.900295        5.443681        0.000000        8.793674
              29               0      129.345917             N/A       59.686924        9.631627        0.000000        0.383333        0.010000        1.007054        mushroom             yes        0.000003             106        0.000000       59.532352       11.200176        0.000000       85.430626
              30               0      129.345917             N/A       24.307178       14.727764        0.000000        0.337782        0.010000        0.976750            thin             yes        0.000003              56        0.237337       24.164616       13.218843        0.000000       48.815193
              31               0      129.345917             N/A       67.041367       10.283466        0.000000        0.596940             N/A        0.944941          stubby             yes        0.000003             118        0.749241       68.047699       11.149109        0.000000       93.975410
              32               0      129.345917             N/A       62.073093       13.473433        0.000000        0.254804        0.010000        0.919784            thin             yes        0.000003             110        0.000000       62.609440       11.890362        0.000000       88.623924
              33               0      129.345917             N/A       12.305385       16.101669        0.000000        0.233822        0.100000        0.890676            thin             yes        0.000003              37        0.665941       12.646351       14.475484        0.000000       36.734768
              34               0      129.345917             N/A       35.156029       11.604802        0.000000        0.502709             N/A        0.860647          stubby             yes        0.000003              72        0.733981       34.892376       12.549583        0.000000       60.048859
              36               0      129.345917             N/A       32.977718       11.640519        0.000000        0.761609             N/A        0.767921          stubby             yes        0.000003              68        0.212915       32.834652       12.749441        0.000000       57.787312
              37               0      129.345917             N/A       90.336464       11.021737        0.000000        0.473378             N/A        0.758809          stubby             yes        0.000003             144        0.353873       90.696106       12.202771        0.000000      117.452087
              38               0      129.345917             N/A       11.634014        4.764952        0.000000        0.146190        0.010000        0.754477            thin             yes        0.000003              11        0.635740       12.796292        6.194182        0.000000       10.807234
              39               0      129.345917             N/A        1.504401       15.883250        0.000000        0.690120             N/A        0.638918          stubby             yes        0.000003              26        0.827113        1.691198       14.200022        0.000000       25.850138
              40               0      129.345917             N/A       21.790039       14.248603        0.000000        0.207230        0.010000        0.627502            thin             yes        0.000003              54        0.639252       21.858511       13.082423        0.000000       46.514820
              41               0      129.345917             N/A       93.288864       13.746784        0.000000        0.395907             N/A        0.617758          stubby             yes        0.000003             149        0.571434       93.719337       12.750516        0.000000      120.488914
              42               0      129.345917             N/A       17.858101        6.168946        0.000000        0.482206        0.352956        0.552871        mushroom             yes        0.000003               7        0.596807       17.349785        4.972709        0.000000        5.975161
              43               0      129.345917             N/A       77.293030       12.154441        0.000000        0.507463             N/A        0.528803          stubby             yes        0.000003             130        0.480842       76.990585       11.326337        0.000000      103.669525
              44               0      129.345917             N/A       62.962223       12.947339        0.000000        0.469154             N/A        0.501381          stubby             yes        0.000003             111        0.784918       62.853897       11.852660        0.000000       88.811478
              45               0      129.345917             N/A       28.138639       14.013730        0.000000        0.656276             N/A        0.465275          stubby             yes        0.000003              63        0.775005       28.205366       13.039808        0.000000       53.205444
              46               0      129.345917             N/A       70.847244       12.087763        0.000000        0.358005        0.322289        0.447792        mushroom             yes        0.000003             121        0.943716       70.548149       11.009547        0.000000       96.839104
              47               0      129.345917             N/A       80.577293        9.788102        0.000000        1.155388             N/A        0.440717          stubby             yes        0.000003             134        0.205287       80.926132       10.899224        0.000000      107.266190
              48               0      129.345917             N/A       66.643120       12.546204        0.000000        0.730957             N/A        0.427435          stubby             yes        0.000003             116        0.643557       66.463120       11.791434        0.000000       92.551323
              49               0      129.345917             N/A       98.066910       14.471248        0.000000        0.606727             N/A        0.426383          stubby             yes        0.000003             154        0.665957       98.083069       13.727935        0.000000      125.115341
              50               0      129.345917             N/A       84.795555       12.804598        0.000000        1.881996             N/A        0.414508          stubby             yes        0.000003             138        0.775478       84.006233       11.559521        0.000000      111.226334
              51               0      129.345917             N/A       95.949600       11.903135        0.000000        0.366215             N/A        0.413072          stubby             yes        0.000003             151        0.085371       95.741920       13.279533        0.000000      122.793861
              52               0      129.345917             N/A      100.607285       15.807281        0.000000        0.769058             N/A        0.404912          stubby             yes        0.000003             159        0.981389      100.549805       14.784590        0.000000      127.929367
              53               0      129.345917             N/A       12.939331       13.350681        0.000000        0.326972             N/A        0.396378          stubby             yes        0.000003              37        0.455452       12.889250       14.502323        0.000000       37.062752
              54               0      129.345917             N/A        2.804865       15.609769        0.000000        0.825635             N/A        0.393611          stubby             yes        0.000003              26        0.432569        3.052156       14.385890        0.000000       27.101635
              55               0      129.345917             N/A       22.067900       12.149174        0.000000        0.728755             N/A        0.388766          stubby             yes        0.000003              54        0.477134       22.049332       13.094591        0.000000       46.658520
              56               0      129.345917             N/A       22.616833        3.846186        0.000000        0.659104             N/A        0.375935          stubby             yes        0.000003               2        0.194033       21.386208        2.873697        0.000000        1.321070
              57               0      129.345917             N/A       27.010990       12.094748        0.000000        0.406242             N/A        0.372851          stubby             yes        0.000003              61        0.011523       27.313139       12.913940        0.000000       52.158085
              58               0      129.345917             N/A       16.841311        6.496082        0.000000        0.669033             N/A        0.363026          stubby             yes        0.000003               7        0.000000       16.524420        5.284430        0.000000        6.910309
              59               0      129.345917             N/A        8.076122       13.708038        0.000000        0.275582             N/A        0.354197          stubby             yes        0.000003              33        0.374313        8.196999       14.594718        0.000000       32.283131
              60               0      129.345917             N/A       20.184557        2.189809        0.000000        0.635819             N/A        0.337001          stubby             yes        0.000003               3        0.524413       20.696030        3.258041        0.000000        2.292575
              61               0      129.345917             N/A        8.745983       15.585606        0.000000        0.296109             N/A        0.318139          stubby             yes        0.000003              34        0.904147        8.479031       14.574799        0.000000       32.716660
              62               0      129.345917             N/A       15.983172       15.282645        0.000000        0.296436             N/A        0.302947          stubby             yes        0.000003              43        0.251380       16.123125       14.510002        0.000000       40.425213
              63               0      129.345917             N/A       10.294173       10.156825        0.000000        0.579199             N/A        0.301023          stubby             yes        0.000003              14        0.000000        9.605964        9.408395        0.000000       15.386256
              64               0      129.345917             N/A       51.724064       11.877493        0.000000        0.567920             N/A        0.298559          stubby             yes        0.000003              95        0.713970       51.582737       11.013963        0.000000       77.305145
              65               0      129.345917             N/A        7.964906        9.221773        0.000000        0.106623             N/A        0.295838          stubby             yes        0.000003              16        0.436136        8.352181        9.817610        0.000000       16.796196
              66               0      129.345917             N/A       69.113998       11.975821        0.000000        0.658592             N/A        0.281909          stubby             yes        0.000003             119        0.349464       68.375679       10.909313        0.000000       95.576683
              67               0      129.345917             N/A       20.585136        1.410249        0.000000        0.130936        0.100000        0.272805            thin             yes        0.000003               2        0.447002       21.564163        2.680571        0.000000        0.906425
              69               0      129.345917             N/A       74.612473       12.034585        0.000000        0.247014             N/A        0.264484          stubby             yes        0.000003             127        0.637387       74.494965       11.346400        0.000000      101.088783
              70               0      129.345917             N/A       94.365799       13.833714        0.000000        0.607891             N/A        0.252393          stubby             yes        0.000003             150        0.410075       94.538689       13.009491        0.000000      121.622437
              71               0      129.345917             N/A       21.580612       12.274710        0.000000        0.583816             N/A        0.251083          stubby             yes        0.000003              53        0.000000       21.545269       13.062449        0.000000       46.195065
              72               0      129.345917             N/A       41.368916       13.519354        0.000000        0.172269             N/A        0.245718          stubby             yes        0.000003              83        0.418669       41.423759       12.817105        0.000000       66.585121
              73               0      129.345917             N/A        9.407349       13.319231        0.000000        0.502265             N/A        0.244841          stubby             yes        0.000003              34        0.000000        9.546958       14.319741        0.000000       33.789783
              74               0      129.345917             N/A       99.104210       14.611162        0.000000        0.202322             N/A        0.227379          stubby             yes        0.000003             157        0.717852       99.366394       14.056087        0.000000      126.391800
              75               0      129.345917             N/A       80.640358       12.028057        0.000000        1.005356             N/A        0.224688          stubby             yes        0.000003             135        0.898674       81.142525       10.979769        0.000000      107.595146
              76               0      129.345917             N/A       14.657349       14.728127        0.000000        0.010000             N/A        0.210006          stubby             yes        0.000003              38        0.065188       14.242712       14.239410        0.000000       38.742371
              77               0      129.345917             N/A       70.671471        9.886712        0.000000        0.114367             N/A        0.197577          stubby             yes        0.000003             121        0.542029       71.006950       10.863364        0.000000       97.339821
              78               0      129.345917             N/A        9.164919       10.353683        0.000000        0.889370             N/A        0.189479          stubby             yes        0.000003              15        0.327269        9.024014        9.571292        0.000000       16.065783
              79               0      129.345917             N/A       60.585083       12.120207        0.000000        0.356230             N/A        0.140467          stubby             yes        0.000003             108        0.837290       60.784748       11.374142        0.000000       86.620995
              81               0      129.345917             N/A       11.606709       13.401280        0.000000        0.392291             N/A        0.117750          stubby             yes        0.000003              36        0.327151       11.687739       14.396857        0.000000       35.837688
              82               0      129.345917             N/A       17.710926        3.968567        0.000000        0.649350             N/A        0.050760          stubby             yes        0.000003               6        0.106777       18.107954        4.666883        0.000000        5.225003
