# Supplementary material for: Activity-dependent extracellular proteolytic cascade cleaves the ECM component brevican to promote structural plasticity
Source: EMBO Rep. 2025 Nov 19;27(1):163–85. doi: 10.1038/s44319-025-00644-w (PMC12796228; doi:10.1038/s44319-025-00644-w)
Supplement: Supplementary file 16 — Source data Fig. 7 [file 44319_2025_644_MOESM16_ESM.zip › Figure 7/7D/Timp3+PFR/exp140316/MAX_PFR+TIMP3- Series033.txt]

              ID  SECTION-NUMBER  SECTION-LENGTH    BRANCH-ORDER               X               Y               Z   HEAD-DIAMETER   NECK-DIAMETER         MAX-DTS            TYPE            AUTO   XYPLANE-ANGLE     SWC-NODE-ID SWC-NODE-OFFSET        ATTACH-X        ATTACH-Y        ATTACH-Z   SOMA-DISTANCE
               5               1       54.224594             N/A       86.897621       26.101887        0.000000        0.422771        0.010000        2.401727        mushroom             yes        0.000003              85        0.892475       85.660172       28.621883        0.000000       93.570404
               8               1       54.224594             N/A       71.274094       25.038769        0.000000        0.395996        0.100000        1.913530        mushroom             yes        0.000003              71        0.000000       71.063316       27.263680        0.000000       78.338211
               9               0       56.561470             N/A       95.651405       42.344570        0.000000        1.097365        0.552132        1.756678        mushroom             yes        0.000003               4        0.000000       96.027962       44.340488        0.000000        5.326229
              11               4       50.476036             N/A       35.727676       26.745083        0.000000        1.162718        0.339840        1.706796        mushroom             yes        0.000003             165        0.546036       35.911392       29.090649        0.000000       70.932541
              12               0       56.561470             N/A       70.828033       34.664295        0.000000        0.438751        0.237226        1.672960        mushroom             yes        0.000003              29        0.724387       69.544426       36.109028        0.000000       33.885395
              14               0       56.561470             N/A       82.769585       42.267857        0.000000        1.677716        1.402521        1.521240        mushroom             yes        0.000003              15        0.000000       83.247040       40.459702        0.000000       19.280224
              15               4       50.476036             N/A        2.562221       27.386923        0.000000        0.810950        0.100000        1.477193        mushroom             yes        0.000003             194        0.738048        3.797897       25.793308        0.000000      104.297073
              16               0       56.561470             N/A       98.736259       46.897293        0.000000        1.701442             N/A        1.463505          stubby             yes        0.000003               3        0.603632       99.075027       44.583286        0.000000        2.624947
              17               0       56.561470             N/A       80.153572       41.090912        0.000000        0.809463        0.010000        1.405761        mushroom             yes        0.000003              19        0.932446       80.003075       39.207230        0.000000       22.676575
              18               0       56.561470             N/A       87.320694       42.914707        0.000000        1.191505             N/A        1.384390          stubby             yes        0.000003              11        0.137859       88.717522       41.698631        0.000000       13.892124
              20               4       50.476036             N/A       32.578037       31.626709        0.000000        0.224349        0.010000        1.322848            thin             yes        0.000003             168        0.442522       31.964396       29.731819        0.000000       74.937363
              21               1       54.224594             N/A       92.685326       28.026993        0.000000        0.482645        0.010000        1.289265        mushroom             yes        0.000003              91        0.894216       91.959526       30.091999        0.000000      100.217918
              22               1       54.224594             N/A       86.193092       30.686243        0.000000        0.330138        0.010000        1.283254            thin             yes        0.000003              85        0.000000       86.569878       29.029280        0.000000       94.467758
              23               0       56.561470             N/A       96.507462       46.396198        0.000000        0.651324        0.010000        1.267146        mushroom             yes        0.000003               4        0.589225       96.633232       44.453766        0.000000        4.476756
              24               3       42.013557             N/A       46.578953       24.020521        0.000000        0.503947        0.010000        1.221406        mushroom             yes        0.000003             102        0.950227       45.637371       25.771704        0.000000       61.476528
              25               4       50.476036             N/A       32.785458       28.145025        0.000000        1.349286             N/A        1.191064          stubby             yes        0.000003             167        0.482474       33.190060       29.495571        0.000000       73.972168
              27               3       42.013557             N/A       39.187614       22.257662        0.000000        0.564024        0.010000        1.143101        mushroom             yes        0.000003             110        0.000000       38.301910       23.724869        0.000000       69.646164
              28               3       42.013557             N/A       28.062601       18.966333        0.000000        0.632722             N/A        1.142648          stubby             yes        0.000003             122        0.000000       29.788540       18.886711        0.000000       79.538673
              29               4       50.476036             N/A       27.681265       30.044495        0.000000        0.559584        0.010000        1.011738        mushroom             yes        0.000003             174        0.553059       27.617636       28.292984        0.000000       79.698479
              30               3       42.013557             N/A       31.032722       22.015568        0.000000        0.154958        0.010000        0.976156            thin             yes        0.000003             120        0.622705       31.759401       20.413498        0.000000       77.023834
              32               1       54.224594             N/A       68.930046       25.264669        0.000000        0.331563        0.010000        0.944971            thin             yes        0.000003              70        0.775204       68.757011       27.102942        0.000000       76.034828
              33               3       42.013557             N/A       28.025923       18.408016        0.000000        0.779064        0.010000        0.925656        mushroom             yes        0.000003             128        0.000000       28.189327       16.948326        0.000000       82.386604
              34               3       42.013557             N/A       29.323095       20.686672        0.000000        0.757873        0.644869        0.897933        mushroom             yes        0.000003             121        0.000000       30.226624       19.729628        0.000000       78.588715
              35               3       42.013557             N/A       25.962608       13.141842        0.000000        0.560041        0.010000        0.894471        mushroom             yes        0.000003             133        0.000000       24.883448       13.943149        0.000000       86.969345
              37               4       50.476036             N/A       37.905003       30.535572        0.000000        0.445299        0.100000        0.819972        mushroom             yes        0.000003             164        0.577265       37.530060       28.831274        0.000000       69.343346
              38               1       54.224594             N/A       94.806267       29.596182        0.000000        0.303882        0.010000        0.804035            thin             yes        0.000003              92        0.399322       93.949348       30.978802        0.000000      102.536087
              39               4       50.476036             N/A       23.905260       29.502810        0.000000        1.132266             N/A        0.770974          stubby             yes        0.000003             177        0.497010       24.253292       27.997696        0.000000       83.214165
              40               0       56.561470             N/A       91.710701       44.972694        0.000000        0.267361        0.010000        0.738394            thin             yes        0.000003               8        0.064645       92.227928       43.583355        0.000000        9.410978
              41               0       56.561470             N/A       85.699898       42.510567        0.000000        0.226308        0.010000        0.735798            thin             yes        0.000003              14        0.587190       85.630928       40.818737        0.000000       16.756109
              42               1       54.224594             N/A       59.874577       29.383419        0.000000        0.115878        0.100000        0.731408            thin             yes        0.000003              61        0.787559       59.292229       28.484768        0.000000       66.201820
              43               1       54.224594             N/A       55.054707       29.036255        0.000000        1.294064             N/A        0.715017          stubby             yes        0.000003              55        0.578190       54.800415       28.202202        0.000000       61.783730
              44               4       50.476036             N/A       24.623430       26.384995        0.000000        0.155954        0.100000        0.689067            thin             yes        0.000003             177        0.711049       24.304638       28.004837        0.000000       82.932289
              45               3       42.013557             N/A       25.467747       17.223454        0.000000        0.548856             N/A        0.672609          stubby             yes        0.000003             130        0.000000       26.449755       15.974158        0.000000       84.393867
              46               3       42.013557             N/A       34.473907       23.037985        0.000000        1.050851             N/A        0.630380          stubby             yes        0.000003             115        0.625856       34.880180       22.108984        0.000000       73.254349
              47               3       42.013557             N/A       44.341492       23.466423        0.000000        0.727459             N/A        0.619499          stubby             yes        0.000003             103        0.819962       44.273994       24.920597        0.000000       63.120815
              48               3       42.013557             N/A       27.579088       14.837638        0.000000        0.657954        0.531118        0.617260        mushroom             yes        0.000003             130        0.517899       26.931616       16.182629        0.000000       83.808655
              49               0       56.561470             N/A       68.153305       36.998215        0.000000        0.255671        0.010000        0.616748            thin             yes        0.000003              30        0.773811       68.758377       35.605671        0.000000       34.989841
              50               1       54.224594             N/A       74.112839       29.353865        0.000000        0.650627             N/A        0.609406          stubby             yes        0.000003              73        0.000000       74.091965       27.776525        0.000000       81.431671
              51               4       50.476036             N/A       27.142952       26.881351        0.000000        0.327004        0.103073        0.584105            thin             yes        0.000003             174        0.171307       27.161100       28.317936        0.000000       80.063362
              52               4       50.476036             N/A       42.551846       26.676863        0.000000        0.159360        0.010000        0.571293            thin             yes        0.000003             158        0.379904       42.681568       27.651304        0.000000       63.899769
              53               0       56.561470             N/A       61.921700       34.297909        0.000000        0.224330        0.100000        0.567680            thin             yes        0.000003              38        0.329113       61.964016       33.242882        0.000000       42.304146
              54               4       50.476036             N/A       35.980198       30.672655        0.000000        1.371102             N/A        0.536032          stubby             yes        0.000003             165        0.481205       35.868523       29.094658        0.000000       71.046967
              55               1       54.224594             N/A       57.431938       29.406305        0.000000        0.479603             N/A        0.527094          stubby             yes        0.000003              58        0.286538       57.095062       28.448271        0.000000       64.007195
              56               4       50.476036             N/A       12.221536       26.016493        0.000000        0.176209        0.010000        0.526853            thin             yes        0.000003             189        0.533127       12.333043       27.253853        0.000000       95.557404
              57               0       56.561470             N/A       68.906799       34.214226        0.000000        0.613128             N/A        0.520415          stubby             yes        0.000003              30        0.460314       68.318581       35.415943        0.000000       35.400757
              59               0       56.561470             N/A       91.307404       44.546806        0.000000        0.150226        0.100000        0.516344            thin             yes        0.000003               9        0.892678       92.128113       43.507263        0.000000        9.618979
              60               4       50.476036             N/A       22.595470       26.384727        0.000000        1.377323             N/A        0.509094          stubby             yes        0.000003             178        0.235154       22.293549       27.782837        0.000000       84.873413
              61               1       54.224594             N/A       63.155125       26.426266        0.000000        0.194814             N/A        0.483686          stubby             yes        0.000003              66        0.904524       63.665382       27.632704        0.000000       70.769325
              62               0       56.561470             N/A       99.832130       42.488045        0.000000        0.793339             N/A        0.475681          stubby             yes        0.000003               2        0.474669      100.082932       44.422413        0.000000        0.944463
              63               4       50.476036             N/A       39.951298       29.925173        0.000000        0.822383             N/A        0.449045          stubby             yes        0.000003             162        0.000000       39.430092       28.699734        0.000000       67.410744
              64               4       50.476036             N/A       16.755255       28.171579        0.000000        1.477066             N/A        0.444810          stubby             yes        0.000003             185        0.625046       16.889160       27.014803        0.000000       90.858009
              65               4       50.476036             N/A       41.656940       28.814848        0.000000        0.287643             N/A        0.431871          stubby             yes        0.000003             159        0.000000       41.643230       27.842056        0.000000       64.911659
              66               1       54.224594             N/A       56.400463       29.233398        0.000000        0.799625             N/A        0.425914          stubby             yes        0.000003              57        0.000000       56.557388       28.529510        0.000000       63.422329
              67               0       56.561470             N/A       84.612129       42.255363        0.000000        0.376148             N/A        0.409345          stubby             yes        0.000003              14        0.000000       84.875107       40.802956        0.000000       17.616365
              68               0       56.561470             N/A       75.802643       39.787834        0.000000        0.426937             N/A        0.393160          stubby             yes        0.000003              22        0.499739       75.824829       38.526421        0.000000       26.994305
              69               3       42.013557             N/A       38.638885       25.246407        0.000000        0.406637             N/A        0.390091          stubby             yes        0.000003             109        0.516888       39.082642       24.278799        0.000000       68.192055
              70               0       56.561470             N/A       91.848953       41.674660        0.000000        0.134424        0.100000        0.386588            thin             yes        0.000003               9        0.000000       91.131676       42.747616        0.000000       10.849525
              71               4       50.476036             N/A        9.266445       29.032269        0.000000        0.186080             N/A        0.379303          stubby             yes        0.000003             191        0.688479        9.554160       27.256256        0.000000       98.183083
              72               4       50.476036             N/A       44.592278       27.083122        0.000000        0.720615             N/A        0.372727          stubby             yes        0.000003             156        0.490020       44.518414       28.004181        0.000000       62.121983
              73               3       42.013557             N/A       22.094992       10.160118        0.000000        0.813823             N/A        0.372660          stubby             yes        0.000003             140        0.000000       21.427557       10.683900        0.000000       91.840034
              74               1       54.224594             N/A       82.692482       29.065598        0.000000        0.468549             N/A        0.333293          stubby             yes        0.000003              81        0.846652       82.643433       27.884876        0.000000       90.596626
              75               1       54.224594             N/A       74.682312       28.980316        0.000000        1.102364             N/A        0.328964          stubby             yes        0.000003              74        0.975548       74.097794       27.776964        0.000000       81.471489
              76               0       56.561470             N/A       65.147598       33.068764        0.000000        0.539300             N/A        0.326995          stubby             yes        0.000003              34        0.000000       64.870667       34.036964        0.000000       39.287880
              77               1       54.224594             N/A       89.045532       30.965040        0.000000        0.418011        0.283354        0.325939        mushroom             yes        0.000003              89        0.111548       89.994865       29.903599        0.000000       98.250938
              78               3       42.013557             N/A       32.147556       19.440720        0.000000        0.639039             N/A        0.324102          stubby             yes        0.000003             120        0.760329       31.964777       20.490786        0.000000       76.887314
              79               0       56.561470             N/A       94.513580       43.663593        0.000000        0.010000             N/A        0.319456          stubby             yes        0.000003               6        0.644366       94.906906       44.555031        0.000000        6.712258
              80               1       54.224594             N/A       80.880356       26.767147        0.000000        0.572643             N/A        0.316348          stubby             yes        0.000003              79        0.317470       81.182678       27.855326        0.000000       88.679565
              81               0       56.561470             N/A       90.675339       41.143707        0.000000        0.524530             N/A        0.310679          stubby             yes        0.000003              11        0.913032       89.602837       42.421406        0.000000       12.413513
              82               3       42.013557             N/A       36.182220       23.730974        0.000000        0.461643             N/A        0.307515          stubby             yes        0.000003             113        0.120471       36.456558       22.985300        0.000000       71.508377
              83               1       54.224594             N/A       94.196564       29.736660        0.000000        0.671348             N/A        0.292541          stubby             yes        0.000003              92        0.690252       93.447151       30.701611        0.000000      102.070175
              84               1       54.224594             N/A       96.231598       30.526758        0.000000        0.333570             N/A        0.281897          stubby             yes        0.000003              93        0.000000       95.821365       31.563354        0.000000      104.438072
              85               0       56.561470             N/A       59.200932       31.854448        0.000000        0.352241             N/A        0.279704          stubby             yes        0.000003              42        0.699181       59.053310       32.748047        0.000000       45.376553
              86               3       42.013557             N/A       36.604851       22.070337        0.000000        0.579861             N/A        0.274264          stubby             yes        0.000003             114        0.741445       36.185287       22.836506        0.000000       71.862335
              87               3       42.013557             N/A       39.658958       25.499674        0.000000        0.543732             N/A        0.269561          stubby             yes        0.000003             108        0.950383       39.941689       25.030413        0.000000       67.424522
              88               4       50.476036             N/A        5.268628       28.408176        0.000000        0.167698             N/A        0.253365          stubby             yes        0.000003             192        0.027462        5.515587       26.587315        0.000000      102.175453
              89               0       56.561470             N/A       56.492199       32.447121        0.000000        0.510571             N/A        0.251093          stubby             yes        0.000003              45        0.281930       56.341248       32.951248        0.000000       48.095860
              90               3       42.013557             N/A       24.965166       13.229071        0.000000        1.449169             N/A        0.250909          stubby             yes        0.000003             134        0.590120       24.304510       13.440001        0.000000       87.376083
              91               0       56.561470             N/A       75.841164       37.268341        0.000000        0.477230             N/A        0.242876          stubby             yes        0.000003              22        0.318664       75.769783       38.520023        0.000000       27.247011
              92               0       56.561470             N/A       74.253517       39.264076        0.000000        0.505474             N/A        0.242852          stubby             yes        0.000003              23        0.817959       75.074333       38.317818        0.000000       27.980387
              94               4       50.476036             N/A       13.222185       25.923008        0.000000        0.351857             N/A        0.219541          stubby             yes        0.000003             188        0.917501       13.615315       26.760561        0.000000       93.888130
              95               1       54.224594             N/A       77.664200       28.838110        0.000000        0.541032             N/A        0.212779          stubby             yes        0.000003              77        0.742081       77.751007       27.581411        0.000000       85.689232
              96               0       56.561470             N/A       81.730728       38.811516        0.000000        0.861832             N/A        0.212331          stubby             yes        0.000003              17        0.648239       81.807449       39.697739        0.000000       21.101070
              97               1       54.224594             N/A       99.927780       31.506210        0.000000        0.240240             N/A        0.209453          stubby             yes        0.000003              97        0.766217       99.650925       32.336674        0.000000      108.317772
              99               4       50.476036             N/A       34.625423       27.925699        0.000000        0.326179             N/A        0.205528          stubby             yes        0.000003             166        0.920646       34.826321       29.207275        0.000000       72.021339
             100               3       42.013557             N/A       28.502705       16.249384        0.000000        0.518658             N/A        0.196602          stubby             yes        0.000003             129        0.808818       28.029602       16.828846        0.000000       82.554329
             102               0       56.561470             N/A       72.741798       36.648876        0.000000        0.819618             N/A        0.178292          stubby             yes        0.000003              25        0.588798       72.798149       37.373344        0.000000       30.676500
             103               3       42.013557             N/A       23.375151       12.266604        0.000000        0.158820             N/A        0.174949          stubby             yes        0.000003             137        0.606602       22.868368       12.531773        0.000000       89.472733
             104               1       54.224594             N/A       72.119713       26.150169        0.000000        0.100000             N/A        0.160210          stubby             yes        0.000003              72        0.495665       71.766792       27.464901        0.000000       79.047646
             105               4       50.476036             N/A       46.461761       28.961401        0.000000        0.583535             N/A        0.141166          stubby             yes        0.000003             154        0.139041       46.285965       28.014023        0.000000       60.141888
             106               0       56.561470             N/A       80.325867       38.370884        0.000000        0.775531             N/A        0.139997          stubby             yes        0.000003              18        0.000000       80.238922       39.207748        0.000000       22.595383
             107               4       50.476036             N/A       43.326916       27.058189        0.000000        0.380699             N/A        0.125719          stubby             yes        0.000003             157        0.092286       43.267822       27.666279        0.000000       63.368034
             108               3       42.013557             N/A       38.045071       22.885672        0.000000        0.500194             N/A        0.109579          stubby             yes        0.000003             111        0.490784       37.813934       23.524122        0.000000       70.077385
             109               4       50.476036             N/A       41.244194       27.221151        0.000000        0.377152             N/A        0.109035          stubby             yes        0.000003             160        0.445476       41.155384       27.798382        0.000000       65.364471
             110               4       50.476036             N/A       31.808281       30.496984        0.000000        0.580811             N/A        0.103705          stubby             yes        0.000003             168        0.000000       31.621569       29.835667        0.000000       75.333519
             111               1       54.224594             N/A       54.077900       27.638073        0.000000        0.010000             N/A        0.094671          stubby             yes        0.000003              54        0.000000       53.923466       28.076601        0.000000       61.325565
             112               0       56.561470             N/A       59.946136       33.886490        0.000000        0.267538             N/A        0.091118          stubby             yes        0.000003              40        0.000000       60.165947       33.188465        0.000000       44.165592
             113               0       56.561470             N/A       93.456299       43.344524        0.000000        0.137009        0.010000        0.064079            thin             yes        0.000003               7        0.000000       93.084755       43.942493        0.000000        8.541987
             114               1       54.224594             N/A       92.794724       31.609495        0.000000        0.292746             N/A        0.032289          stubby             yes        0.000003              92        0.891500       93.073380       30.513628        0.000000      101.747894
