# Supplementary material for: Activity-dependent extracellular proteolytic cascade cleaves the ECM component brevican to promote structural plasticity
Source: EMBO Rep. 2025 Nov 19;27(1):163–85. doi: 10.1038/s44319-025-00644-w (PMC12796228; doi:10.1038/s44319-025-00644-w)
Supplement: Supplementary file 16 — Source data Fig. 7 [file 44319_2025_644_MOESM16_ESM.zip › Figure 7/7D/Timp3+PFR/exp230615/MAX_Timp3 - slice1 n6.txt]

              ID  SECTION-NUMBER  SECTION-LENGTH    BRANCH-ORDER               X               Y               Z   HEAD-DIAMETER   NECK-DIAMETER         MAX-DTS            TYPE            AUTO   XYPLANE-ANGLE     SWC-NODE-ID SWC-NODE-OFFSET        ATTACH-X        ATTACH-Y        ATTACH-Z   SOMA-DISTANCE
               0               2       53.166924             N/A       42.612453       38.877335        0.000000        2.255612        0.010000        2.989075        mushroom             yes        0.000003             123        0.033431       45.445560       38.150818        0.000000       44.615700
               1               2       53.166924             N/A       49.238312       47.218151        0.000000        1.236650        0.010000        2.975418        mushroom             yes        0.000003             135        0.000000       47.007431       45.183666        0.000000       52.668602
               2               2       53.166924             N/A       31.996635        4.132133        0.000000        0.310353        0.010000        2.797154            thin             yes        0.000003              74        0.000000       31.279793        7.568388        0.000000        8.613811
               3               2       53.166924             N/A       30.441761       13.748847        0.000000        0.487462        0.010000        2.697036        mushroom             yes        0.000003              80        0.000000       33.406876       10.947107        0.000000       12.708486
               4               2       53.166924             N/A       32.643463        4.610636        0.000000        0.329242        0.010000        2.693865            thin             yes        0.000003              74        0.000000       31.279793        7.568388        0.000000        8.613811
               5               2       53.166924             N/A       43.547619       40.699261        0.000000        1.169590        0.010000        2.163651        mushroom             yes        0.000003             127        0.118170       45.630764       40.424503        0.000000       46.825493
               6               2       53.166924             N/A       31.454315        4.719555        0.000000        0.344172        0.010000        2.016406            thin             yes        0.000003              71        0.000000       30.244303        6.761609        0.000000        7.296144
               7               2       53.166924             N/A       34.260647        7.321183        0.000000        0.339339        0.010000        1.949784            thin             yes        0.000003              79        0.000000       33.158356        9.931960        0.000000       11.663361
               8               2       53.166924             N/A       32.415421        6.061540        0.000000        0.256617        0.010000        1.332380            thin             yes        0.000003              74        0.409955       31.215460        7.510227        0.000000        8.445666
               9               2       53.166924             N/A       33.721626       17.448496        0.000000        0.289463        0.010000        1.297335            thin             yes        0.000003              88        0.000000       35.355526       16.778469        0.000000       19.664791
              10               2       53.166924             N/A       38.458385       20.282749        0.000000        0.449956        0.010000        1.139463        mushroom             yes        0.000003              97        0.385714       37.079906       20.614626        0.000000       24.128363
              11               2       53.166924             N/A       31.398369       10.823531        0.000000        0.478306        0.257346        0.996954        mushroom             yes        0.000003              80        0.571830       33.293346       10.483374        0.000000       12.110852
              12               0        5.599644             N/A       22.121004        1.577753        0.000000        0.724469        0.307608        0.949469        mushroom             yes        0.000003               3        0.589663       23.435186        1.954075        0.000000        1.448354
              13               2       53.166924             N/A       29.416388        2.330968        0.000000        0.260075        0.010000        0.916616            thin             yes        0.000003              60        0.569786       28.032394        2.185302        0.000000        1.509381
              14               2       53.166924             N/A       33.337440       13.140437        0.000000        0.696857             N/A        0.887206          stubby             yes        0.000003              84        0.000000       34.795288       13.641523        0.000000       16.437593
              15               1       27.763302             N/A       22.296240       21.324554        0.000000        0.258888        0.010000        0.775432            thin             yes        0.000003              31        0.000000       21.549423       21.560713        0.000000       12.151587
              16               2       53.166924             N/A       37.343166       22.790554        0.000000        0.298103        0.205984        0.653918            thin             yes        0.000003             101        0.000000       38.214272       22.158957        0.000000       26.079166
              17               2       53.166924             N/A       29.519361        5.101452        0.000000        0.813857             N/A        0.646345          stubby             yes        0.000003              69        0.692947       28.787535        5.743414        0.000000        5.579006
              18               2       53.166924             N/A       44.449512       45.648594        0.000000        0.172047        0.010000        0.585987            thin             yes        0.000003             134        0.478679       45.522949       44.706760        0.000000       50.981533
              19               2       53.166924             N/A       28.988819        6.849466        0.000000        0.334149             N/A        0.574028          stubby             yes        0.000003              69        0.106509       29.533234        6.446644        0.000000        6.392314
              20               1       27.763302             N/A       20.922255       22.037691        0.000000        1.295311        0.010000        0.549669        mushroom             yes        0.000003              29        0.000000       21.682047       22.179054        0.000000       11.166929
              21               2       53.166924             N/A       32.278763        7.562565        0.000000        0.746583             N/A        0.425560          stubby             yes        0.000003              75        0.483162       31.672337        8.094044        0.000000        9.206870
              22               2       53.166924             N/A       39.224823       21.776077        0.000000        0.430909             N/A        0.424281          stubby             yes        0.000003             102        0.340926       38.817577       22.624790        0.000000       26.645033
              23               2       53.166924             N/A       44.885681       31.583902        0.000000        0.520755             N/A        0.392961          stubby             yes        0.000003             114        0.451134       44.055901       32.113216        0.000000       37.987251
              24               2       53.166924             N/A       31.869118       11.937682        0.000000        0.317000             N/A        0.382506          stubby             yes        0.000003              80        0.000000       33.406876       10.947107        0.000000       12.708486
              25               2       53.166924             N/A       28.975615        1.406376        0.000000        0.794102             N/A        0.322901          stubby             yes        0.000003              59        0.134488       28.057718        1.316314        0.000000        0.947351
              26               2       53.166924             N/A       34.314770       12.917092        0.000000        0.294287             N/A        0.291520          stubby             yes        0.000003              84        0.791522       34.969471       13.259953        0.000000       15.978121
              27               2       53.166924             N/A       45.781681       46.073582        0.000000        0.579730             N/A        0.289595          stubby             yes        0.000003             135        0.859777       45.964855       45.010044        0.000000       51.605690
              28               2       53.166924             N/A       31.690939        6.874102        0.000000        0.294098             N/A        0.266574          stubby             yes        0.000003              74        0.391629       31.173233        7.472050        0.000000        8.453183
              29               1       27.763302             N/A       21.332958       16.913477        0.000000        0.563513             N/A        0.261652          stubby             yes        0.000003              40        0.533127       21.867081       17.506933        0.000000       17.138535
              30               2       53.166924             N/A       28.381290        3.897739        0.000000        0.466272             N/A        0.255910          stubby             yes        0.000003              65        0.712186       27.866007        4.001386        0.000000        3.470681
              31               1       27.763302             N/A       22.157202       22.542898        0.000000        0.327329             N/A        0.237408          stubby             yes        0.000003              30        0.501606       21.633480       22.536636        0.000000       11.473423
              32               2       53.166924             N/A       39.127048       24.378038        0.000000        0.756153             N/A        0.229807          stubby             yes        0.000003             104        0.737096       39.466919       23.664177        0.000000       28.291132
              33               1       27.763302             N/A       22.851170        6.782950        0.000000        0.787061        0.595305        0.217123        mushroom             yes        0.000003              57        0.000000       22.692060        7.058693        0.000000       27.763302
              34               1       27.763302             N/A       21.103441       29.113499        0.000000        0.316689             N/A        0.195866          stubby             yes        0.000003              18        0.154340       21.902308       29.123222        0.000000        4.814154
              35               2       53.166924             N/A       30.702543        6.504482        0.000000        0.335188             N/A        0.183982          stubby             yes        0.000003              72        0.520429       30.500803        6.920854        0.000000        7.549835
              36               1       27.763302             N/A       21.343616       33.801918        0.000000        0.379122             N/A        0.181371          stubby             yes        0.000003              10        0.922404       22.309896       33.706509        0.000000        0.094073
              37               2       53.166924             N/A       35.843052       14.855406        0.000000        0.617804             N/A        0.176991          stubby             yes        0.000003              86        0.767062       35.228962       14.915926        0.000000       17.757551
              38               0        5.599644             N/A       21.907507        3.454123        0.000000        0.420361             N/A        0.144275          stubby             yes        0.000003               5        0.352147       22.535332        3.648441        0.000000        3.228011
              39               2       53.166924             N/A       40.982517       29.103796        0.000000        0.447332             N/A        0.141375          stubby             yes        0.000003             111        0.482347       41.889637       28.719164        0.000000       33.695457
              40               2       53.166924             N/A       40.022030       22.965931        0.000000        0.303181             N/A        0.128611          stubby             yes        0.000003             103        0.249311       39.218445       23.274467        0.000000       27.728378
