# Supplementary material for: Activity-dependent extracellular proteolytic cascade cleaves the ECM component brevican to promote structural plasticity
Source: EMBO Rep. 2025 Nov 19;27(1):163–85. doi: 10.1038/s44319-025-00644-w (PMC12796228; doi:10.1038/s44319-025-00644-w)
Supplement: Supplementary file 16 — Source data Fig. 7 [file 44319_2025_644_MOESM16_ESM.zip › Figure 7/7D/Timp3+PFR/exp230615/MAX_Timp3- slice1 n2.txt]

              ID  SECTION-NUMBER  SECTION-LENGTH    BRANCH-ORDER               X               Y               Z   HEAD-DIAMETER   NECK-DIAMETER         MAX-DTS            TYPE            AUTO   XYPLANE-ANGLE     SWC-NODE-ID SWC-NODE-OFFSET        ATTACH-X        ATTACH-Y        ATTACH-Z   SOMA-DISTANCE
               0               1       41.383228             N/A       22.476492       20.276493        0.000000        0.230324        0.010000        2.991601            thin             yes        0.000003              72        0.332143       25.962704       19.415915        0.000000       33.804581
               1               1       41.383228             N/A       23.299192       21.308319        0.000000        0.350032        0.010000        2.616111        mushroom             yes        0.000003              71        0.000000       26.114109       20.065247        0.000000       33.184280
               2               0       14.314249             N/A       22.412338        1.177474        0.000000        0.405220        0.010000        2.575153        mushroom             yes        0.000003               5        0.000000       19.763294        2.545818        0.000000        2.412099
               3               2       37.480026             N/A        7.790503       12.012927        0.000000        0.568830        0.479787        1.261855        mushroom             yes        0.000003             103        0.000000        6.301708       12.246943        0.000000       12.368873
               4               0       14.314249             N/A       20.983774        9.918928        0.000000        0.299002        0.010000        1.251660            thin             yes        0.000003              13        0.000000       22.664726        9.539677        0.000000       10.264571
               5               0       14.314249             N/A       20.981112        1.743673        0.000000        0.670866        0.140189        1.137916        mushroom             yes        0.000003               5        0.042139       19.669603        2.397075        0.000000        2.382428
               6               1       41.383228             N/A       23.623159       18.187881        0.000000        0.234443        0.010000        1.052209            thin             yes        0.000003              75        0.365421       25.204863       17.043009        0.000000       36.440037
               7               1       41.383228             N/A       29.243738       32.199562        0.000000        1.038574             N/A        1.031403          stubby             yes        0.000003              47        0.543195       28.747309       33.579601        0.000000       18.906509
               8               2       37.480026             N/A        2.128447       27.094467        0.000000        0.783817        0.674058        1.011345        mushroom             yes        0.000003             128        0.193721        3.570221       26.989307        0.000000       28.784723
               9               1       41.383228             N/A       30.000555       36.512161        0.000000        0.392193        0.010000        0.964896        mushroom             yes        0.000003              43        0.000000       28.870045       36.779957        0.000000       15.078132
              10               2       37.480026             N/A        2.173496       29.225639        0.000000        0.829957        0.668969        0.909773        mushroom             yes        0.000003             131        0.362540        3.350766       29.947441        0.000000       31.941990
              11               1       41.383228             N/A       25.661146       14.269709        0.000000        0.245339        0.010000        0.802462            thin             yes        0.000003              78        0.000000       24.610775       14.033821        0.000000       39.699417
              12               2       37.480026             N/A        5.525573       27.756258        0.000000        1.215486             N/A        0.801324          stubby             yes        0.000003             129        0.000000        4.225535       27.970974        0.000000       30.049622
              13               2       37.480026             N/A        8.886391        2.180305        0.000000        0.470305        0.010000        0.777327        mushroom             yes        0.000003              88        0.639315        7.677738        2.014610        0.000000        1.860154
              14               1       41.383228             N/A       23.252846       15.570140        0.000000        0.475552        0.326650        0.767778        mushroom             yes        0.000003              77        0.225655       24.326519       14.898287        0.000000       38.689030
              15               1       41.383228             N/A       26.117575       15.678351        0.000000        0.177990        0.010000        0.735056            thin             yes        0.000003              76        0.461095       24.771755       16.064095        0.000000       37.566479
              16               2       37.480026             N/A        7.547244        9.351928        0.000000        0.346740        0.010000        0.728022            thin             yes        0.000003              99        0.000000        6.442783        9.379797        0.000000        9.400842
              17               2       37.480026             N/A        5.950764        7.454300        0.000000        0.692962        0.597791        0.718061        mushroom             yes        0.000003              96        0.385479        6.811508        7.591827        0.000000        7.646553
              18               1       41.383228             N/A       27.690659       36.541813        0.000000        0.894922        0.620335        0.716726        mushroom             yes        0.000003              44        0.195417       28.553434       36.057472        0.000000       15.769627
              19               2       37.480026             N/A        1.221593       20.800177        0.000000        0.619159        0.499218        0.677749        mushroom             yes        0.000003             120        0.722789        2.071041       20.876999        0.000000       22.429880
              20               1       41.383228             N/A       28.715437       46.019993        0.000000        0.384264        0.010000        0.575475        mushroom             yes        0.000003              28        0.521238       27.543222       46.041393        0.000000        5.480117
              21               2       37.480026             N/A        3.071370       19.850784        0.000000        0.198425        0.010000        0.556743            thin             yes        0.000003             118        0.831966        2.145059       19.826717        0.000000       21.367588
              22               2       37.480026             N/A        7.480561        8.019244        0.000000        0.480391             N/A        0.541458          stubby             yes        0.000003              96        0.276408        6.738701        7.823923        0.000000        7.727707
              23               2       37.480026             N/A        4.384017       24.600502        0.000000        0.400430             N/A        0.514584          stubby             yes        0.000003             127        0.842804        3.213891       24.812477        0.000000       26.674440
              24               2       37.480026             N/A        2.276463       16.978022        0.000000        0.308919        0.010000        0.508593            thin             yes        0.000003             112        0.881558        2.881368       17.396973        0.000000       18.700584
              25               2       37.480026             N/A        6.880744        1.050994        0.000000        1.116009             N/A        0.491553          stubby             yes        0.000003              87        0.770730        7.784083        1.086682        0.000000        0.939622
              26               1       41.383228             N/A       23.514111       14.235477        0.000000        0.564343             N/A        0.489156          stubby             yes        0.000003              78        0.717101       24.293686       14.790638        0.000000       39.089642
              27               2       37.480026             N/A        7.251110       10.036562        0.000000        0.489499             N/A        0.410369          stubby             yes        0.000003             100        0.447476        6.380383       10.031051        0.000000        9.977517
              28               1       41.383228             N/A       27.542118       33.867554        0.000000        0.557506             N/A        0.409599          stubby             yes        0.000003              46        0.369433       28.752205       34.336704        0.000000       17.804686
              29               2       37.480026             N/A        5.656545        9.824624        0.000000        0.489897             N/A        0.397903          stubby             yes        0.000003             100        0.503897        6.407444        9.748620        0.000000        9.918630
              30               1       41.383228             N/A       27.441113       42.782112        0.000000        0.356591        0.253498        0.386947        mushroom             yes        0.000003              33        0.486298       28.096415       42.891819        0.000000        8.727870
              31               1       41.383228             N/A       28.779024       31.304506        0.000000        0.625547             N/A        0.370783          stubby             yes        0.000003              53        0.641473       28.052460       31.125015        0.000000       21.682783
              32               0       14.314249             N/A       21.774313        3.908639        0.000000        0.880957             N/A        0.353750          stubby             yes        0.000003               9        0.176021       20.832333        4.671399        0.000000        5.154032
              33               0       14.314249             N/A       23.238533        7.675862        0.000000        0.491812             N/A        0.343989          stubby             yes        0.000003              12        0.507878       22.266113        8.002286        0.000000        8.635029
              34               1       41.383228             N/A       27.007933       44.104916        0.000000        0.527837             N/A        0.324793          stubby             yes        0.000003              30        0.231240       27.579088       44.296417        0.000000        7.339262
              35               2       37.480026             N/A        2.373641       26.403481        0.000000        0.382642             N/A        0.312688          stubby             yes        0.000003             128        0.694765        3.501361       26.385754        0.000000       28.125986
              36               1       41.383228             N/A       25.195744       14.457697        0.000000        0.258106             N/A        0.299206          stubby             yes        0.000003              77        0.178575       24.296619       14.844213        0.000000       38.722424
              37               1       41.383228             N/A       23.767607       16.541950        0.000000        0.888509             N/A        0.293160          stubby             yes        0.000003              76        0.706617       24.845398       16.378706        0.000000       37.261200
              38               0       14.314249             N/A       22.172722       10.362556        0.000000        0.389836             N/A        0.277504          stubby             yes        0.000003              14        0.326930       22.828606       10.111114        0.000000       10.852357
              39               2       37.480026             N/A        6.392479       14.859304        0.000000        0.690357             N/A        0.271020          stubby             yes        0.000003             106        0.632267        5.468911       14.531806        0.000000       14.541787
              40               2       37.480026             N/A        3.951197       30.829081        0.000000        0.374842             N/A        0.224314          stubby             yes        0.000003             132        0.583091        3.136919       30.473396        0.000000       32.790409
              41               2       37.480026             N/A        3.190328       23.315058        0.000000        0.720809             N/A        0.217555          stubby             yes        0.000003             125        0.497728        2.541049       23.615732        0.000000       25.311350
              42               1       41.383228             N/A       29.346720       35.473911        0.000000        0.277409             N/A        0.206663          stubby             yes        0.000003              45        0.449816       28.573709       35.444462        0.000000       16.526993
              43               0       14.314249             N/A       23.860083       10.564298        0.000000        0.367866             N/A        0.192686          stubby             yes        0.000003              15        0.170897       23.269510       10.990057        0.000000       11.739897
              44               2       37.480026             N/A        5.555843       11.599999        0.000000        0.818644             N/A        0.182660          stubby             yes        0.000003             102        0.377163        6.082260       11.572334        0.000000       11.640352
              45               1       41.383228             N/A       24.081432       13.353161        0.000000        0.388702             N/A        0.163014          stubby             yes        0.000003              80        0.369425       24.430046       13.330242        0.000000       40.505310
              46               2       37.480026             N/A        2.651988       20.860510        0.000000        0.309437             N/A        0.162644          stubby             yes        0.000003             120        0.992902        2.081145       20.815186        0.000000       22.258669
              47               1       41.383228             N/A       26.044453       23.476496        0.000000        0.503964             N/A        0.095943          stubby             yes        0.000003              64        0.000000       26.570477       23.611650        0.000000       29.503956
              48               1       41.383228             N/A       27.898689       25.231936        0.000000        0.321152             N/A        0.079115          stubby             yes        0.000003              61        0.120146       27.187490       25.296085        0.000000       27.472607
