# Supplementary material for: Activity-dependent extracellular proteolytic cascade cleaves the ECM component brevican to promote structural plasticity
Source: EMBO Rep. 2025 Nov 19;27(1):163–85. doi: 10.1038/s44319-025-00644-w (PMC12796228; doi:10.1038/s44319-025-00644-w)
Supplement: Supplementary file 16 — Source data Fig. 7 [file 44319_2025_644_MOESM16_ESM.zip › Figure 7/7D/Timp3+PFR/exp230615/MAX_Timp3i - slice4 n2.txt]

              ID  SECTION-NUMBER  SECTION-LENGTH    BRANCH-ORDER               X               Y               Z   HEAD-DIAMETER   NECK-DIAMETER         MAX-DTS            TYPE            AUTO   XYPLANE-ANGLE     SWC-NODE-ID SWC-NODE-OFFSET        ATTACH-X        ATTACH-Y        ATTACH-Z   SOMA-DISTANCE
               0               3       15.516649             N/A       18.081079       28.011843        0.000000        1.022067             N/A        1.062464          stubby             yes        0.000003              62        0.613254       16.717457       26.878723        0.000000       25.056751
               1               4       43.751434             N/A       34.039677        2.201862        0.000000        0.637961        0.010000        0.960727        mushroom             yes        0.000003             124        0.786433       35.228539        2.961645        0.000000       53.777462
               2               1       11.335690             N/A       13.687803       50.504601        0.000000        0.532535        0.418963        0.886544        mushroom             yes        0.000003              36        0.056909       14.729569       50.688213        0.000000       21.697371
               3               4       43.751434             N/A       31.422520       10.228737        0.000000        0.708490             N/A        0.871846          stubby             yes        0.000003             114        0.443547       30.466324        9.527552        0.000000       44.907280
               4               5       22.728168             N/A       17.383780       11.776495        0.000000        0.436400        0.010000        0.819965        mushroom             yes        0.000003             152        0.475528       18.427456       11.817730        0.000000       11.713503
               5               4       43.751434             N/A       22.470093       31.151966        0.000000        0.476942        0.010000        0.796082        mushroom             yes        0.000003              76        0.474169       21.095345       30.898153        0.000000       20.707121
               6               5       22.728168             N/A       17.376009        6.731817        0.000000        0.450346             N/A        0.712052          stubby             yes        0.000003             146        0.685616       18.544712        6.576769        0.000000        6.428833
               7               1       11.335690             N/A       17.879530       46.641666        0.000000        0.592598             N/A        0.697982          stubby             yes        0.000003              25        0.682719       17.072256       46.141960        0.000000       16.490013
               8               1       11.335690             N/A       16.446550       45.239052        0.000000        0.440576             N/A        0.690154          stubby             yes        0.000003              24        0.800240       17.274654       45.448799        0.000000       15.615999
               9               1       11.335690             N/A       18.609787       44.459476        0.000000        0.336059             N/A        0.619127          stubby             yes        0.000003              20        0.497041       17.854383       43.877602        0.000000       14.047206
              10               0       10.372952             N/A       20.777250       44.588360        0.000000        0.376698        0.010000        0.590856        mushroom             yes        0.000003              11        0.628064       19.866720       44.432396        0.000000        6.466891
              11               4       43.751434             N/A       19.661356       33.705364        0.000000        0.539559        0.342029        0.584891        mushroom             yes        0.000003              73        0.490753       20.695362       33.492706        0.000000       17.864336
              12               4       43.751434             N/A       25.918619       21.559618        0.000000        0.246139        0.010000        0.548705            thin             yes        0.000003              93        0.323605       25.174566       20.831474        0.000000       32.113289
              13               3       15.516649             N/A       16.794733       34.294540        0.000000        0.316526             N/A        0.537250          stubby             yes        0.000003              48        0.671531       17.427006       33.759815        0.000000       17.723078
              14               4       43.751434             N/A       31.072092        6.560055        0.000000        0.380882             N/A        0.508195          stubby             yes        0.000003             118        0.072952       32.029991        7.281161        0.000000       47.691166
              15               4       43.751434             N/A       20.567871       36.102173        0.000000        0.310593             N/A        0.459369          stubby             yes        0.000003              67        0.345023       19.984531       35.812996        0.000000       15.619263
              16               4       43.751434             N/A       24.181728       24.577442        0.000000        0.348919        0.145159        0.425234            thin             yes        0.000003              85        0.081789       23.541433       24.059469        0.000000       28.137300
              17               4       43.751434             N/A       33.758736        8.556333        0.000000        0.289504             N/A        0.371245          stubby             yes        0.000003             119        0.000000       33.221588        7.229836        0.000000       48.930668
              18               4       43.751434             N/A       21.061226       26.220284        0.000000        0.251553        0.010000        0.358063            thin             yes        0.000003              82        0.163885       22.190897       26.387953        0.000000       25.435936
              19               4       43.751434             N/A       34.613857        7.510135        0.000000        0.552401             N/A        0.340040          stubby             yes        0.000003             120        0.595711       33.610668        6.761372        0.000000       49.604584
              20               2        2.834134             N/A       19.632092       40.442745        0.000000        0.514560             N/A        0.286119          stubby             yes        0.000003              37        0.373797       19.088696       40.350887        0.000000       10.731745
              21               4       43.751434             N/A       21.282255       34.599609        0.000000        0.494954             N/A        0.273540          stubby             yes        0.000003              72        0.834472       20.698332       34.597969        0.000000       16.962936
              22               3       15.516649             N/A       18.193138       34.772186        0.000000        0.281543             N/A        0.232204          stubby             yes        0.000003              46        0.611913       17.727915       34.751431        0.000000       16.819515
              23               4       43.751434             N/A       26.527929       17.090004        0.000000        0.297051             N/A        0.225789          stubby             yes        0.000003             101        0.566117       27.192104       17.171556        0.000000       36.513012
              24               4       43.751434             N/A       33.383499        4.281090        0.000000        0.344708             N/A        0.219132          stubby             yes        0.000003             121        0.000000       34.279022        4.693690        0.000000       51.791748
              25               5       22.728168             N/A       17.821459       14.160198        0.000000        0.195897             N/A        0.212935          stubby             yes        0.000003             159        0.979445       18.373486       13.982732        0.000000       13.947731
              26               4       43.751434             N/A       18.620184       36.103935        0.000000        0.276366        0.010000        0.209959            thin             yes        0.000003              66        0.052411       19.671867       36.265602        0.000000       14.882849
              27               1       11.335690             N/A       15.145897       48.962395        0.000000        0.415794             N/A        0.201253          stubby             yes        0.000003              31        0.394726       15.469015       49.313351        0.000000       19.958536
              28               4       43.751434             N/A       35.125187        1.642503        0.000000        0.539734             N/A        0.178668          stubby             yes        0.000003             125        0.701909       35.876728        1.979058        0.000000       54.953629
              29               4       43.751434             N/A       29.461601       13.760674        0.000000        0.539890             N/A        0.170698          stubby             yes        0.000003             107        0.181803       28.969332       13.149000        0.000000       40.908817
              30               0       10.372952             N/A       19.180119       43.988976        0.000000        0.401876             N/A        0.164565          stubby             yes        0.000003              12        0.247221       19.716511       43.886040        0.000000        7.280536
              31               5       22.728168             N/A       18.475588        4.589885        0.000000        0.383450             N/A        0.162964          stubby             yes        0.000003             142        0.379258       18.961990        4.600967        0.000000        4.499675
              32               5       22.728168             N/A       19.337036        6.645862        0.000000        0.459069             N/A        0.139188          stubby             yes        0.000003             146        0.535350       18.573154        6.794813        0.000000        6.597254
              33               4       43.751434             N/A       34.477768        2.688491        0.000000        0.288844             N/A        0.128729          stubby             yes        0.000003             124        0.916506       35.187786        3.018835        0.000000       53.635384
              34               0       10.372952             N/A       19.723022       42.254059        0.000000        0.414901             N/A        0.102414          stubby             yes        0.000003              15        0.854964       19.211910       42.146412        0.000000        8.782645
              35               5       22.728168             N/A       17.992161        8.373516        0.000000        0.380266             N/A        0.097805          stubby             yes        0.000003             147        0.010802       18.820364        8.371090        0.000000        8.087644
              36               3       15.516649             N/A       16.797857       33.494118        0.000000        0.574833             N/A        0.096026          stubby             yes        0.000003              49        0.706553       17.386612       33.550854        0.000000       18.278181
              37               2        2.834134             N/A       20.018078       38.604931        0.000000        0.467992             N/A        0.095688          stubby             yes        0.000003              39        0.277974       19.119822       38.500736        0.000000       12.794546
              38               2        2.834134             N/A       18.159828       39.374886        0.000000        0.310470             N/A        0.083022          stubby             yes        0.000003              38        0.000000       18.884678       39.421402        0.000000       11.722995
              40               4       43.751434             N/A       28.643295       10.182067        0.000000        0.679672             N/A        0.000000            thin              no        0.000003             112        0.723026       30.093994       10.066151        0.000000       43.569286
              41               0       10.372952             N/A       22.416168       47.975803        0.000000        0.245792             N/A        0.000000            thin              no        0.000003               4        0.787690       20.698561       47.889843        0.000000        1.899511
