# Supplementary material for: Activity-dependent extracellular proteolytic cascade cleaves the ECM component brevican to promote structural plasticity
Source: EMBO Rep. 2025 Nov 19;27(1):163–85. doi: 10.1038/s44319-025-00644-w (PMC12796228; doi:10.1038/s44319-025-00644-w)
Supplement: Supplementary file 16 — Source data Fig. 7 [file 44319_2025_644_MOESM16_ESM.zip › Figure 7/7D/Timp3+PFR/exp230615/MAX_Timp3i- slice2 n3.txt]

              ID  SECTION-NUMBER  SECTION-LENGTH    BRANCH-ORDER               X               Y               Z   HEAD-DIAMETER   NECK-DIAMETER         MAX-DTS            TYPE            AUTO   XYPLANE-ANGLE     SWC-NODE-ID SWC-NODE-OFFSET        ATTACH-X        ATTACH-Y        ATTACH-Z   SOMA-DISTANCE
               0               2       22.355633             N/A       15.818851       49.212349        0.000000        2.244159        0.678160        2.989824        mushroom             yes        0.000003              24        0.000000       18.420774       49.344376        0.000000        1.462302
               1               2       22.355633             N/A       15.086511       48.167187        0.000000        0.657440        0.010000        2.971590        mushroom             yes        0.000003              26        0.000000       18.481379       47.410000        0.000000        2.720255
               2               2       22.355633             N/A       22.665913       33.667046        0.000000        0.100000        0.010000        1.265694            thin             yes        0.000003              51        0.634556       24.500433       34.228100        0.000000       18.147388
               3               0        5.687615             N/A       28.382338       22.063585        0.000000        0.232060        0.010000        1.192949            thin             yes        0.000003               3        0.000000       29.767046       21.325268        0.000000        1.447278
               4               1        4.480746             N/A       29.035789       28.909245        0.000000        0.436575        0.010000        1.127733        mushroom             yes        0.000003              15        0.000000       28.183224       27.862875        0.000000        1.484281
               5               2       22.355633             N/A       24.425180       39.880405        0.000000        0.590032        0.010000        1.099343        mushroom             yes        0.000003              40        0.035336       23.234388       39.265205        0.000000       11.949174
               6               2       22.355633             N/A       19.455072       43.451160        0.000000        0.249329        0.010000        1.041299            thin             yes        0.000003              33        0.000000       21.002808       43.899570        0.000000        7.327905
               7               2       22.355633             N/A       24.683121       37.983643        0.000000        0.468810        0.010000        1.021943        mushroom             yes        0.000003              45        0.404796       23.456530       38.039303        0.000000       14.244438
               8               2       22.355633             N/A       19.588123       44.324368        0.000000        0.587095        0.010000        0.922639        mushroom             yes        0.000003              31        0.707428       19.884241       45.487202        0.000000        5.574246
               9               0        5.687615             N/A       30.958218       21.517002        0.000000        0.181720        0.010000        0.896853            thin             yes        0.000003               3        0.095938       29.778368       21.274069        0.000000        1.377281
              10               2       22.355633             N/A       24.048841       41.501114        0.000000        0.302576        0.010000        0.548991            thin             yes        0.000003              39        0.095230       23.167698       41.107456        0.000000       10.932243
              11               2       22.355633             N/A       22.267506       39.884239        0.000000        0.552810             N/A        0.489741          stubby             yes        0.000003              41        0.935319       22.990482       40.111923        0.000000       12.022783
              12               0        5.687615             N/A       30.662167       24.049129        0.000000        0.368568             N/A        0.463521          stubby             yes        0.000003              10        0.927254       29.623869       24.005428        0.000000        4.183572
              13               2       22.355633             N/A       20.451113       43.317757        0.000000        0.225598             N/A        0.446206          stubby             yes        0.000003              33        0.000000       21.002808       43.899570        0.000000        7.327905
              14               2       22.355633             N/A       21.339750       42.721664        0.000000        0.379278             N/A        0.402087          stubby             yes        0.000003              35        0.492257       21.716539       43.323208        0.000000        8.399895
              15               2       22.355633             N/A       23.366673       34.526684        0.000000        0.528135             N/A        0.398812          stubby             yes        0.000003              50        0.307377       24.383997       34.602993        0.000000       17.505507
              16               2       22.355633             N/A       17.665934       47.290970        0.000000        0.215959        0.143555        0.365774            thin             yes        0.000003              26        0.000000       18.481379       47.410000        0.000000        2.720255
              17               2       22.355633             N/A       18.799482       49.067375        0.000000        0.546652        0.010000        0.309925        mushroom             yes        0.000003              24        0.000000       18.358799       48.656582        0.000000        1.462302
              18               2       22.355633             N/A       23.645824       40.173309        0.000000        0.461472             N/A        0.270445          stubby             yes        0.000003              40        0.180745       23.023451       40.288818        0.000000       11.804025
              19               1        4.480746             N/A       27.470049       27.502998        0.000000        0.443136             N/A        0.266723          stubby             yes        0.000003              16        0.440544       27.788246       28.064543        0.000000        1.955802
              20               0        5.687615             N/A       28.996023       25.175821        0.000000        0.380172             N/A        0.181136          stubby             yes        0.000003              10        0.000000       29.533758       24.840229        0.000000        5.091202
              21               2       22.355633             N/A       23.937119       38.112957        0.000000        0.224277             N/A        0.136951          stubby             yes        0.000003              45        0.702391       23.448708       38.173748        0.000000       14.072021
