# Supplementary material for: Activity-dependent extracellular proteolytic cascade cleaves the ECM component brevican to promote structural plasticity
Source: EMBO Rep. 2025 Nov 19;27(1):163–85. doi: 10.1038/s44319-025-00644-w (PMC12796228; doi:10.1038/s44319-025-00644-w)
Supplement: Supplementary file 16 — Source data Fig. 7 [file 44319_2025_644_MOESM16_ESM.zip › Figure 7/7D/Timp3+PFR/exp230615/MAX_Timp3i- slice3 n1.txt]

              ID  SECTION-NUMBER  SECTION-LENGTH    BRANCH-ORDER               X               Y               Z   HEAD-DIAMETER   NECK-DIAMETER         MAX-DTS            TYPE            AUTO   XYPLANE-ANGLE     SWC-NODE-ID SWC-NODE-OFFSET        ATTACH-X        ATTACH-Y        ATTACH-Z   SOMA-DISTANCE
               0               1       18.883234             N/A       28.057281       25.816071        0.000000        0.410658        0.010000        1.260599        mushroom             yes        0.000003              46        0.000000       28.667799       24.635675        0.000000       14.766278
               1               1       18.883234             N/A       30.559034       24.312578        0.000000        0.517895        0.397174        0.667466        mushroom             yes        0.000003              49        0.275117       30.157927       25.292953        0.000000       16.344200
               2               0        8.589293             N/A        8.074595       20.108341        0.000000        0.389479             N/A        0.428503          stubby             yes        0.000003              16        0.300367        7.891125       19.510422        0.000000        7.942369
               3               1       18.883234             N/A       21.426197       20.711203        0.000000        0.608428             N/A        0.411415          stubby             yes        0.000003              29        0.627453       21.600094       20.173956        0.000000        6.131585
               4               1       18.883234             N/A       27.159700       24.073797        0.000000        0.553178             N/A        0.352724          stubby             yes        0.000003              43        0.281115       27.356874       23.511759        0.000000       13.188728
               5               1       18.883234             N/A       22.479877       19.908278        0.000000        0.459143             N/A        0.289709          stubby             yes        0.000003              30        0.000000       22.397686       20.396408        0.000000        6.902014
               6               4        3.597646             N/A       14.041409       17.511511        0.000000        0.484298             N/A        0.251168          stubby             yes        0.000003              67        0.796407       14.010339       18.117022        0.000000        2.123495
