# Supplementary material for: Activity-dependent extracellular proteolytic cascade cleaves the ECM component brevican to promote structural plasticity
Source: EMBO Rep. 2025 Nov 19;27(1):163–85. doi: 10.1038/s44319-025-00644-w (PMC12796228; doi:10.1038/s44319-025-00644-w)
Supplement: Supplementary file 16 — Source data Fig. 7 [file 44319_2025_644_MOESM16_ESM.zip › Figure 7/7D/Timp3+PFR/exp230615/MAX_Timp3i- slice4 n3.txt]

              ID  SECTION-NUMBER  SECTION-LENGTH    BRANCH-ORDER               X               Y               Z   HEAD-DIAMETER   NECK-DIAMETER         MAX-DTS            TYPE            AUTO   XYPLANE-ANGLE     SWC-NODE-ID SWC-NODE-OFFSET        ATTACH-X        ATTACH-Y        ATTACH-Z   SOMA-DISTANCE
               0               0       38.354469             N/A       25.521992        4.749290        0.000000        0.478851        0.010000        0.855513        mushroom             yes        0.000003              10        0.716549       26.774473        4.603084        0.000000        5.269199
               1               0       38.354469             N/A       24.988794       19.951553        0.000000        0.452873             N/A        0.746983          stubby             yes        0.000003              39        0.906546       23.863083       19.983496        0.000000       21.560062
               2               2        2.760293             N/A       21.949171       36.747478        0.000000        0.274837        0.010000        0.702392            thin             yes        0.000003              99        0.322785       22.776854       37.033466        0.000000        2.710259
               3               0       38.354469             N/A       24.327314       12.544513        0.000000        0.326511             N/A        0.658840          stubby             yes        0.000003              24        0.186354       25.146763       12.616061        0.000000       13.933173
               4               0       38.354469             N/A       22.762230       28.492537        0.000000        0.437237             N/A        0.561085          stubby             yes        0.000003              58        0.890350       23.546284       28.538992        0.000000       30.473095
               5               0       38.354469             N/A       26.383526       11.817795        0.000000        0.413074             N/A        0.478813          stubby             yes        0.000003              22        0.000000       25.613873       11.672289        0.000000       12.729387
               6               0       38.354469             N/A       27.249491        1.310188        0.000000        0.947154             N/A        0.452278          stubby             yes        0.000003               5        0.557514       27.947121        1.629480        0.000000        1.868106
               7               0       38.354469             N/A       25.582050       14.714872        0.000000        0.394530             N/A        0.427762          stubby             yes        0.000003              28        0.629952       25.006809       14.241209        0.000000       15.753295
               8               0       38.354469             N/A       23.838610       15.451276        0.000000        0.582270             N/A        0.379008          stubby             yes        0.000003              31        0.659772       24.365755       15.528265        0.000000       17.067438
               9               0       38.354469             N/A       26.064495       13.571422        0.000000        0.257302             N/A        0.371285          stubby             yes        0.000003              26        0.000000       25.259584       13.571060        0.000000       14.794502
              10               0       38.354469             N/A       27.476528        9.239688        0.000000        0.381658             N/A        0.331109          stubby             yes        0.000003              17        0.707413       26.671593        8.897487        0.000000        9.693627
              11               0       38.354469             N/A       27.467207        5.132086        0.000000        0.747739             N/A        0.210899          stubby             yes        0.000003              10        0.316356       26.772022        5.298138        0.000000        5.645132
              12               0       38.354469             N/A       24.837667       16.240524        0.000000        0.607134             N/A        0.195929          stubby             yes        0.000003              32        0.611213       24.211927       16.159092        0.000000       17.658213
              13               0       38.354469             N/A       27.834700        3.269993        0.000000        0.236397             N/A        0.155329          stubby             yes        0.000003               7        0.568576       27.331612        3.065204        0.000000        3.364409
              14               0       38.354469             N/A       25.504807        5.994106        0.000000        0.301577             N/A        0.138201          stubby             yes        0.000003              11        0.000000       26.281582        6.179855        0.000000        6.840732
              15               0       38.354469             N/A       27.408455        4.104902        0.000000        0.374544             N/A        0.067337          stubby             yes        0.000003               9        0.673746       26.874086        4.092905        0.000000        4.477441
              16               0       38.354469             N/A       24.957462       24.970970        0.000000        0.576169             N/A        0.000000        mushroom              no        0.000003              46        0.757307       23.945192       24.580997        0.000000       26.316744
              20               1        7.694882             N/A       21.700203       49.399570        0.000000        0.882141             N/A        0.000000        mushroom              no        0.000003              83        0.164068       19.756601       48.117588        0.000000        5.222373
