# Supplementary material for: Activity-dependent extracellular proteolytic cascade cleaves the ECM component brevican to promote structural plasticity
Source: EMBO Rep. 2025 Nov 19;27(1):163–85. doi: 10.1038/s44319-025-00644-w (PMC12796228; doi:10.1038/s44319-025-00644-w)
Supplement: Supplementary file 16 — Source data Fig. 7 [file 44319_2025_644_MOESM16_ESM.zip › Figure 7/7D/Timp3+PFR/exp280715mount310715/Timp3 - 2_4.txt]

              ID  SECTION-NUMBER  SECTION-LENGTH    BRANCH-ORDER               X               Y               Z   HEAD-DIAMETER   NECK-DIAMETER         MAX-DTS            TYPE            AUTO   XYPLANE-ANGLE     SWC-NODE-ID SWC-NODE-OFFSET        ATTACH-X        ATTACH-Y        ATTACH-Z   SOMA-DISTANCE
               0               0       49.181572             N/A       24.290247       16.561056        0.000000        0.423906        0.010000        2.992284        mushroom             yes        0.000003              25        0.607556       24.543741       12.333176        0.000000       23.914665
               1               0       49.181572             N/A       13.334185       11.987350        0.000000        1.231928        0.010000        2.111349        mushroom             yes        0.000003              37        0.436425       13.289009       14.437092        0.000000       35.622139
               2               0       49.181572             N/A       29.350746       14.763861        0.000000        1.012607        0.010000        2.106156        mushroom             yes        0.000003              22        0.000000       28.743959       12.135714        0.000000       19.084133
               3               1       53.486664             N/A       90.456589       11.097658        0.000000        0.351236        0.010000        1.738711        mushroom             yes        0.000003              63        0.600103       90.349190       13.382069        0.000000       12.515737
               4               1       53.486664             N/A       54.521820       11.722384        0.000000        1.400877        0.010000        1.599582        mushroom             yes        0.000003              94        0.586485       55.026115        9.827930        0.000000       49.137775
               5               1       53.486664             N/A       58.638504        7.938034        0.000000        0.518550        0.311922        1.522957        mushroom             yes        0.000003              91        0.795698       57.855297        9.734382        0.000000       45.411919
               6               1       53.486664             N/A       69.888245       10.440205        0.000000        0.502596        0.010000        1.513885        mushroom             yes        0.000003              79        0.000000       70.231842       12.325470        0.000000       32.728615
               7               0       49.181572             N/A       24.221769       10.096230        0.000000        1.317122             N/A        1.503091          stubby             yes        0.000003              25        0.447588       24.529968       12.332677        0.000000       24.237349
               8               0       49.181572             N/A        5.969294       11.114207        0.000000        0.568925        0.010000        1.328234        mushroom             yes        0.000003              42        0.000000        6.104412       13.257553        0.000000       42.869507
               9               1       53.486664             N/A       81.375427        9.623413        0.000000        0.115166        0.010000        1.280499            thin             yes        0.000003              72        0.000000       80.048363       11.622562        0.000000       23.094574
              10               0       49.181572             N/A       30.108223       13.176276        0.000000        0.774507             N/A        1.202303          stubby             yes        0.000003              22        0.090994       29.388098       11.888222        0.000000       18.957867
              11               1       53.486664             N/A       85.850838       14.586745        0.000000        0.282421        0.010000        1.184407            thin             yes        0.000003              67        0.819340       85.807137       12.383789        0.000000       16.407869
              12               1       53.486664             N/A       87.744148       10.269311        0.000000        0.792679        0.010000        1.184394        mushroom             yes        0.000003              65        0.000000       87.843010       12.237449        0.000000       14.841785
              13               0       49.181572             N/A       39.300667        7.979928        0.000000        0.459026        0.010000        1.181026        mushroom             yes        0.000003              11        0.524526       39.776783        9.434916        0.000000        7.992444
              14               0       49.181572             N/A       16.504452       16.684002        0.000000        1.215053             N/A        1.162610          stubby             yes        0.000003              34        0.163902       16.448780       14.912938        0.000000       33.027100
              15               1       53.486664             N/A       73.411652        9.762403        0.000000        1.184601        1.032360        1.143561        mushroom             yes        0.000003              76        0.098549       73.957184       11.644482        0.000000       29.184126
              16               1       53.486664             N/A       96.971855       13.927154        0.000000        0.782623        0.010000        1.056955        mushroom             yes        0.000003              58        0.000000       95.548050       15.315840        0.000000        6.421042
              17               1       53.486664             N/A       79.483673       13.166474        0.000000        1.686801             N/A        1.012087          stubby             yes        0.000003              73        0.905518       80.048363       11.622562        0.000000       23.251799
              18               0       49.181572             N/A       11.757134       16.263155        0.000000        0.909445        0.817519        1.005499        mushroom             yes        0.000003              38        0.000000       12.276571       14.690491        0.000000       37.119640
              19               0       49.181572             N/A       24.529560       14.144562        0.000000        1.545781             N/A        0.924994          stubby             yes        0.000003              25        0.678987       24.852747       12.344373        0.000000       23.770578
              20               0       49.181572             N/A       44.456436        6.851861        0.000000        1.077588             N/A        0.806375          stubby             yes        0.000003               4        0.000000       44.296242        8.194035        0.000000        3.003132
              21               1       53.486664             N/A       97.908943       18.234043        0.000000        0.601603             N/A        0.778126          stubby             yes        0.000003              55        0.515971       97.756363       17.113703        0.000000        3.389562
              22               1       53.486664             N/A       85.226089       10.788272        0.000000        1.055822             N/A        0.652131          stubby             yes        0.000003              67        0.000000       85.234467       12.349352        0.000000       17.576487
              23               1       53.486664             N/A       65.924927       14.477513        0.000000        0.931267             N/A        0.624058          stubby             yes        0.000003              84        0.000000       65.972435       12.625390        0.000000       37.112820
              24               0       49.181572             N/A       26.817541       14.255844        0.000000        0.261545        0.010000        0.603566            thin             yes        0.000003              24        0.607264       26.716879       12.214850        0.000000       21.765255
              25               1       53.486664             N/A       72.226097       13.347447        0.000000        0.749379             N/A        0.599183          stubby             yes        0.000003              77        0.000000       71.865990       12.190740        0.000000       31.130295
              26               1       53.486664             N/A       66.471970       14.289571        0.000000        0.718706             N/A        0.583705          stubby             yes        0.000003              84        0.071542       66.274002       12.620426        0.000000       36.997158
              27               0       49.181572             N/A        4.765802       14.559305        0.000000        1.587873             N/A        0.575049          stubby             yes        0.000003              44        0.889287        4.882617       13.329360        0.000000       44.471413
              28               1       53.486664             N/A       76.571014       12.881617        0.000000        0.781043             N/A        0.518939          stubby             yes        0.000003              75        0.595151       76.377342       11.270716        0.000000       26.380112
              29               0       49.181572             N/A       43.656055        6.942586        0.000000        0.449888             N/A        0.454667          stubby             yes        0.000003               5        0.521778       43.909988        8.157402        0.000000        3.681226
              30               0       49.181572             N/A        9.375347       12.028749        0.000000        0.553383        0.010000        0.402193        mushroom             yes        0.000003              41        0.580206        9.006486       13.342049        0.000000       40.506340
              31               1       53.486664             N/A       62.798805       12.925732        0.000000        0.480143             N/A        0.316566          stubby             yes        0.000003              86        0.239977       63.095638       11.739621        0.000000       40.159561
              32               1       53.486664             N/A       51.576153       10.897792        0.000000        0.453564             N/A        0.312048          stubby             yes        0.000003              95        0.000000       52.048882        9.457269        0.000000       51.852249
