# Supplementary material for: Activity-dependent extracellular proteolytic cascade cleaves the ECM component brevican to promote structural plasticity
Source: EMBO Rep. 2025 Nov 19;27(1):163–85. doi: 10.1038/s44319-025-00644-w (PMC12796228; doi:10.1038/s44319-025-00644-w)
Supplement: Supplementary file 16 — Source data Fig. 7 [file 44319_2025_644_MOESM16_ESM.zip › Figure 7/7D/Timp3+PFR/exp280715mount310715/Timp3 - 3_3.txt]

              ID  SECTION-NUMBER  SECTION-LENGTH    BRANCH-ORDER               X               Y               Z   HEAD-DIAMETER   NECK-DIAMETER         MAX-DTS            TYPE            AUTO   XYPLANE-ANGLE     SWC-NODE-ID SWC-NODE-OFFSET        ATTACH-X        ATTACH-Y        ATTACH-Z   SOMA-DISTANCE
               4               0       70.963554             N/A       25.047052       25.254345        0.000000        0.362105        0.010000        1.981997        mushroom             yes        0.000003              65        0.931849       22.787151       26.298460        0.000000       35.284225
               6               0       70.963554             N/A       30.043520       30.683739        0.000000        0.554474        0.010000        1.679072        mushroom             yes        0.000003              47        0.066581       29.151363       32.251060        0.000000       26.185535
               7               0       70.963554             N/A       15.486037       11.527011        0.000000        0.300095        0.010000        1.531935            thin             yes        0.000003              94        0.312337       16.044437        9.060598        0.000000       58.276337
               8               0       70.963554             N/A       22.362488       28.819481        0.000000        0.405463        0.010000        1.516481        mushroom             yes        0.000003              61        0.725943       23.545208       27.883085        0.000000       33.288631
               9               0       70.963554             N/A       27.003181       28.349815        0.000000        0.736578        0.010000        1.486048        mushroom             yes        0.000003              55        0.000000       25.914938       29.489027        0.000000       30.599520
              10               0       70.963554             N/A       17.464777       12.856890        0.000000        0.874097        0.010000        1.447006        mushroom             yes        0.000003              92        0.998112       19.031218       11.938823        0.000000       53.940395
              11               0       70.963554             N/A        7.926949        0.629818        0.000000        0.256037        0.010000        1.189672            thin             yes        0.000003             107        0.414277        6.591701        1.644691        0.000000       70.546432
              12               0       70.963554             N/A       18.358246       14.558190        0.000000        0.280901        0.010000        1.176483            thin             yes        0.000003              83        0.000000       19.131266       15.053210        0.000000       49.626068
              13               0       70.963554             N/A       21.763037       14.393871        0.000000        1.181416        1.057704        1.095166        mushroom             yes        0.000003              78        0.873835       21.900879       16.140089        0.000000       45.863712
              14               0       70.963554             N/A       17.340681       15.651070        0.000000        0.276673        0.010000        1.053608            thin             yes        0.000003              83        0.802582       19.032034       15.892875        0.000000       48.822189
              15               0       70.963554             N/A       20.128235       10.723289        0.000000        0.534348        0.010000        1.008709        mushroom             yes        0.000003              92        0.508293       18.756306       11.468471        0.000000       54.438419
              16               0       70.963554             N/A       27.977509       32.761696        0.000000        0.496854        0.010000        0.969194        mushroom             yes        0.000003              49        0.927975       28.618193       31.958128        0.000000       26.831100
              18               0       70.963554             N/A       45.140732       42.886330        0.000000        0.408873        0.010000        0.794352        mushroom             yes        0.000003              10        0.000000       45.375698       44.096928        0.000000        5.189718
              20               0       70.963554             N/A       44.266525       42.547592        0.000000        0.366936        0.315472        0.777740        mushroom             yes        0.000003              15        0.429060       43.563374       43.069565        0.000000        7.172535
              21               0       70.963554             N/A       39.950485       38.850574        0.000000        0.190404        0.010000        0.719464            thin             yes        0.000003              23        0.463780       39.343639       39.973057        0.000000       13.011861
              22               0       70.963554             N/A       18.747154       13.578255        0.000000        0.354338        0.010000        0.685004        mushroom             yes        0.000003              91        0.916404       19.690922       12.577433        0.000000       53.007896
              23               0       70.963554             N/A       23.527681       25.278637        0.000000        0.521782        0.355060        0.652396        mushroom             yes        0.000003              65        0.026486       22.530754       25.781578        0.000000       35.937634
              24               0       70.963554             N/A       13.010752        8.771788        0.000000        0.941348             N/A        0.595551          stubby             yes        0.000003              96        0.755722       13.905540        7.773136        0.000000       60.949841
              25               0       70.963554             N/A       20.243231       15.114378        0.000000        0.300642        0.142162        0.451346            thin             yes        0.000003              87        0.000000       20.074348       14.545065        0.000000       50.756672
              26               0       70.963554             N/A       21.378016       22.626677        0.000000        1.331697             N/A        0.449105          stubby             yes        0.000003              70        0.486304       22.297291       22.624269        0.000000       39.223156
              27               0       70.963554             N/A       10.849346        4.124929        0.000000        0.350542             N/A        0.441823          stubby             yes        0.000003             100        0.301725       10.151173        4.792842        0.000000       65.568695
              28               0       70.963554             N/A       37.446449       37.801472        0.000000        0.556816             N/A        0.415130          stubby             yes        0.000003              27        0.000000       37.246624       38.541893        0.000000       15.433222
              29               0       70.963554             N/A       41.249897       43.232048        0.000000        0.343373             N/A        0.409345          stubby             yes        0.000003              18        0.000000       41.686073       42.535351        0.000000        9.312223
              30               0       70.963554             N/A       10.021625        5.710998        0.000000        0.446524             N/A        0.381630          stubby             yes        0.000003             100        0.690728       10.395394        4.977737        0.000000       65.271263
              31               0       70.963554             N/A       19.913813       16.615524        0.000000        0.369642             N/A        0.379959          stubby             yes        0.000003              82        0.000000       19.013712       16.047903        0.000000       48.624454
              32               0       70.963554             N/A       31.155237       33.489822        0.000000        0.484777             N/A        0.358362          stubby             yes        0.000003              43        0.784797       30.631144       34.146442        0.000000       23.920227
              33               0       70.963554             N/A       23.037928       15.398782        0.000000        0.446099             N/A        0.331240          stubby             yes        0.000003              77        0.000000       21.916025       16.140079        0.000000       45.711872
              34               0       70.963554             N/A       26.646828       31.615602        0.000000        0.344240             N/A        0.295711          stubby             yes        0.000003              52        0.000000       26.934120       30.932575        0.000000       28.822838
              35               0       70.963554             N/A       27.086700       30.179922        0.000000        0.343121             N/A        0.243386          stubby             yes        0.000003              53        0.224614       26.603386       30.511587        0.000000       29.320433
              36               0       70.963554             N/A       12.148442        5.157696        0.000000        0.577332             N/A        0.232696          stubby             yes        0.000003              98        0.163703       11.551865        5.771206        0.000000       64.004128
              37               0       70.963554             N/A       19.706892       15.565991        0.000000        1.255941        0.510486        0.225623        mushroom             yes        0.000003              81        0.000000       19.062336       15.636458        0.000000       47.973595
              38               0       70.963554             N/A       40.248009       39.452572        0.000000        0.194672             N/A        0.213107          stubby             yes        0.000003              22        0.219553       39.853046       40.245152        0.000000       12.380037
              39               0       70.963554             N/A       41.424789       40.523502        0.000000        0.806669             N/A        0.212181          stubby             yes        0.000003              21        0.255081       40.645760       40.737480        0.000000       11.366054
              40               0       70.963554             N/A       37.610989       39.419250        0.000000        0.332151             N/A        0.185726          stubby             yes        0.000003              26        0.451733       37.965168       39.065754        0.000000       14.691973
              41               0       70.963554             N/A       23.890064       27.445581        0.000000        0.402127             N/A        0.169120          stubby             yes        0.000003              62        0.412345       23.432816       27.481628        0.000000       33.898155
              42               0       70.963554             N/A       18.903158        9.972939        0.000000        0.437834             N/A        0.075632          stubby             yes        0.000003              93        0.589490       18.084120       10.318421        0.000000       55.704422
