# Supplementary material for: Activity-dependent extracellular proteolytic cascade cleaves the ECM component brevican to promote structural plasticity
Source: EMBO Rep. 2025 Nov 19;27(1):163–85. doi: 10.1038/s44319-025-00644-w (PMC12796228; doi:10.1038/s44319-025-00644-w)
Supplement: Supplementary file 16 — Source data Fig. 7 [file 44319_2025_644_MOESM16_ESM.zip › Figure 7/7D/Timp3+PFR/exp280715mount310715/Timp3- 2_1.txt]

              ID  SECTION-NUMBER  SECTION-LENGTH    BRANCH-ORDER               X               Y               Z   HEAD-DIAMETER   NECK-DIAMETER         MAX-DTS            TYPE            AUTO   XYPLANE-ANGLE     SWC-NODE-ID SWC-NODE-OFFSET        ATTACH-X        ATTACH-Y        ATTACH-Z   SOMA-DISTANCE
               0               4       91.483612             N/A       56.401909        8.429253        0.000000        1.111408        0.010000        2.986066        mushroom             yes        0.000003              40        0.173705       56.645554       12.051093        0.000000       47.912136
               1               2       14.969217             N/A       86.836494       13.467187        0.000000        0.991726        0.010000        2.238603        mushroom             yes        0.000003              11        0.291326       87.061508       16.292673        0.000000       15.601566
               2               4       91.483612             N/A       13.778571       11.634938        0.000000        0.977707        0.010000        2.193957        mushroom             yes        0.000003              79        0.621444       12.847968        9.279436        0.000000       91.652199
               3               3        3.854239             N/A       85.210205       19.541405        0.000000        0.717570        0.010000        2.089266        mushroom             yes        0.000003              15        0.000000       87.627640       18.510067        0.000000       18.716906
               4               4       91.483612             N/A       62.572205        8.430284        0.000000        0.663677        0.010000        2.052683        mushroom             yes        0.000003              35        0.265482       61.721436       11.173882        0.000000       41.371414
               5               4       91.483612             N/A       25.801252       10.170440        0.000000        1.585695        1.240288        2.041321        mushroom             yes        0.000003              69        0.835909       25.615133       12.578456        0.000000       79.948051
               6               4       91.483612             N/A       32.114971       16.092922        0.000000        0.565108        0.010000        1.980379        mushroom             yes        0.000003              62        0.223580       32.555065       13.674552        0.000000       72.792580
               7               4       91.483612             N/A       83.976524       13.510390        0.000000        1.302033        0.010000        1.949251        mushroom             yes        0.000003              20        0.189907       82.489594       15.773535        0.000000       20.914829
               8               4       91.483612             N/A       72.396271        8.640009        0.000000        1.130935        0.010000        1.897636        mushroom             yes        0.000003              26        0.000000       73.761879       10.870609        0.000000       30.641693
               9               4       91.483612             N/A       19.557287        8.596383        0.000000        0.849290             N/A        1.825374          stubby             yes        0.000003              75        0.387213       18.425371       10.575252        0.000000       86.835686
              10               4       91.483612             N/A       10.494811       11.405149        0.000000        0.519600        0.010000        1.722175        mushroom             yes        0.000003              82        0.634878       11.126493        8.936937        0.000000       94.852226
              11               4       91.483612             N/A       67.466599        7.633073        0.000000        0.145546        0.010000        1.661532            thin             yes        0.000003              31        0.290702       67.541191       10.352159        0.000000       36.988289
              12               4       91.483612             N/A        1.148345        6.100862        0.000000        0.498902        0.010000        1.595389        mushroom             yes        0.000003              93        0.035656        2.159197        4.397295        0.000000      105.842323
              13               4       91.483612             N/A       25.481703       14.904725        0.000000        0.674299        0.010000        1.517553        mushroom             yes        0.000003              68        0.475778       25.946367       12.683914        0.000000       79.134018
              14               4       91.483612             N/A        9.723661       10.642135        0.000000        0.608473        0.010000        1.496192        mushroom             yes        0.000003              82        0.048335       10.263803        8.736237        0.000000       95.776215
              15               2       14.969217             N/A       98.840492       18.353077        0.000000        1.184180             N/A        1.473524          stubby             yes        0.000003               4        0.343994       99.347878       16.021769        0.000000        2.892436
              16               4       91.483612             N/A        4.489744        7.595488        0.000000        0.707936        0.010000        1.471784        mushroom             yes        0.000003              88        0.000000        5.249305        6.184197        0.000000      101.524429
              17               4       91.483612             N/A       30.132412       15.090354        0.000000        1.415004             N/A        1.411489          stubby             yes        0.000003              64        0.253461       30.523476       13.455180        0.000000       74.898125
              18               4       91.483612             N/A       59.002960        9.828815        0.000000        0.929157             N/A        1.368329          stubby             yes        0.000003              38        0.449990       59.985519       11.608808        0.000000       45.244236
              19               4       91.483612             N/A       21.326611        9.608223        0.000000        0.866872        0.339377        1.353241        mushroom             yes        0.000003              74        0.674427       20.679613       11.421142        0.000000       84.943222
              20               4       91.483612             N/A        4.052276        3.075904        0.000000        0.116807        0.010000        1.277875            thin             yes        0.000003              91        0.475056        3.266313        4.949640        0.000000      103.767403
              21               4       91.483612             N/A       12.538772        7.261977        0.000000        0.439195        0.010000        1.096105        mushroom             yes        0.000003              81        0.457343       12.193298        9.158360        0.000000       93.711601
              22               4       91.483612             N/A        5.079848        4.390662        0.000000        1.309134        0.791509        1.018130        mushroom             yes        0.000003              90        0.512013        4.304932        5.448402        0.000000      102.728920
              23               4       91.483612             N/A       64.187286        8.856917        0.000000        0.243268        0.010000        1.004873            thin             yes        0.000003              34        0.076433       64.100815       10.781952        0.000000       40.469353
              24               4       91.483612             N/A       61.328693       13.199690        0.000000        1.266022             N/A        0.989213          stubby             yes        0.000003              37        0.367980       61.049290       11.348275        0.000000       43.762753
              25               2       14.969217             N/A       95.924927       13.798644        0.000000        0.100000        0.010000        0.987503            thin             yes        0.000003               5        0.000000       96.348083       16.099855        0.000000        5.755136
              26               2       14.969217             N/A       91.674767       14.908948        0.000000        0.800677        0.715940        0.897854        mushroom             yes        0.000003               9        0.687984       91.635307       16.933119        0.000000       11.568182
              27               4       91.483612             N/A       80.293518       11.981544        0.000000        1.031376        0.802802        0.871343        mushroom             yes        0.000003              22        0.000000       79.654396       13.521312        0.000000       24.077549
              28               4       91.483612             N/A       69.530731       12.381814        0.000000        0.944604             N/A        0.762251          stubby             yes        0.000003              30        0.830978       69.985611       10.741213        0.000000       34.318153
              29               4       91.483612             N/A       11.936347       10.480583        0.000000        1.235728             N/A        0.624537          stubby             yes        0.000003              81        0.451643       11.999281        9.122478        0.000000       93.718643
              30               4       91.483612             N/A       63.833706        9.549825        0.000000        0.388044             N/A        0.570429          stubby             yes        0.000003              34        0.000000       64.013184       10.777333        0.000000       40.542137
              31               4       91.483612             N/A       75.027962        9.984527        0.000000        0.812796             N/A        0.561910          stubby             yes        0.000003              26        0.624801       74.502892       11.228697        0.000000       29.887270
              32               4       91.483612             N/A        2.680985        5.824282        0.000000        0.384730             N/A        0.488588          stubby             yes        0.000003              91        0.095166        3.168549        4.916146        0.000000      104.173904
              33               4       91.483612             N/A       44.152390       13.054422        0.000000        1.135340             N/A        0.488060          stubby             yes        0.000003              53        0.461360       43.903416       14.322406        0.000000       60.993610
              34               4       91.483612             N/A       23.130814       11.079850        0.000000        0.463044             N/A        0.485218          stubby             yes        0.000003              71        0.421249       23.053167       12.001646        0.000000       82.434242
              35               4       91.483612             N/A        7.240078        5.985593        0.000000        1.050765             N/A        0.479390          stubby             yes        0.000003              86        0.898147        6.841856        6.804681        0.000000       99.646080
              36               4       91.483612             N/A       15.351339        8.592288        0.000000        0.763174             N/A        0.438612          stubby             yes        0.000003              78        0.582300       15.105436        9.653427        0.000000       90.623375
              37               4       91.483612             N/A        8.180565        9.456023        0.000000        1.009928             N/A        0.385093          stubby             yes        0.000003              84        0.441476        8.304566        8.198540        0.000000       97.498192
              38               3        3.854239             N/A       86.667625       18.882174        0.000000        0.464092             N/A        0.380666          stubby             yes        0.000003              15        0.716053       87.280701       18.183353        0.000000       18.273108
              39               4       91.483612             N/A       41.302582       13.046946        0.000000        0.696762             N/A        0.380307          stubby             yes        0.000003              55        0.321090       41.409367       14.315815        0.000000       63.605804
              40               4       91.483612             N/A       53.146660       11.702412        0.000000        0.711455             N/A        0.360892          stubby             yes        0.000003              44        0.933825       53.623070       12.726022        0.000000       51.232258
              41               4       91.483612             N/A       77.462570       10.885047        0.000000        0.898256             N/A        0.341731          stubby             yes        0.000003              24        0.059374       76.400688       12.150104        0.000000       27.600088
              42               2       14.969217             N/A       93.450050       18.618223        0.000000        0.942775             N/A        0.339135          stubby             yes        0.000003               7        0.130020       93.556473       17.173428        0.000000        9.109716
              43               4       91.483612             N/A       68.339607       12.005821        0.000000        0.283211             N/A        0.328485          stubby             yes        0.000003              30        0.058113       68.978508       10.381288        0.000000       35.566338
              44               4       91.483612             N/A       77.659142       14.990115        0.000000        0.513706             N/A        0.293115          stubby             yes        0.000003              23        0.034034       77.951233       13.245975        0.000000       25.812824
              45               4       91.483612             N/A       16.398649       11.320672        0.000000        0.359440             N/A        0.203576          stubby             yes        0.000003              76        0.000000       16.823792       10.293443        0.000000       88.888069
              46               4       91.483612             N/A       33.799797       12.631178        0.000000        0.452914             N/A        0.179670          stubby             yes        0.000003              61        0.783508       33.935471       13.620238        0.000000       71.254555
