# Supplementary material for: Activity-dependent extracellular proteolytic cascade cleaves the ECM component brevican to promote structural plasticity
Source: EMBO Rep. 2025 Nov 19;27(1):163–85. doi: 10.1038/s44319-025-00644-w (PMC12796228; doi:10.1038/s44319-025-00644-w)
Supplement: Supplementary file 16 — Source data Fig. 7 [file 44319_2025_644_MOESM16_ESM.zip › Figure 7/Data 7G.xlsx]

## Sheet: Tabelle1
	number of spine/10 um
		Ctl	PFR	PFR+TIMP3
		13	19	14
		10	16	16
		12	19	11
		13	17	17
		16	16	19
		16	17	16
		15	19	18
		10	20	13
		17	19	12
		17	18	15
		9	15	18
		12	15	14
		13	17	12
		13	22	14
		16	18	14
		8	20	17
		17		16
		16
		16
