# Supplementary material for: Activity-dependent extracellular proteolytic cascade cleaves the ECM component brevican to promote structural plasticity
Source: EMBO Rep. 2025 Nov 19;27(1):163–85. doi: 10.1038/s44319-025-00644-w (PMC12796228; doi:10.1038/s44319-025-00644-w)
Supplement: Supplementary file 16 — Source data Fig. 7 [file 44319_2025_644_MOESM16_ESM.zip › Figure 7/Figure 7E.xlsx]

## Sheet: Tabelle1
		Length of protrusions					Histogram data (cummulative)
		Ctl	PFR	TIMP3+PFR			Bin Center	Ctl	PFR	TIMP3+PFR	TIMP3
		1.64965	1.96523	2.98607			0	0.021645	0.0210526	0.0295421	0.0255009
		1.54754	1.82965	2.2386			0.2	0.253247	0.174561	0.252585	0.196721
		1.45159	1.36547	2.19396			0.4	0.422078	0.324561	0.454948	0.347905
		1.36621	1.25563	2.08927			0.6	0.549784	0.448246	0.589365	0.493625
		1.24775	1.08807	2.05268			0.8	0.683983	0.545614	0.691285	0.599271
		1.20643	0.970567	2.04132			1	0.766234	0.629825	0.768095	0.666667
		0.983862	0.882158	1.98038			1.2	0.835498	0.725439	0.830133	0.739526
		0.924217	0.858124	1.94925			1.4	0.887446	0.781579	0.870015	0.79235
		0.86698	0.644512	1.89764			1.6	0.9329	0.835965	0.903988	0.836066
		0.735076	0.586557	1.82537			1.8	0.952381	0.880702	0.923191	0.872495
		0.707304	0.395247	1.72218			2	0.967532	0.908772	0.946824	0.901639
		0.663547	0.37811	1.66153			2.2	0.980519	0.932456	0.960118	0.92714
		0.564296	0.365017	1.59539			2.4	0.987013	0.95	0.970458	0.948998
		0.510649	0.356014	1.51755			2.6	0.991342	0.961404	0.983752	0.967213
		0.487976	0.329591	1.49619			2.8	0.995671	0.972807	0.98966	0.972678
		0.481972	0.326772	1.47352			3	1	1	1	1
		0.446954	0.282322	1.47178
		0.416822	0.256337	1.41149
		0.402623	0.213389	1.36833
		0.388648	0.172032	1.35324
		0.355024	0.171458	1.27788
		0.352139	0.127039	1.09611
		0.281921	0.097483	1.01813
		0.246085	1.21384	1.00487
		0.231803	1.16718	0.989213
		0.222768	0.8011	0.987503
		0.186009	0.771567	0.897854
		0.118254	0.747931	0.871343
		0.680146	0.736628	0.762251
		2.95744	0.499743	0.624537
		2.32258	0.314621	0.570429
		2.21101	0.299706	0.56191
		1.99039	0.124895	0.488588
		1.78347	2.99079	0.48806
		1.66951	2.19596	0.485218
		1.50858	1.82698	0.47939
		1.48668	1.69865	0.438612
		1.44602	1.57337	0.385093
		1.23801	1.54205	0.380666
		1.10936	1.49591	0.380307
		1.00888	1.48221	0.360892
		0.95942	1.46918	0.341731
		0.922605	1.45708	0.339135
		0.895118	1.44574	0.328485
		0.889398	1.36808	0.293115
		0.760412	1.31941	0.203576
		0.728335	1.30179	0.17967
		0.724314	1.2841	1.982
		0.715964	1.26291	1.67907
		0.673113	1.18189	1.53194
		0.653658	1.1544	1.51648
		0.633163	1.13815	1.48605
		0.615024	1.12648	1.44701
		0.612234	0.962235	1.18967
		0.560898	0.952366	1.17648
		0.500604	0.941158	1.09517
		0.492607	0.894375	1.05361
		0.476488	0.862379	1.00871
		0.468776	0.825683	0.969194
		0.431755	0.823542	0.794352
		0.414493	0.77644	0.77774
		0.392238	0.738004	0.719464
		0.354966	0.701219	0.685004
		0.354822	0.655604	0.652396
		0.35056	0.63472	0.595551
		0.335791	0.588271	0.451346
		0.309178	0.582386	0.449105
		0.295402	0.570528	0.441823
		0.274863	0.536999	0.41513
		0.252703	0.535964	0.409345
		0.2223	0.527544	0.38163
		0.21562	0.50947	0.379959
		0.13498	0.497294	0.358362
		0.125733	0.472182	0.33124
		0.109203	0.463565	0.295711
		0.083874	0.45863	0.243386
		0.055377	0.457673	0.232696
		2.48614	0.455354	0.225623
		2.45811	0.442408	0.213107
		2.13514	0.410071	0.212181
		1.55558	0.402007	0.185726
		1.47744	0.396857	0.16912
		1.45908	0.37907	0.075632
		1.21989	0.350701	2.99228
		1.12667	0.336201	2.11135
		1.06373	0.323335	2.10616
		1.06211	0.300039	1.73871
		0.866814	0.274286	1.59958
		0.500193	0.269089	1.52296
		0.464534	0.263268	1.51388
		0.382257	0.26278	1.50309
		0.365033	0.256762	1.32823
		0.320002	0.256169	1.2805
		0.286124	0.237955	1.2023
		0.268344	0.23311	1.18441
		0.263574	0.209018	1.18439
		0.17955	0.20785	1.18103
		0.131527	0.207542	1.16261
		2.51622	0.199569	1.14356
		1.46259	0.155491	1.05696
		1.30068	0.101339	1.01209
		1.1428	0.039985	1.0055
		1.10513	2.98011	0.924994
		1.0655	2.9696	0.806375
		0.97035	2.70039	0.778126
		0.926307	2.28998	0.652131
		0.917688	1.95219	0.624058
		0.896134	1.89596	0.603566
		0.891446	1.78087	0.599183
		0.879828	1.76829	0.583705
		0.841691	1.65148	0.575049
		0.781215	1.65109	0.518939
		0.777974	1.4797	0.454667
		0.771392	1.4279	0.402193
		0.628423	1.41042	0.316566
		0.610337	1.20301	0.312048
		0.446839	1.06007	0.855513
		0.415217	1.03612	0.746983
		0.399914	1.02446	0.702392
		0.350933	0.949498	0.65884
		0.33901	0.949477	0.561085
		0.33758	0.903953	0.478813
		0.28595	0.874298	0.452278
		0.271713	0.853698	0.427762
		0.243146	0.850919	0.379008
		0.216668	0.807666	0.371285
		0.172961	0.797942	0.331109
		2.82442	0.785019	0.210899
		2.58295	0.770257	0.195929
		2.1001	0.765509	0.155329
		1.65223	0.758641	0.138201
		1.53538	0.719845	0.067337
		1.21673	0.718748	1.2606
		1.05973	0.718074	0.667466
		0.958453	0.695693	0.428503
		0.870325	0.676899	0.411415
		0.779343	0.640875	0.352724
		0.693517	0.610838	0.289709
		0.677776	0.591068	0.251168
		0.663287	0.571725	1.06246
		0.575425	0.568542	0.960727
		0.532395	0.552382	0.886544
		0.452344	0.535461	0.871846
		0.443489	0.535427	0.819965
		0.434207	0.524203	0.796082
		0.398236	0.522067	0.712052
		0.391324	0.517624	0.697982
		0.35152	0.515383	0.690154
		0.351056	0.514525	0.619127
		0.344969	0.508703	0.590856
		0.319961	0.504743	0.584891
		0.282148	0.493948	0.548705
		0.2289	0.493798	0.53725
		0.221436	0.492024	0.508195
		0.213176	0.48573	0.459369
		0.206636	0.479725	0.425234
		0.197334	0.431885	0.371245
		0.191632	0.413428	0.358063
		0.145257	0.408287	0.34004
		0.117307	0.367211	0.286119
		0.100545	0.36497	0.27354
		0.09168	0.361297	0.232204
		0.065607	0.347902	0.225789
		2.09028	0.341992	0.219132
		1.88059	0.339457	0.212935
		1.66536	0.307352	0.209959
		1.64637	0.288401	0.201253
		1.58466	0.275559	0.178668
		1.40916	0.272362	0.170698
		1.13865	0.264125	0.164565
		1.0518	0.257557	0.162964
		0.936646	0.255467	0.139188
		0.904249	0.228988	0.128729
		0.853066	0.215367	0.102414
		0.822991	0.212713	0.097805
		0.787324	0.206159	0.096026
		0.766348	0.170239	0.095688
		0.729184	0.123341	0.083022
		0.64554	0.055877	0
		0.633244	2.11351	0
		0.629136	2.04364	2.9916
		0.606946	1.91443	2.61611
		0.60244	1.5321	2.57515
		0.595342	1.50001	1.26185
		0.565906	1.46963	1.25166
		0.387619	1.3416	1.13792
		0.33703	1.27215	1.05221
		0.324284	1.19669	1.0314
		0.323513	1.17402	1.01134
		0.273243	1.05947	0.964896
		0.231366	1.05936	0.909773
		0.223465	1.002	0.802462
		0.177206	1.00007	0.801324
		0.146294	0.981611	0.777327
		0.134607	0.916512	0.767778
		0.13303	0.708979	0.735056
		0.039466	0.519504	0.728022
		0.014921	0.518666	0.718061
		2.74107	0.323363	0.716726
		1.8129	0.317632	0.677749
		1.60035	0.271362	0.575475
		1.55559	0.267352	0.556743
		1.48082	0.216312	0.541458
		1.27513	2.90771	0.514584
		1.26085	2.15574	0.508593
		1.22971	1.94849	0.491553
		1.17451	1.88223	0.489156
		1.16671	1.75664	0.410369
		1.04894	1.64796	0.409599
		1.00864	1.63696	0.397903
		1.00678	1.60233	0.386947
		0.952644	1.59799	0.370783
		0.828169	1.5979	0.35375
		0.820347	1.56516	0.343989
		0.783972	1.48093	0.324793
		0.75958	1.38242	0.312688
		0.749634	1.37776	0.299206
		0.655799	1.29755	0.29316
		0.571992	1.27244	0.277504
		0.465115	1.26917	0.27102
		0.390657	1.26262	0.224314
		0.363658	1.25979	0.217555
		0.363277	1.25679	0.206663
		0.309476	1.20292	0.192686
		0.290071	1.1829	0.18266
		0.271285	1.17799	0.163014
		0.256856	1.13733	0.162644
		0.240617	1.13363	0.095943
		0.143853	1.12491	0.079115
		0.1214	1.05473	2.98908
		0.104116	1.03253	2.97542
		2.97255	0.980056	2.79715
		1.80269	0.961245	2.69704
		1.77302	0.884478	2.69387
		1.32628	0.827124	2.16365
		1.04573	0.825441	2.01641
		0.962963	0.759959	1.94978
		0.738638	0.688021	1.33238
		0.72945	0.68638	1.29733
		0.698424	0.677294	1.13946
		0.657479	0.663225	0.996954
		0.536887	0.659593	0.949469
		0.499564	0.593157	0.916616
		0.463909	0.551201	0.887206
		0.439341	0.542149	0.775432
		0.434934	0.529277	0.653918
		0.365665	0.518497	0.646345
		0.362293	0.517353	0.585987
		0.258758	0.50516	0.574028
		0.247791	0.442712	0.549669
		0.163457	0.378718	0.42556
		0.147884	0.353122	0.424281
		1.65037	0.349041	0.392961
		1.62062	0.33092	0.382506
		1.60291	0.319533	0.322901
		1.54243	0.314179	0.29152
		1.48882	0.302894	0.289595
		1.45342	0.291623	0.266574
		1.39765	0.275739	0.261652
		1.3028	0.273173	0.25591
		1.29236	0.249513	0.237408
		1.26758	0.245291	0.229807
		1.2262	0.229496	0.217123
		1.22131	0.212208	0.195866
		1.20419	0.186524	0.183982
		1.15925	0.174404	0.181371
		1.1108	0.14818	0.176991
		1.06802	0.130115	0.144275
		1.06106	0.106688	0.141375
		1.04077	2.97653	0.128611
		1.03577	2.40784	2.8583
		0.982155	2.36139	2.55117
		0.98103	1.86534	2.36983
		0.898489	1.77169	2.05544
		0.892471	1.34889	1.83693
		0.848981	1.12896	1.43502
		0.830272	0.935116	1.3026
		0.79112	0.885273	1.29876
		0.787879	0.764442	1.13403
		0.780885	0.754317	1.08115
		0.779833	0.729476	0.976091
		0.739639	0.577746	0.803443
		0.721882	0.539959	0.790312
		0.694867	0.480854	0.776841
		0.664141	0.431067	0.771857
		0.650038	0.386512	0.598225
		0.61758	0.378847	0.563338
		0.584997	0.370568	0.553659
		0.583409	0.33647	0.529203
		0.557619	0.2691	0.524525
		0.535285	2.98238	0.517213
		0.534854	2.8379	0.516714
		0.503177	2.51185	0.508897
		0.457483	2.49838	0.506494
		0.455214	2.35731	0.449783
		0.401973	2.2886	0.44665
		0.390809	1.81107	0.440494
		0.341013	1.61108	0.423269
		0.306927	1.48427	0.363055
		0.296571	1.3017	0.34496
		0.295821	1.21673	0.308653
		0.294692	1.17442	0.293385
		0.279562	1.11752	0.274244
		0.279179	0.975139	0.265628
		0.267197	0.946236	0.260597
		0.25954	0.907221	0.251882
		0.25693	0.810636	0.232338
		0.245532	0.716045	0.224345
		0.24047	0.687433	0.19993
		0.229882	0.593925	0.187392
		0.22723	0.553697	0.031408
		0.224214	0.472174	2.96408
		0.22031	0.416525	2.50707
		0.189639	0.408795	2.42266
		0.176739	0.394581	2.07022
		0.144033	0.3938	2.02622
		0.064662	0.386423	1.67399
		2.07005	0.383572	1.66107
		1.99486	0.372573	1.65496
		1.93023	0.283676	1.64328
		1.92447	0.265727	1.57996
		1.77542	0.254583	1.53459
		1.68637	0.15163	1.43063
		1.58303	0.143182	1.38594
		1.43305	0.106264	1.3799
		1.36921	0.09116	1.22595
		1.27629	0.056082	1.18335
		1.21588	2.64415	1.17482
		1.1952	2.304	1.15075
		1.17754	2.12681	1.10664
		1.12561	2.06454	1.03559
		1.05324	1.78426	0.955719
		1.0518	1.59681	0.91246
		0.971047	1.53663	0.896612
		0.919385	1.46124	0.892619
		0.896468	1.42892	0.872019
		0.854219	1.32438	0.86426
		0.842234	1.30208	0.784474
		0.763983	1.29749	0.777142
		0.761171	1.28053	0.751372
		0.748743	1.10893	0.735943
		0.74448	1.08353	0.707936
		0.736283	0.990468	0.588577
		0.69609	0.908236	0.569286
		0.645992	0.895815	0.559709
		0.632044	0.883498	0.55835
		0.583393	0.8216	0.558053
		0.521908	0.792569	0.547586
		0.458886	0.747274	0.513191
		0.438747	0.745793	0.476489
		0.434419	0.743034	0.472939
		0.432711	0.729032	0.461682
		0.375057	0.691315	0.432151
		0.363755	0.650035	0.428675
		0.3563	0.605897	0.391041
		0.355008	0.536746	0.351281
		0.215437	0.535697	0.331983
		0.212719	0.533448	0.290239
		0.205805	0.511927	0.277309
		0.192944	0.501835	0.268099
		0.180005	0.47369	0.240847
		0.173361	0.45377	0.232869
		0.165788	0.329929	0.22149
		0.162734	0.299619	0.216417
		0.151685	0.28937	0.207499
		0.147513	0.269553	0.143053
		0.129007	0.264374	0.143053
		0.113608	0.25892	2.54052
		0.113163	0.254793	2.47141
		0.087471	0.236473	2.46967
		0.865537	0.221127	2.25567
		1.39335	0.213022	2.24833
		1.35397	0.21154	2.01133
		1.6143	0.19581	1.96589
		0.744909	0.190842	1.81594
		2.08849	0.189893	1.72518
		2.1872	0.184901	1.63767
		1.07755	0.118226	1.51144
		0.84346	0.093835	1.50227
		1.26275	0.049773	1.35036
		2.29565	1.72805	1.32315
		2.22881	1.61832	1.29895
		1.87834	1.32495	1.2634
		1.83818	1.17691	1.24597
		1.73592	1.11557	1.20015
		1.65455	1.03412	1.17208
		1.59567	0.756867	1.14692
		1.47214	0.69126	1.14288
		1.44013	0.66757	1.07586
		1.42119	0.52726	0.996468
		1.35248	0.418779	0.944172
		1.34007	0.343706	0.879302
		1.26293	0.116263	0.871138
		1.25374	2.48581	0.867206
		1.15911	2.44915	0.855353
		1.11885	2.16586	0.814682
		1.08834	2.0084	0.814398
		0.999942	1.94291	0.808657
		0.996403	1.87636	0.808567
		0.919515	1.87593	0.806779
		0.905726	1.78585	0.758071
		0.884614	1.78429	0.745994
		0.883281	1.78156	0.622009
		0.853807	1.73755	0.569305
		0.851118	1.70159	0.561626
		0.79728	1.68071	0.551906
		0.792767	1.66369	0.490345
		0.785969	1.63951	0.400408
		0.742301	1.61017	0.378501
		0.733883	1.60252	0.36212
		0.703674	1.56931	0.344582
		0.69991	1.54123	0.343376
		0.666386	1.5109	0.340133
		0.66631	1.41588	0.333646
		0.661898	1.31164	0.325374
		0.660466	1.29564	0.323426
		0.616243	1.20978	0.303806
		0.611456	1.20562	0.268998
		0.595075	1.15823	0.256709
		0.59225	1.15043	0.234733
		0.583872	1.14376	0.229515
		0.579312	1.13048	0.196195
		0.539737	1.1183	0.17478
		0.53305	1.11348	0.162736
		0.496474	1.11302	0.162473
		0.483932	1.07982	0.154801
		0.480068	1.02394	0.140671
		0.476563	0.980034	0.109786
		0.467879	0.958209	2.72927
		0.462672	0.939365	2.28402
		0.447608	0.928117	1.84573
		0.435976	0.92661	1.78186
		0.390522	0.827083	1.739
		0.377186	0.814555	1.65456
		0.352058	0.797035	1.57477
		0.284831	0.796409	1.38063
		0.283337	0.740466	1.33582
		0.275358	0.70922	1.30865
		0.274898	0.704833	1.28673
		0.268511	0.687134	1.06667
		0.260513	0.678393	1.03989
		0.259864	0.676279	1.01614
		0.253061	0.667939	0.961959
		0.24952	0.63674	0.96065
		0.230133	0.603545	0.92555
		0.225798	0.577637	0.891281
		0.223613	0.539885	0.889015
		0.21981	0.52125	0.77238
		0.21313	0.497066	0.746476
		0.206991	0.494607	0.726823
		0.206423	0.493956	0.724018
		0.199985	0.482261	0.71889
		0.197682	0.45903	0.67803
		0.175166	0.405264	0.66965
		0.173841	0.396825	0.666923
		0.144342	0.380874	0.636857
		0.13349	0.369407	0.629451
		0.116547	0.363008	0.624993
		0.113467	0.351668	0.594453
		0.113332	0.351457	0.529784
		0.083907	0.327631	0.52655
		0.042944	0.323106	0.525346
			0.28588	0.514782
			0.271907	0.488021
			0.269529	0.483225
			0.265122	0.479632
			0.246275	0.448812
			0.211851	0.434163
			0.196575	0.432609
			0.188958	0.423945
			0.183235	0.400333
			0.180436	0.397855
			0.166134	0.391698
			0.165056	0.380947
			0.116463	0.354809
			0.110875	0.35291
			0.106298	0.335936
			0.095095	0.32762
			2.86767	0.326099
			2.52424	0.323336
			2.40316	0.315794
			2.11572	0.305531
			1.97196	0.302767
			1.85326	0.284449
			1.6096	0.280005
			1.54163	0.259538
			1.50938	0.250926
			1.48568	0.224395
			1.33677	0.22073
			1.31061	0.217942
			1.27164	0.207414
			1.26116	0.206963
			1.24193	0.20271
			1.23142	0.198859
			1.21959	0.186438
			1.18946	0.180993
			1.17542	0.179534
			1.16492	0.165922
			1.14062	0.163606
			1.13871	0.151345
			1.13058	0.121857
			1.07657	0.086313
			1.05896	0.024486
			1.05648	2.47683
			0.998118	2.26419
			0.950615	2.074
			0.950269	1.70676
			0.900427	1.52113
			0.875503	1.3936
			0.869044	1.37932
			0.860009	1.34666
			0.823834	1.23359
			0.822509	1.19419
			0.819163	1.19344
			0.815152	1.13756
			0.809619	1.09152
			0.792713	1.08967
			0.774948	1.07365
			0.728299	1.06179
			0.713835	1.05858
			0.666303	1.05607
			0.640464	1.03549
			0.626858	0.963517
			0.613232	0.954178
			0.593102	0.924459
			0.575164	0.90336
			0.55959	0.791591
			0.554982	0.782837
			0.532134	0.767042
			0.480898	0.746733
			0.480867	0.713405
			0.466516	0.694431
			0.451743	0.686162
			0.450577	0.681429
			0.448269	0.676408
			0.447047	0.670999
			0.437306	0.66121
			0.418877	0.584078
			0.400598	0.577368
			0.399321	0.560659
			0.344702	0.540693
			0.314978	0.540597
			0.309967	0.508057
			0.29215	0.488325
			0.28039	0.471034
			0.255384	0.465834
			0.233724	0.455059
			0.230987	0.453013
			0.195324	0.449493
			0.101425	0.413658
			0.07716	0.406524
			0.076853	0.405482
			0.046153	0.4002
			2.98609	0.394807
			2.98353	0.374593
			2.93298	0.361137
			2.85537	0.359239
			2.71026	0.345967
			2.54952	0.343658
			2.40232	0.319363
			2.32847	0.315688
			2.28695	0.311581
			2.2121	0.305572
			2.16442	0.301809
			1.97253	0.29957
			1.95608	0.274583
			1.9244	0.271078
			1.89999	0.255628
			1.88308	0.244154
			1.78301	0.242461
			1.75635	0.232931
			1.7025	0.225033
			1.66293	0.224324
			1.60393	0.217203
			1.44921	0.211634
			1.43172	0.200647
			1.43077	0.189503
			1.41398	0.189246
			1.27823	0.186795
			1.2684	0.166173
			1.26754	0.111228
			1.25832	0.101149
			1.24916	0.08689
			1.2484	0.059646
			1.24494	0.041752
			1.22382	0.041752
			1.21039	0.267799
			1.14722	0.266164
			1.14714	0.263956
			1.13082	0.258874
			1.10512	0.258234
			1.08072	0.248698
			1.04658	0.243404
			1.02766	0.234491
			1.00099	0.183492
			0.999672	0.168914
			0.968871	0.161408
			0.947689	0.137505
			0.925223	0.130722
			0.919953	0.09954
			0.896705	0.07795
			0.846867	2.98324
			0.831042	2.57958
			0.808939	2.32103
			0.78699	1.90204
			0.774927	1.89343
			0.768426	1.63594
			0.766631	1.48888
			0.70877	1.48539
			0.671816	1.28927
			0.618883	1.22939
			0.618654	1.21123
			0.615323	1.14179
			0.603318	1.10103
			0.599041	1.05741
			0.550876	0.998041
			0.542501	0.827749
			0.537724	0.74947
			0.53747	0.717455
			0.535957	0.66222
			0.529935	0.652714
			0.49162	0.616988
			0.396406	0.574647
			0.384316	0.491046
			0.375092	0.488599
			0.370176	0.449581
			0.35485	0.409021
			0.347925	0.400748
			0.344987	0.391184
			0.333074	0.375473
			0.332841	0.300283
			0.294966	0.280759
			0.267918	0.240821
			0.245544	0.214929
			0.232713	0.162543
			0.193648	0.160195
			0.184999	0.084765
			0.171798	2.8583
			0.171114	2.55117
			0.16814	2.36983
			0.144001	2.05544
			0.139172	1.83693
			2.99795	1.43502
			2.98714	1.3026
			2.97973	1.29876
			2.91511	1.13403
			2.86507	1.08115
			2.66278	0.976091
			2.61985	0.803443
			2.58493	0.790312
			2.40082	0.776841
			2.32185	0.771857
			2.30504	0.598225
			2.28058	0.563338
			2.17179	0.553659
			2.10511	0.529203
			2.08899	0.524525
			2.07176	0.517213
			2.0219	0.516714
			2.01649	0.508897
			1.98783	0.506494
			1.86337	0.449783
			1.86149	0.44665
			1.73734	0.440494
			1.67472	0.423269
			1.59873	0.363055
			1.57588	0.34496
			1.54785	0.308653
			1.53178	0.293385
			1.45802	0.274244
			1.42888	0.265628
			1.38301	0.260597
			1.34779	0.251882
			1.28789	0.232338
			1.28514	0.224345
			1.28323	0.19993
			1.27763	0.187392
			1.26525
			1.23297
			1.17571
			1.1498
			1.11471
			1.07991
			1.02205
			0.993847
			0.935912
			0.934251
			0.915384
			0.864657
			0.847552
			0.84298
			0.778368
			0.764593
			0.755849
			0.749827
			0.726264
			0.701558
			0.693463
			0.672792
			0.63467
			0.591448
			0.589699
			0.582031
			0.551701
			0.546726
			0.546034
			0.539874
			0.522305
			0.514015
			0.477886
			0.470583
			0.464719
			0.449262
			0.446824
			0.431275
			0.420333
			0.398372
			0.392951
			0.386268
			0.383818
			0.361618
			0.350896
			0.345443
			0.297772
			0.286724
			0.285458
			0.255597
			0.253329
			0.250598
			0.246275
			0.234332
			0.232863
			0.232173
			0.229173
			0.218689
			0.209311
			0.199631
			0.175712
			0.160117
			0.154483
			0.150749
			0.138576
			0.136386
			0.102299
			0.093551
			0.038975
			0.030784
			2.99482
			2.88696
			2.7817
			2.2409
			2.1978
			2.11278
			2.08528
			2.04285
			2.02656
			1.86207
			1.84209
			1.84064
			1.77389
			1.72367
			1.66704
			1.55605
			1.47327
			1.47254
			1.42938
			1.37283
			1.31684
			1.25356
			1.2266
			1.1445
			1.14237
			1.10923
			1.02804
			1.00827
			0.994718
			0.955194
			0.915563
			0.814661
			0.76137
			0.741247
			0.673223
			0.640497
			0.595403
			0.586032
			0.583343
			0.572325
			0.571962
			0.555483
			0.496682
			0.481311
			0.455298
			0.425176
			0.410247
			0.409783
			0.398204
			0.376336
			0.374345
			0.354912
			0.344466
			0.259881
			0.254438
			0.240552
			0.228819
			0.218301
			0.190604
			0.154757
			0.136929
			0.062772
			0.04518
			2.99945
			2.99582
			2.98719
			2.98639
			2.96786
			2.90403
			2.88109
			2.84329
			2.7627
			2.71958
			2.57606
			2.50591
			2.44238
			2.22296
			2.18032
			2.1702
			2.12541
			1.946
			1.90241
			1.8784
			1.85835
			1.83834
			1.83033
			1.81838
			1.77623
			1.74199
			1.73735
			1.73626
			1.72001
			1.71541
			1.70448
			1.65782
			1.65593
			1.65505
			1.56272
			1.54408
			1.53836
			1.50863
			1.50076
			1.46328
			1.46259
			1.45343
			1.44656
			1.40898
			1.40301
			1.33966
			1.331
			1.3215
			1.29287
			1.27722
			1.26754
			1.26592
			1.25157
			1.20622
			1.20157
			1.18742
			1.17136
			1.14836
			1.14592
			1.14319
			1.10234
			1.07946
			1.0762
			1.07362
			1.06328
			1.04785
			1.03569
			1.02814
			0.991568
			0.94985
			0.941513
			0.940159
			0.905323
			0.87114
			0.809775
			0.805532
			0.802312
			0.79758
			0.796145
			0.775286
			0.770661
			0.762014
			0.754959
			0.723343
			0.715851
			0.7086
			0.693588
			0.673132
			0.662736
			0.651325
			0.645469
			0.636889
			0.636877
			0.605819
			0.540483
			0.535985
			0.534222
			0.51612
			0.479948
			0.474605
			0.474079
			0.461419
			0.453435
			0.449969
			0.44646
			0.441515
			0.413641
			0.399953
			0.395789
			0.394863
			0.385183
			0.377872
			0.375996
			0.374155
			0.373209
			0.363062
			0.348962
			0.330153
			0.32925
			0.31198
			0.294029
			0.291473
			0.272162
			0.271265
			0.250615
			0.247626
			0.242768
			0.23485
			0.21624
			0.212548
			0.206383
			0.206222
			0.195503
			0.162444
			0.160836
			0.16071
			0.145657
			0.143221
			0.130333
			0.129427
			0.123978
			0.117967
			0.105835
			0.029894
			0.022706
			2.99733
			2.99539
			2.99333
			2.98503
			2.9847
			2.9734
			2.96462
			2.92135
			2.68036
			2.60026
			2.48109
			2.41716
			2.37805
			2.35111
			2.32127
			2.30701
			2.29514
			2.25619
			2.20996
			2.18314
			2.06274
			2.05858
			2.02614
			2.00379
			1.97059
			1.95103
			1.92793
			1.90318
			1.85141
			1.81881
			1.80714
			1.7885
			1.6865
			1.61516
			1.60134
			1.59545
			1.56494
			1.55969
			1.55348
			1.53455
			1.5231
			1.51706
			1.51138
			1.48845
			1.45365
			1.43559
			1.38787
			1.37599
			1.34919
			1.32175
			1.31298
			1.30723
			1.30091
			1.29531
			1.25704
			1.23397
			1.23277
			1.16637
			1.16091
			1.15243
			1.08992
			1.07264
			1.06183
			1.04171
			1.02537
			0.981622
			0.977675
			0.972266
			0.953143
			0.944278
			0.937973
			0.926796
			0.908795
			0.839812
			0.817932
			0.797661
			0.780027
			0.778591
			0.767622
			0.758886
			0.710772
			0.693162
			0.671883
			0.664677
			0.654903
			0.612901
			0.612305
			0.574923
			0.528818
			0.509683
			0.485146
			0.465762
			0.434788
			0.429812
			0.421033
			0.410212
			0.405407
			0.396578
			0.395286
			0.375607
			0.356854
			0.338654
			0.320518
			0.250982
			0.246791
			0.246782
			0.215597
			0.125209
			0.116437
			0.104949
			0.089949
			0.074238
			0.057016
			2.99951
			2.99762
			2.98546
			2.80264
			2.68253
			2.65545
			2.19581
			2.16355
			2.09746
			1.97237
			1.87809
			1.74893
			1.65853
			1.63838
			1.59913
			1.55441
			1.51987
			1.50135
			1.42688
			1.3997
			1.23318
			1.18717
			1.17929
			1.15981
			1.15699
			1.13332
			1.11282
			1.0858
			1.0817
			1.02936
			1.02563
			1.01086
			1.00113
			0.999349
			0.99685
			0.882857
			0.862117
			0.796864
			0.79017
			0.74684
			0.657901
			0.624034
			0.622548
			0.619021
			0.603087
			0.595858
			0.57154
			0.571014
			0.553404
			0.53378
			0.518731
			0.514117
			0.451388
			0.426351
			0.382631
			0.37399
			0.369597
			0.304759
			0.279762
			0.272945
			0.271749
			0.259169
			0.237305
			0.227358
			0.206337
			0.201698
			0.188962
			0.181245
			0.166588
			0.097842
			0.091022
			0.072228
