# Supplementary material for: Activity-dependent extracellular proteolytic cascade cleaves the ECM component brevican to promote structural plasticity
Source: EMBO Rep. 2025 Nov 19;27(1):163–85. doi: 10.1038/s44319-025-00644-w (PMC12796228; doi:10.1038/s44319-025-00644-w)
Supplement: Supplementary file 18 — Figure EV4 Source Data [file 44319_2025_644_MOESM18_ESM.zip]

Archive with 3 entries (2 files):
- Figure EV4/
- Figure EV4/Extended view 4 Ctl-PFR-PFR+Aniso.tif
- Figure EV4/Extended view 4.pdf
